# Supplementary material for: Syn and anti conformers of di­ammonium aqua­bis(malonato)oxidovanadate(IV) in an anhydrate crystal
Source: Acta Crystallogr E Crystallogr Commun. 2018 Apr 17;74(Pt 5):664–7. doi: 10.1107/S2056989018005686 (PMC5947483; doi:10.1107/S2056989018005686)
Supplement: Supplementary file 1 [file e-74-00664-sup1.cif]

##############################################################################
#                                                                            #
# This CIF contains the data in a paper accepted for publication in          #
# Acta Crystallographica Section E. It conforms to the requirements of       #
# Notes for Authors for Acta Crystallographica Section E, and has been       #
# peer reviewed under the auspices of the IUCr Commission on Journals.       #
#                                                                            #
# Full details of the Crystallographic Information File format               #
# are given in the paper "The Crystallographic Information File (CIF):       #
# a New Standard Archive File for Crystallography" by S. R. Hall, F. H.      #
# Allen and I. D. Brown [Acta Cryst. (1991), A47, 655-685].                  #
#                                                                            #
# The current version of the core CIF dictionary is obtainable from          #
# ftp://ftp.iucr.org/pub/cif_core.dic.                                       #
#                                                                            #
# Software is freely available for graphical display of the structure(s)     #
# in this CIF. For information consult the CIF software page                 #
# http://www.iucr.org/resources/cif/software.                                #
#                                                                            #
# This file may be used for bona fide research purposes within the           #
# scientific community so long as proper attribution is given to the journal # 
# article from which it was obtained.                                        #
#                                                                            #
##############################################################################
data_I
_database_code_depnum_ccdc_archive 'CCDC 1836312'
_audit_creation_method     'SHELXL-2016/6'
_journal_date_recd_electronic     2018-01-30
_journal_date_accepted     2018-04-11
_journal_name_full     'Acta Crystallographica, Section E'
_journal_year     2018
_journal_volume     74
_journal_issue      5
_journal_page_first     664
_journal_page_last     667
_journal_paper_category     GM
_journal_paper_doi     10.1107/S2056989018005686
_journal_coeditor_code     IS5490
_publ_contact_author_name     'Dr. Takashi Fujihara'
_publ_contact_author_address
;
Comprehensive Analysis Center for Science, Saitama University,
Shimo-Okubo 255, Sakura-ku, Saitama 338-8570, Japan
;
_publ_contact_author_email     fuji@chem.saitama-u.ac.jp
_publ_contact_author_fax     '+81-48-858-3707'
_publ_contact_author_phone     '+81-48-858-3670'
_publ_section_title
;
<i>Syn</i> and <i>anti</i> conformers of diammonium
aquabis(malonato)oxidovanadate(IV) in an anhydrate crystal
;
_publ_section_title_footnote     .
loop_
    _publ_author_name
    _publ_author_address
    'Keiji Ohno'
;
Department of Chemistry, Graduate School of Science and Engineering,
Saitama University, Shimo-Okubo 255, Sakura-ku, Saitama 338-8570, Japan
;
    'Takumi Yoshida'
;
Saitama Prefectural Matsuyama Senior High School, 6-10, Matsuyama machi 1-chome,
 Higashi-Matsuyama, 355-0018, Japan
;
    'Akira Nagasawa'
;
Department of Chemistry, Graduate School of Science and Engineering,
Saitama University, Shimo-Okubo 255, Sakura-ku, Saitama 338-8570, Japan
;
    'Takashi Fujihara'
;
Comprehensive Analysis Center for Science, Saitama University,
Shimo-Okubo 255, Sakura-ku, Saitama 338-8570, Japan
;
_publ_section_synopsis
;
In the anhydrate crystal of diammonium aquabis(malonato)oxidovanadate(IV),
(NH~4~)~2~[VO(C~3~H~2~O~4~)~2~(H~2~O)], two conformers (<i>syn</i> or
<i>anti</i> conformation on the equatorial plane) of complex cations are
detected. The DFT calculations for the isomers indicate a slight influence of
the conformation on their thermodynamic stability. The anionic complexes
interact with adjacent anions and counter-cations through hydrogen bonds, and
the hydrogen bonds lead to a structure with alternate stacking of layers
consisting of either <i>anti</i> or <i>syn</i> isomers.
;
_chemical_name_systematic
;
Diammonium aquabis(malonato)oxidovanadate(IV)
;
_chemical_name_common     ?
_chemical_formula_moiety     ?
_chemical_formula_sum     'C6 H14 N2 O10 V'
_chemical_formula_iupac     '(N H4)2 [V (C3 H2 O4)2 O (H2 O)]'
_chemical_formula_weight     325.13
_chemical_melting_point     ?
_shelx_space_group_comment
;
The symmetry employed for this shelxl refinement is uniquely defined
by the following loop, which should always be used as a source of
symmetry information in preference to the above space-group names.
They are only intended as comments.
;
_space_group_crystal_system     orthorhombic
_space_group_name_H-M_alt     'P 21 21 21'
_space_group_name_Hall     'P 2ac 2ab'
loop_
    _space_group_symop_operation_xyz
    'x, y, z'
    'x+1/2, -y+1/2, -z'
    '-x, y+1/2, -z+1/2'
    '-x+1/2, -y, z+1/2'
_cell_length_a     8.3461(6)
_cell_length_b     12.1011(9)
_cell_length_c     24.2118(17)
_cell_angle_alpha     90
_cell_angle_beta     90
_cell_angle_gamma     90
_cell_volume     2445.3(3)
_cell_formula_units_Z     8
_cell_measurement_reflns_used     9961
_cell_measurement_theta_min     2.58
_cell_measurement_theta_max     28.45
_cell_measurement_temperature     200(2)
_exptl_crystal_description     'block'
_exptl_crystal_colour     'blue'
_exptl_crystal_size_max     0.150
_exptl_crystal_size_mid     0.130
_exptl_crystal_size_min     0.120
_exptl_crystal_density_diffrn     1.766
_exptl_crystal_density_meas     ?
_exptl_crystal_density_method     ?
_exptl_crystal_F_000     1336
_exptl_absorpt_coefficient_mu     0.864
_exptl_absorpt_correction_type     multi-scan
_exptl_absorpt_process_details
;
(SADABS; Bruker, 2014)
;
_shelx_estimated_absorpt_T_min     0.881
_shelx_estimated_absorpt_T_max     0.903
_exptl_absorpt_correction_T_min     ?
_exptl_absorpt_correction_T_max     ?
_diffrn_ambient_temperature     200(2)
_diffrn_radiation_type     MoK\a
_diffrn_radiation_wavelength     0.71073
_diffrn_radiation_source     'Bruker TXS fine-focus rotating anode'
_diffrn_radiation_monochromator     'Bruker Helios multilayer confocal mirror'
_diffrn_measurement_device_type     'Bruker APEXII CCD area-detector'
_diffrn_measurement_method     '\f and \w'
_diffrn_detector_area_resol_mean     8.333
_diffrn_reflns_number     13364
_diffrn_reflns_av_R_equivalents     0.0178
_diffrn_reflns_theta_min     1.682
_diffrn_reflns_theta_max     26.733
_diffrn_reflns_theta_full     25.242
_diffrn_measured_fraction_theta_max     0.999
_diffrn_measured_fraction_theta_full     0.999
_diffrn_reflns_limit_h_min     -10
_diffrn_reflns_limit_h_max     7
_diffrn_reflns_limit_k_min     -13
_diffrn_reflns_limit_k_max     15
_diffrn_reflns_limit_l_min     -30
_diffrn_reflns_limit_l_max     29
_refine_special_details
;
Refined as a 2-component inversion twin.
;
_reflns_number_total     5194
_reflns_number_gt     5080
_reflns_threshold_expression     'I > 2\s(I)'
_refine_ls_structure_factor_coef     Fsqd
_refine_ls_matrix_type     full
_refine_ls_R_factor_all     0.0197
_refine_ls_R_factor_gt     0.0191
_refine_ls_wR_factor_gt     0.0520
_refine_ls_wR_factor_ref     0.0526
_refine_ls_goodness_of_fit_ref     1.145
_refine_ls_restrained_S_all     1.147
_refine_ls_number_reflns     5194
_refine_ls_number_parameters     424
_refine_ls_number_restraints     32
_refine_ls_hydrogen_treatment     mixed
_refine_ls_weighting_scheme     calc
_refine_ls_weighting_details
              'w=1/[\s^2^(Fo^2^)+(0.0322P)^2^+0.1094P] where P=(Fo^2^+2Fc^2^)/3'
_atom_sites_solution_hydrogens     mixed
_atom_sites_solution_primary     ?
_atom_sites_solution_secondary     ?
_refine_ls_shift/su_max     0.001
_refine_ls_shift/su_mean     0.000
_refine_diff_density_max     0.247
_refine_diff_density_min     -0.291
_refine_ls_extinction_method     none
_refine_ls_extinction_coef     .
_refine_ls_abs_structure_details
;
Refined as an inversion twin.
;
_refine_ls_abs_structure_Flack     0.270(13)
loop_
    _atom_type_symbol
    _atom_type_description
    _atom_type_scat_dispersion_real
    _atom_type_scat_dispersion_imag
    _atom_type_scat_source
    'C' 'C' 0.0033 0.0016
                         'International Tables Vol C Tables 4.2.6.8 and 6.1.1.4'
    'H' 'H' 0.0000 0.0000
                         'International Tables Vol C Tables 4.2.6.8 and 6.1.1.4'
    'O' 'O' 0.0106 0.0060
                         'International Tables Vol C Tables 4.2.6.8 and 6.1.1.4'
    'V' 'V' 0.3005 0.5294
                         'International Tables Vol C Tables 4.2.6.8 and 6.1.1.4'
    'N' 'N' 0.0061 0.0033
                         'International Tables Vol C Tables 4.2.6.8 and 6.1.1.4'
_computing_data_collection
;
APEX2 (Bruker, 2014)
;
_computing_cell_refinement
;
SAINT (Bruker, 2014)
;
_computing_data_reduction
;
SAINT and XPREP (Bruker, 2014)
;
_computing_structure_solution
;
<i>SHELXT</i> (Sheldrick, 2015<i>a</i>)
;
_computing_structure_refinement
;
SHELXL2016 (Sheldrick, 2015<i>b</i>)
;
_computing_molecular_graphics
;
ORTEP-3 for Windows (Farrugia, 2012)
;
_computing_publication_material
;
<i>XCIF</i> (Bruker, 2014)
;
loop_
    _atom_site_type_symbol
    _atom_site_label
    _atom_site_fract_x
    _atom_site_fract_y
    _atom_site_fract_z
    _atom_site_U_iso_or_equiv
    _atom_site_adp_type
    _atom_site_calc_flag
    _atom_site_occupancy
    _atom_site_disorder_assembly
    _atom_site_disorder_group
    C C1 0.1093(2) 0.97326(16) 0.31042(8) 0.0173(4) Uani d 1 . .
    C C2 0.2765(2) 1.01068(17) 0.29288(9) 0.0218(4) Uani d 1 . .
    H H2A 0.278377 1.092433 0.291481 0.026 Uiso calc 1 . .
    H H2B 0.354366 0.987045 0.321386 0.026 Uiso calc 1 . .
    C C3 0.3304(2) 0.96631(15) 0.23756(8) 0.0175(4) Uani d 1 . .
    C C4 0.0831(2) 0.53339(15) 0.31370(8) 0.0178(4) Uani d 1 . .
    C C5 0.2300(3) 0.48090(17) 0.28797(9) 0.0240(4) Uani d 1 . .
    H H5A 0.317370 0.484006 0.315568 0.029 Uiso calc 1 . .
    H H5B 0.205558 0.401856 0.281613 0.029 Uiso calc 1 . .
    C C6 0.2942(2) 0.52788(16) 0.23444(8) 0.0175(4) Uani d 1 . .
    C C7 0.6867(2) 0.65812(15) 0.54354(8) 0.0154(4) Uani d 1 . .
    C C8 0.8152(2) 0.74659(16) 0.54139(8) 0.0182(4) Uani d 1 . .
    H H8A 0.813831 0.778752 0.503793 0.022 Uiso calc 1 . .
    H H8B 0.783289 0.806039 0.567230 0.022 Uiso calc 1 . .
    C C9 0.9870(2) 0.71586(15) 0.55452(8) 0.0154(4) Uani d 1 . .
    C C10 0.8886(2) 0.28840(15) 0.44433(8) 0.0175(4) Uani d 1 . .
    C C11 1.0631(2) 0.26360(16) 0.45697(9) 0.0233(4) Uani d 1 . .
    H H11A 1.070206 0.234342 0.495073 0.028 Uiso calc 1 . .
    H H11B 1.099936 0.204546 0.431670 0.028 Uiso calc 1 . .
    C C12 1.1769(2) 0.36074(16) 0.45190(9) 0.0203(4) Uani d 1 . .
    O O1 0.35531(19) 0.74834(14) 0.32680(6) 0.0303(3) Uani d 1 . .
    O O2 0.02178(18) 0.75665(12) 0.21346(6) 0.0244(3) Uani d 1 . .
    H H2C 0.026(4) 0.8130(19) 0.1931(11) 0.038(8) Uiso d 1 . .
    H H2D 0.028(5) 0.701(2) 0.1947(15) 0.080(13) Uiso d 1 . .
    O O3 0.07710(18) 0.87050(11) 0.30898(6) 0.0215(3) Uani d 1 . .
    O O4 0.32172(17) 0.86178(11) 0.22910(6) 0.0196(3) Uani d 1 . .
    O O5 0.01295(19) 1.04423(12) 0.32610(7) 0.0262(3) Uani d 1 . .
    O O6 0.38542(17) 1.03131(12) 0.20276(6) 0.0232(3) Uani d 1 . .
    O O7 0.06645(19) 0.63882(11) 0.31152(6) 0.0222(3) Uani d 1 . .
    O O8 0.30314(18) 0.63319(11) 0.22957(6) 0.0201(3) Uani d 1 . .
    O O9 -0.01402(18) 0.47315(12) 0.33805(6) 0.0251(3) Uani d 1 . .
    O O10 0.34264(18) 0.46437(12) 0.19827(7) 0.0243(3) Uani d 1 . .
    O O11 0.9394(2) 0.40964(12) 0.56450(7) 0.0301(3) Uani d 1 . .
    O O12 0.91515(18) 0.59625(11) 0.43422(6) 0.0205(3) Uani d 1 . .
    H H12A 0.934(4) 0.563(2) 0.4037(10) 0.046(9) Uiso d 1 . .
    H H12B 0.974(3) 0.6532(18) 0.4332(11) 0.031(7) Uiso d 1 . .
    O O13 0.71826(16) 0.55905(11) 0.52868(6) 0.0187(3) Uani d 1 . .
    O O14 1.03772(16) 0.61833(11) 0.54409(7) 0.0222(3) Uani d 1 . .
    O O15 0.55026(16) 0.68753(11) 0.55807(6) 0.0202(3) Uani d 1 . .
    O O16 1.07776(17) 0.78642(11) 0.57380(6) 0.0205(3) Uani d 1 . .
    O O17 0.82840(16) 0.38163(11) 0.45893(6) 0.0189(3) Uani d 1 . .
    O O18 1.14289(16) 0.45036(11) 0.47688(6) 0.0227(3) Uani d 1 . .
    O O19 0.80826(18) 0.21662(12) 0.42110(7) 0.0300(4) Uani d 1 . .
    O O20 1.30257(19) 0.34831(13) 0.42501(8) 0.0321(4) Uani d 1 . .
    N N1 0.5604(2) 0.49194(15) 0.41104(8) 0.0220(3) Uani d 1 . .
    H H1A 0.576(3) 0.490(2) 0.3747(8) 0.032(7) Uiso d 1 . .
    H H1B 0.478(3) 0.455(2) 0.4191(12) 0.041(8) Uiso d 1 . .
    H H1C 0.561(3) 0.5586(16) 0.4223(10) 0.022(6) Uiso d 1 . .
    H H1D 0.639(3) 0.463(2) 0.4265(12) 0.041(8) Uiso d 1 . .
    N N2 0.7424(2) 0.74351(16) 0.32571(9) 0.0261(4) Uani d 1 . .
    H H2E 0.714(4) 0.739(2) 0.3587(9) 0.044(8) Uiso d 1 . .
    H H2F 0.717(4) 0.8101(18) 0.3140(11) 0.034(7) Uiso d 1 . .
    H H2G 0.844(3) 0.730(2) 0.3247(12) 0.039(8) Uiso d 1 . .
    H H2H 0.697(4) 0.689(2) 0.3082(12) 0.045(9) Uiso d 1 . .
    N N3 0.4637(2) 0.73855(16) 0.14276(7) 0.0216(4) Uani d 1 . .
    H H3A 0.549(3) 0.753(2) 0.1276(11) 0.036(7) Uiso d 1 . .
    H H3B 0.386(3) 0.732(2) 0.1208(11) 0.044(8) Uiso d 1 . .
    H H3C 0.443(4) 0.792(2) 0.1649(11) 0.042(8) Uiso d 1 . .
    H H3D 0.477(4) 0.678(2) 0.1577(14) 0.057(10) Uiso d 1 . .
    N N4 0.1713(2) 0.47891(16) 0.08469(8) 0.0219(4) Uani d 1 . .
    H H4A 0.097(3) 0.438(2) 0.0725(10) 0.030(7) Uiso d 1 . .
    H H4B 0.164(4) 0.486(3) 0.1196(9) 0.055(10) Uiso d 1 . .
    H H4C 0.259(3) 0.450(2) 0.0776(12) 0.040(8) Uiso d 1 . .
    H H4D 0.162(4) 0.5452(19) 0.0741(12) 0.039(8) Uiso d 1 . .
    V V1 0.22054(4) 0.74995(3) 0.28043(2) 0.01603(8) Uani d 1 . .
    V V2 0.93035(4) 0.48827(2) 0.51199(2) 0.01528(8) Uani d 1 . .
loop_
    _atom_site_aniso_label
    _atom_site_aniso_U_11
    _atom_site_aniso_U_22
    _atom_site_aniso_U_33
    _atom_site_aniso_U_12
    _atom_site_aniso_U_13
    _atom_site_aniso_U_23
    C1 0.0188(9) 0.0191(9) 0.0140(9) 0.0013(7) 0.0016(7) 0.0008(7)
    C2 0.0204(9) 0.0183(9) 0.0268(10) -0.0046(8) 0.0054(8) -0.0056(8)
    C3 0.0125(7) 0.0168(9) 0.0232(10) 0.0006(7) 0.0016(7) -0.0010(7)
    C4 0.0201(9) 0.0174(9) 0.0157(9) -0.0015(7) 0.0002(8) -0.0007(7)
    C5 0.0244(9) 0.0180(9) 0.0296(11) 0.0034(8) 0.0073(8) 0.0080(8)
    C6 0.0134(8) 0.0167(8) 0.0225(10) 0.0015(7) 0.0003(7) 0.0012(7)
    C7 0.0152(8) 0.0183(8) 0.0128(9) 0.0002(7) -0.0019(7) 0.0019(7)
    C8 0.0147(8) 0.0146(8) 0.0255(9) 0.0005(7) -0.0005(7) -0.0005(8)
    C9 0.0154(8) 0.0185(9) 0.0123(9) -0.0016(7) 0.0006(7) 0.0009(7)
    C10 0.0169(9) 0.0157(8) 0.0199(10) -0.0006(7) 0.0007(7) -0.0003(7)
    C11 0.0165(9) 0.0166(9) 0.0369(11) 0.0020(8) -0.0010(8) -0.0021(8)
    C12 0.0148(9) 0.0186(9) 0.0274(11) 0.0016(7) -0.0009(8) -0.0022(8)
    O1 0.0312(8) 0.0327(8) 0.0268(8) 0.0009(7) -0.0055(6) 0.0020(8)
    O2 0.0320(8) 0.0141(7) 0.0273(7) 0.0011(6) -0.0044(6) -0.0012(6)
    O3 0.0205(7) 0.0180(6) 0.0260(8) -0.0008(6) 0.0079(6) -0.0024(5)
    O4 0.0231(7) 0.0151(6) 0.0207(8) -0.0029(5) 0.0061(6) -0.0012(5)
    O5 0.0258(7) 0.0197(7) 0.0333(9) 0.0047(6) 0.0106(6) 0.0028(6)
    O6 0.0244(7) 0.0180(7) 0.0272(8) -0.0030(6) 0.0048(6) 0.0033(6)
    O7 0.0242(7) 0.0162(6) 0.0263(8) 0.0007(6) 0.0094(6) 0.0014(5)
    O8 0.0233(7) 0.0152(6) 0.0217(8) 0.0013(5) 0.0070(6) 0.0013(5)
    O9 0.0283(7) 0.0196(7) 0.0272(8) -0.0057(6) 0.0104(6) -0.0004(6)
    O10 0.0243(7) 0.0208(7) 0.0279(8) 0.0039(6) 0.0029(6) -0.0047(6)
    O11 0.0403(9) 0.0234(7) 0.0267(8) 0.0059(7) -0.0047(7) 0.0058(6)
    O12 0.0235(7) 0.0164(7) 0.0217(8) -0.0007(6) 0.0036(6) -0.0007(5)
    O13 0.0159(6) 0.0162(6) 0.0240(7) -0.0005(5) 0.0014(5) -0.0015(5)
    O14 0.0163(7) 0.0183(6) 0.0320(8) 0.0022(5) -0.0069(6) -0.0066(6)
    O15 0.0155(6) 0.0202(6) 0.0248(7) 0.0019(6) 0.0032(6) 0.0000(5)
    O16 0.0199(6) 0.0188(6) 0.0227(7) -0.0042(6) -0.0030(6) -0.0031(5)
    O17 0.0150(6) 0.0155(6) 0.0261(8) 0.0005(5) -0.0015(6) -0.0023(5)
    O18 0.0151(6) 0.0182(7) 0.0347(9) 0.0003(5) 0.0003(6) -0.0062(6)
    O19 0.0230(7) 0.0201(7) 0.0468(10) 0.0003(6) -0.0077(7) -0.0126(7)
    O20 0.0192(7) 0.0267(8) 0.0504(11) -0.0009(6) 0.0117(7) -0.0093(7)
    N1 0.0209(8) 0.0189(8) 0.0262(10) -0.0001(8) -0.0030(7) -0.0015(7)
    N2 0.0274(9) 0.0205(9) 0.0304(10) -0.0005(8) 0.0079(8) 0.0002(8)
    N3 0.0238(9) 0.0205(9) 0.0206(9) 0.0007(7) 0.0053(7) -0.0004(7)
    N4 0.0195(8) 0.0196(9) 0.0264(10) -0.0006(7) 0.0040(7) -0.0006(7)
    V1 0.01743(15) 0.01364(15) 0.01701(16) -0.00016(12) 0.00290(11) 0.00055(13)
    V2 0.01464(14) 0.01294(14) 0.01825(16) 0.00112(12) -0.00192(12) -0.00076(12)
_geom_special_details
;
 All esds (except the esd in the dihedral angle between two l.s. planes)
 are estimated using the full covariance matrix.  The cell esds are taken
 into account individually in the estimation of esds in distances, angles
 and torsion angles; correlations between esds in cell parameters are only
 used when they are defined by crystal symmetry.  An approximate (isotropic)
 treatment of cell esds is used for estimating esds involving l.s. planes.
 Least-squares planes (x,y,z in crystal coordinates) and deviations from them
 (* indicates atom used to define plane)
  5.8223 (0.0030) x - 0.2546 (0.0072) y + 17.3398 (0.0086) z = 5.6054 (0.0058)
 *   -0.0205 (0.0008)  O3
 *    0.0208 (0.0008)  O4
 *    0.0206 (0.0008)  O7
 *   -0.0209 (0.0008)  O8
      0.3504 (0.0008)  V1
 Rms deviation of fitted atoms =   0.0207
  0.4684 (0.0044) x - 7.3274 (0.0051) y + 19.2206 (0.0079) z = 6.4071 (0.0078)
 Angle to previous plane (with approximate esd) = 51.653 ( 0.044 )
 *   -0.0056 (0.0007)  O13
 *    0.0059 (0.0008)  O14
 *    0.0056 (0.0007)  O17
 *   -0.0058 (0.0008)  O18
      0.2916 (0.0008)  V2
 Rms deviation of fitted atoms =   0.0057
;
loop_
    _geom_bond_atom_site_label_1
    _geom_bond_atom_site_label_2
    _geom_bond_site_symmetry_2
    _geom_bond_distance
    _geom_bond_publ_flag
    C1 O5 . 1.236(2) ?
    C1 O3 . 1.273(2) ?
    C1 C2 . 1.527(3) ?
    C2 C3 . 1.511(3) ?
    C2 H2A . 0.9900 ?
    C2 H2B . 0.9900 ?
    C3 O6 . 1.241(2) ?
    C3 O4 . 1.283(2) ?
    C4 O9 . 1.239(2) ?
    C4 O7 . 1.284(2) ?
    C4 C5 . 1.514(3) ?
    C5 C6 . 1.513(3) ?
    C5 H5A . 0.9900 ?
    C5 H5B . 0.9900 ?
    C6 O10 . 1.233(2) ?
    C6 O8 . 1.282(2) ?
    C7 O15 . 1.244(2) ?
    C7 O13 . 1.279(2) ?
    C7 C8 . 1.517(3) ?
    C8 C9 . 1.515(2) ?
    C8 H8A . 0.9900 ?
    C8 H8B . 0.9900 ?
    C9 O16 . 1.233(2) ?
    C9 O14 . 1.279(2) ?
    C10 O19 . 1.233(2) ?
    C10 O17 . 1.284(2) ?
    C10 C11 . 1.519(3) ?
    C11 C12 . 1.516(3) ?
    C11 H11A . 0.9900 ?
    C11 H11B . 0.9900 ?
    C12 O20 . 1.244(3) ?
    C12 O18 . 1.274(2) ?
    O1 V1 . 1.5892(15) ?
    O2 V1 . 2.3211(15) ?
    O2 H2C . 0.84(2) ?
    O2 H2D . 0.82(2) ?
    O3 V1 . 2.0097(14) ?
    O4 V1 . 2.0223(14) ?
    O7 V1 . 2.0072(14) ?
    O8 V1 . 1.9970(14) ?
    O11 V2 . 1.5899(15) ?
    O12 V2 . 2.2954(15) ?
    O12 H12A . 0.85(2) ?
    O12 H12B . 0.84(2) ?
    O13 V2 . 2.0076(14) ?
    O14 V2 . 1.9708(14) ?
    O17 V2 . 2.0098(14) ?
    O18 V2 . 2.0198(14) ?
    N1 H1A . 0.891(19) ?
    N1 H1B . 0.84(2) ?
    N1 H1C . 0.851(19) ?
    N1 H1D . 0.83(2) ?
    N2 H2E . 0.83(2) ?
    N2 H2F . 0.88(2) ?
    N2 H2G . 0.86(2) ?
    N2 H2H . 0.87(2) ?
    N3 H3A . 0.82(2) ?
    N3 H3B . 0.84(2) ?
    N3 H3C . 0.85(2) ?
    N3 H3D . 0.83(2) ?
    N4 H4A . 0.85(2) ?
    N4 H4B . 0.85(2) ?
    N4 H4C . 0.83(2) ?
    N4 H4D . 0.85(2) ?
loop_
    _geom_angle_atom_site_label_1
    _geom_angle_atom_site_label_2
    _geom_angle_atom_site_label_3
    _geom_angle_site_symmetry_1
    _geom_angle_site_symmetry_3
    _geom_angle
    _geom_angle_publ_flag
    O5 C1 O3 . . 123.34(18) ?
    O5 C1 C2 . . 118.28(18) ?
    O3 C1 C2 . . 118.37(17) ?
    C3 C2 C1 . . 114.38(16) ?
    C3 C2 H2A . . 108.7 ?
    C1 C2 H2A . . 108.7 ?
    C3 C2 H2B . . 108.7 ?
    C1 C2 H2B . . 108.7 ?
    H2A C2 H2B . . 107.6 ?
    O6 C3 O4 . . 122.49(19) ?
    O6 C3 C2 . . 119.12(17) ?
    O4 C3 C2 . . 118.35(17) ?
    O9 C4 O7 . . 122.19(19) ?
    O9 C4 C5 . . 118.58(17) ?
    O7 C4 C5 . . 119.17(17) ?
    C6 C5 C4 . . 118.78(16) ?
    C6 C5 H5A . . 107.6 ?
    C4 C5 H5A . . 107.6 ?
    C6 C5 H5B . . 107.6 ?
    C4 C5 H5B . . 107.6 ?
    H5A C5 H5B . . 107.1 ?
    O10 C6 O8 . . 122.34(18) ?
    O10 C6 C5 . . 119.35(17) ?
    O8 C6 C5 . . 118.22(17) ?
    O15 C7 O13 . . 122.43(17) ?
    O15 C7 C8 . . 117.08(16) ?
    O13 C7 C8 . . 120.42(16) ?
    C9 C8 C7 . . 119.27(16) ?
    C9 C8 H8A . . 107.5 ?
    C7 C8 H8A . . 107.5 ?
    C9 C8 H8B . . 107.5 ?
    C7 C8 H8B . . 107.5 ?
    H8A C8 H8B . . 107.0 ?
    O16 C9 O14 . . 120.68(17) ?
    O16 C9 C8 . . 119.39(17) ?
    O14 C9 C8 . . 119.90(16) ?
    O19 C10 O17 . . 122.13(18) ?
    O19 C10 C11 . . 118.31(17) ?
    O17 C10 C11 . . 119.54(17) ?
    C12 C11 C10 . . 115.54(16) ?
    C12 C11 H11A . . 108.4 ?
    C10 C11 H11A . . 108.4 ?
    C12 C11 H11B . . 108.4 ?
    C10 C11 H11B . . 108.4 ?
    H11A C11 H11B . . 107.5 ?
    O20 C12 O18 . . 122.63(18) ?
    O20 C12 C11 . . 118.47(17) ?
    O18 C12 C11 . . 118.85(18) ?
    V1 O2 H2C . . 114(2) ?
    V1 O2 H2D . . 108(3) ?
    H2C O2 H2D . . 110(3) ?
    C1 O3 V1 . . 126.35(13) ?
    C3 O4 V1 . . 125.80(13) ?
    C4 O7 V1 . . 127.70(14) ?
    C6 O8 V1 . . 128.79(13) ?
    V2 O12 H12A . . 116(2) ?
    V2 O12 H12B . . 117.2(19) ?
    H12A O12 H12B . . 104(3) ?
    C7 O13 V2 . . 129.64(12) ?
    C9 O14 V2 . . 131.62(12) ?
    C10 O17 V2 . . 125.06(13) ?
    C12 O18 V2 . . 126.06(13) ?
    H1A N1 H1B . . 110(3) ?
    H1A N1 H1C . . 110(2) ?
    H1B N1 H1C . . 116(3) ?
    H1A N1 H1D . . 109(3) ?
    H1B N1 H1D . . 108(3) ?
    H1C N1 H1D . . 105(3) ?
    H2E N2 H2F . . 108(3) ?
    H2E N2 H2G . . 107(3) ?
    H2F N2 H2G . . 114(3) ?
    H2E N2 H2H . . 107(3) ?
    H2F N2 H2H . . 116(3) ?
    H2G N2 H2H . . 106(3) ?
    H3A N3 H3B . . 114(2) ?
    H3A N3 H3C . . 107(3) ?
    H3B N3 H3C . . 108(3) ?
    H3A N3 H3D . . 105(3) ?
    H3B N3 H3D . . 107(3) ?
    H3C N3 H3D . . 115(3) ?
    H4A N4 H4B . . 111(3) ?
    H4A N4 H4C . . 109(3) ?
    H4B N4 H4C . . 108(3) ?
    H4A N4 H4D . . 112(3) ?
    H4B N4 H4D . . 101(3) ?
    H4C N4 H4D . . 115(3) ?
    O1 V1 O8 . . 100.52(8) ?
    O1 V1 O7 . . 100.39(8) ?
    O8 V1 O7 . . 88.76(6) ?
    O1 V1 O3 . . 100.81(8) ?
    O8 V1 O3 . . 158.63(6) ?
    O7 V1 O3 . . 88.61(6) ?
    O1 V1 O4 . . 98.44(7) ?
    O8 V1 O4 . . 87.15(5) ?
    O7 V1 O4 . . 161.16(6) ?
    O3 V1 O4 . . 88.53(6) ?
    O1 V1 O2 . . 178.57(7) ?
    O8 V1 O2 . . 80.83(6) ?
    O7 V1 O2 . . 80.07(6) ?
    O3 V1 O2 . . 77.83(6) ?
    O4 V1 O2 . . 81.12(6) ?
    O11 V2 O14 . . 98.10(8) ?
    O11 V2 O13 . . 97.84(8) ?
    O14 V2 O13 . . 88.90(6) ?
    O11 V2 O17 . . 98.45(7) ?
    O14 V2 O17 . . 163.20(6) ?
    O13 V2 O17 . . 91.68(6) ?
    O11 V2 O18 . . 99.14(8) ?
    O14 V2 O18 . . 87.02(6) ?
    O13 V2 O18 . . 162.94(6) ?
    O17 V2 O18 . . 87.54(6) ?
    O11 V2 O12 . . 177.91(7) ?
    O14 V2 O12 . . 83.92(6) ?
    O13 V2 O12 . . 82.74(6) ?
    O17 V2 O12 . . 79.51(6) ?
    O18 V2 O12 . . 80.36(6) ?
loop_
    _geom_torsion_atom_site_label_1
    _geom_torsion_atom_site_label_2
    _geom_torsion_atom_site_label_3
    _geom_torsion_atom_site_label_4
    _geom_torsion_site_symmetry_1
    _geom_torsion_site_symmetry_2
    _geom_torsion_site_symmetry_3
    _geom_torsion_site_symmetry_4
    _geom_torsion
    _geom_torsion_publ_flag
    O5 C1 C2 C3 . . . . -130.1(2) ?
    O3 C1 C2 C3 . . . . 51.0(3) ?
    C1 C2 C3 O6 . . . . 130.24(19) ?
    C1 C2 C3 O4 . . . . -51.8(2) ?
    O9 C4 C5 C6 . . . . 144.90(19) ?
    O7 C4 C5 C6 . . . . -37.8(3) ?
    C4 C5 C6 O10 . . . . -139.71(19) ?
    C4 C5 C6 O8 . . . . 43.6(3) ?
    O15 C7 C8 C9 . . . . 147.45(18) ?
    O13 C7 C8 C9 . . . . -35.4(3) ?
    C7 C8 C9 O16 . . . . -151.89(18) ?
    C7 C8 C9 O14 . . . . 30.1(3) ?
    O19 C10 C11 C12 . . . . 144.3(2) ?
    O17 C10 C11 C12 . . . . -37.0(3) ?
    C10 C11 C12 O20 . . . . -131.2(2) ?
    C10 C11 C12 O18 . . . . 51.3(3) ?
    O5 C1 O3 V1 . . . . 176.46(15) ?
    C2 C1 O3 V1 . . . . -4.7(3) ?
    O6 C3 O4 V1 . . . . -175.44(14) ?
    C2 C3 O4 V1 . . . . 6.7(2) ?
    O9 C4 O7 V1 . . . . 173.81(15) ?
    C5 C4 O7 V1 . . . . -3.4(3) ?
    O10 C6 O8 V1 . . . . 175.81(14) ?
    C5 C6 O8 V1 . . . . -7.6(3) ?
    O15 C7 O13 V2 . . . . -172.31(14) ?
    C8 C7 O13 V2 . . . . 10.7(3) ?
    O16 C9 O14 V2 . . . . -178.19(13) ?
    C8 C9 O14 V2 . . . . -0.2(3) ?
    O19 C10 O17 V2 . . . . 164.68(16) ?
    C11 C10 O17 V2 . . . . -13.9(3) ?
    O20 C12 O18 V2 . . . . 170.31(16) ?
    C11 C12 O18 V2 . . . . -12.3(3) ?
loop_
    _geom_hbond_atom_site_label_D
    _geom_hbond_atom_site_label_H
    _geom_hbond_atom_site_label_A
    _geom_hbond_site_symmetry_A
    _geom_hbond_distance_DH
    _geom_hbond_distance_HA
    _geom_hbond_distance_DA
    _geom_hbond_angle_DHA
    O2 H2C O9 3 0.84(2) 2.08(2) 2.902(2) 165(3)
    O2 H2D O5 3_545 0.82(2) 1.99(3) 2.758(2) 157(4)
    O12 H12A O9 1_655 0.85(2) 1.98(2) 2.826(2) 174(3)
    O12 H12B O15 2_566 0.84(2) 2.04(2) 2.855(2) 161(3)
    N1 H1A O6 3_645 0.891(19) 1.97(2) 2.833(2) 164(2)
    N1 H1B O20 1_455 0.84(2) 1.96(2) 2.787(2) 168(3)
    N1 H1C O16 2_466 0.851(19) 1.88(2) 2.711(2) 164(2)
    N1 H1D O17 . 0.83(2) 2.02(2) 2.851(2) 175(3)
    N2 H2E O16 2_466 0.83(2) 2.01(2) 2.818(2) 161(3)
    N2 H2F O10 3_655 0.88(2) 1.96(2) 2.826(3) 170(3)
    N2 H2G O7 1_655 0.86(2) 2.18(2) 3.006(2) 159(3)
    N2 H2H O6 3_645 0.87(2) 2.04(2) 2.865(2) 156(3)
    N3 H3A O20 3_755 0.82(2) 2.12(2) 2.874(2) 153(3)
    N3 H3B O19 3_655 0.84(2) 1.92(2) 2.759(2) 173(3)
    N3 H3C O4 . 0.85(2) 2.04(2) 2.828(2) 153(3)
    N3 H3D O8 . 0.83(2) 2.33(3) 2.800(2) 116(3)
    N4 H4A O15 4_564 0.85(2) 1.98(2) 2.809(2) 164(3)
    N4 H4B O5 3_545 0.85(2) 2.10(3) 2.767(2) 135(3)
    N4 H4B O10 . 0.85(2) 2.43(3) 3.105(2) 136(3)
    N4 H4C O14 4_664 0.83(2) 2.05(2) 2.872(2) 169(3)
    N4 H4D O19 3_655 0.85(2) 2.09(2) 2.885(2) 156(3)
    C2 H2B O10 3_655 0.99 2.59 3.235(3) 123
    C5 H5A O6 3_645 0.99 2.58 3.275(3) 127
    C5 H5B O2 3_545 0.99 2.59 3.432(3) 143
    C8 H8A O15 2_566 0.99 2.51 3.207(2) 127
_shelx_hkl_file
;
  -1   0   0    0.01    0.01
  -2   0   0    0.25    0.03
  -3   0   0   -0.01    0.02
  -3   0   0   -0.01    0.02
  -4   0   0   22.81    0.61
  -4   0   0   23.64    0.60
  -5   0   0    0.00    0.02
  -6   0   0    9.19    0.28
  -7   0   0    0.00    0.04
  -8   0   0   85.91    2.13
  -9   0   0   -0.06    0.05
 -10   0   0    0.45    0.08
   0  -1   0    0.01    0.01
   0   1   0   -0.02    0.01
  -1   1   0   28.64    0.78
  -1  -1   0   29.05    0.74
  -1  -1   0   30.79    0.73
  -1   1   0   29.09    0.75
   1   1   0   29.80    0.78
  -2   1   0   76.63    2.03
  -2  -1   0   80.49    1.95
  -2   1   0   75.90    1.96
   2   1   0   78.98    2.22
  -3   1   0  254.79    7.66
  -3  -1   0  280.43    6.62
   3   1   0  261.87    8.19
  -3   1   0  280.86    6.65
  -4   1   0    5.09    0.14
   4   1   0    5.09    0.15
  -4  -1   0    5.14    0.16
  -4   1   0    5.26    0.16
  -5  -1   0   90.51    2.27
  -5   1   0   91.53    2.26
  -6  -1   0   62.78    1.55
  -6   1   0   62.77    1.56
  -7   1   0    1.34    0.09
  -7  -1   0    1.41    0.09
  -8  -1   0   28.78    0.76
  -8   1   0   28.39    0.77
  -9   1   0    6.42    0.25
  -9  -1   0    6.46    0.24
 -10   1   0    4.50    0.20
 -10  -1   0    4.45    0.20
   0   2   0   22.87    0.60
  -1  -2   0   22.06    0.53
  -1   2   0   22.21    0.53
   1   2   0   21.77    0.57
  -1  -2   0   20.74    0.55
  -1   2   0   21.53    0.57
  -2   2   0   67.05    1.77
   2   2   0   68.36    1.78
  -2  -2   0   70.69    1.67
  -2   2   0   64.32    1.71
  -2  -2   0   65.28    1.73
   3   2   0   34.24    0.90
  -3   2   0   33.79    0.86
  -3   2   0   35.03    0.89
  -3  -2   0   34.58    0.84
  -4   2   0   81.10    2.02
  -4   2   0   83.11    2.12
   4   2   0   81.36    2.12
  -4  -2   0   80.17    2.01
  -5   2   0    0.22    0.04
   5   2   0    0.24    0.03
  -5  -2   0    0.24    0.04
  -6  -2   0    3.04    0.12
  -6   2   0    3.03    0.13
  -7   2   0    3.33    0.15
  -7  -2   0    3.24    0.14
  -8   2   0    2.26    0.13
  -8  -2   0    2.04    0.11
  -9   2   0    0.02    0.05
  -9  -2   0    0.06    0.05
 -10   2   0    1.49    0.12
 -10  -2   0    1.68    0.14
   0   3   0    0.05    0.02
   0   3   0    0.00    0.01
  -1  -3   0    3.89    0.13
  -1   3   0    4.14    0.12
  -1   3   0    3.96    0.13
   1   3   0    3.96    0.13
  -2   3   0    8.83    0.24
  -2   3   0    8.99    0.25
  -2  -3   0    8.82    0.25
   2   3   0    8.66    0.26
  -2  -3   0    9.11    0.22
   3   3   0   21.25    0.58
  -3  -3   0   21.96    0.53
  -3   3   0   21.31    0.55
  -3  -3   0   21.05    0.57
  -3   3   0   21.82    0.57
  -4  -3   0   87.98    2.18
   4   3   0   86.66    2.32
  -4   3   0   91.07    2.32
  -4  -3   0   85.13    2.26
  -4   3   0   87.68    2.17
   5   3   0   54.17    1.40
  -5  -3   0   51.66    1.38
  -5  -3   0   54.52    1.31
  -5   3   0   52.74    1.33
  -6  -3   0    5.97    0.19
  -6  -3   0    6.04    0.22
  -6   3   0    5.95    0.21
  -7  -3   0    0.31    0.05
  -7   3   0    0.38    0.07
  -7  -3   0    0.47    0.07
  -8  -3   0   15.23    0.43
  -8   3   0   15.18    0.46
  -9  -3   0    3.71    0.20
  -9   3   0    3.61    0.18
 -10  -3   0    6.20    0.28
 -10   3   0    6.25    0.26
   0   4   0  861.77   22.29
   0   4   0  884.08   26.20
  -1   4   0    1.15    0.06
  -1  -4   0    1.07    0.06
   1   4   0    1.04    0.06
  -1   4   0    1.07    0.05
  -2   4   0    0.08    0.03
   2   4   0    0.13    0.03
  -2  -4   0    0.13    0.03
  -2  -4   0    0.14    0.01
  -2   4   0    0.12    0.03
  -3   4   0   28.01    0.72
   3   4   0   28.25    0.76
  -3  -4   0   28.08    0.75
  -3  -4   0   28.79    0.69
  -3   4   0   28.62    0.75
  -4  -4   0   27.70    0.75
   4   4   0   28.38    0.76
  -4   4   0   29.08    0.75
  -4   4   0   27.34    0.72
  -4  -4   0   28.51    0.70
   5   4   0    7.73    0.24
  -5  -4   0    7.78    0.26
  -5   4   0    7.50    0.25
  -5  -4   0    7.67    0.22
  -6  -4   0   26.23    0.67
  -6  -4   0   26.19    0.73
  -6   4   0   26.29    0.70
  -7  -4   0    0.78    0.09
  -7   4   0    0.83    0.09
  -8  -4   0    3.39    0.18
  -8   4   0    3.25    0.16
  -9  -4   0    3.79    0.20
  -9   4   0    3.65    0.19
 -10  -4   0    0.37    0.09
 -10   4   0    0.25    0.08
   0   5   0   -0.03    0.02
   0   5   0   -0.02    0.01
  -1  -5   0   -0.07    0.03
  -1   5   0   -0.05    0.03
   1   5   0   -0.10    0.02
  -1   5   0   -0.08    0.02
  -2   5   0    0.04    0.03
   2   5   0   -0.02    0.03
  -2  -5   0    0.03    0.03
  -2   5   0   -0.06    0.02
   3   5   0  107.39    2.89
  -3  -5   0  102.67    2.80
  -3   5   0  110.08    2.74
  -3  -5   0  109.76    2.78
  -3   5   0  106.48    4.61
  -4  -5   0   14.10    0.36
   4   5   0   14.13    0.41
  -4  -5   0   13.67    0.41
  -4   5   0   13.80    0.39
  -4   5   0   14.44    0.40
   5   5   0   50.48    1.32
  -5   5   0   49.18    1.25
  -5  -5   0   49.19    1.30
  -6  -5   0    5.62    0.22
  -6   5   0    5.65    0.21
  -7  -5   0   -0.01    0.04
  -7   5   0    0.00    0.05
  -8  -5   0   37.45    1.04
  -8   5   0   37.28    1.00
  -9  -5   0   -0.07    0.06
  -9   5   0    0.07    0.06
   0   6   0    1.92    0.10
   0   6   0    1.85    0.06
   1   6   0   67.56    1.79
  -1   6   0   70.21    1.68
  -1   6   0   68.46    1.79
  -1  -6   0   67.52    1.74
  -2   6   0   24.59    0.67
  -2   6   0   23.87    0.62
  -2  -6   0   24.27    0.65
   2   6   0   24.48    0.68
  -3   6   0    5.42    0.18
   3   6   0    5.56    0.20
  -3   6   0    5.67    0.19
  -3  -6   0    5.48    0.20
  -4   6   0   28.97    0.77
  -4  -6   0   27.55    0.76
  -4   6   0   27.98    0.73
   4   6   0   28.60    0.78
  -5   6   0   18.96    0.53
  -5  -6   0   19.36    0.56
   5   6   0   19.87    0.56
  -6  -6   0    0.26    0.06
  -6   6   0    0.29    0.06
  -7   6   0   12.33    0.39
  -7  -6   0   11.98    0.40
  -8   6   0   18.02    0.55
  -8  -6   0   18.77    0.58
  -9   6   0    1.55    0.13
  -9  -6   0    1.63    0.14
   0   7   0    0.02    0.03
   0   7   0    0.06    0.02
   1   7   0    0.17    0.05
  -1   7   0    0.26    0.03
  -1   7   0    0.22    0.05
  -1  -7   0    0.35    0.05
  -2  -7   0   16.16    0.47
  -2   7   0   16.05    0.47
  -2   7   0   16.86    0.43
   2   7   0   15.96    0.48
  -3   7   0   13.01    0.38
  -3   7   0   12.59    0.35
  -3  -7   0   12.36    0.38
   3   7   0   12.54    0.39
  -4   7   0   37.84    1.00
   4   7   0   36.94    1.02
  -4  -7   0   36.35    0.99
  -4   7   0   37.23    0.95
  -5   7   0    0.17    0.05
   5   7   0    0.16    0.05
  -5  -7   0    0.11    0.05
  -6   7   0   11.10    0.36
  -6  -7   0   12.68    0.39
  -7  -7   0    0.39    0.08
  -7   7   0    0.26    0.06
  -8   7   0    0.20    0.07
  -8  -7   0    0.29    0.08
  -9   7   0    1.91    0.14
  -9  -7   0    1.83    0.15
   0   8   0  460.85   12.10
  -1   8   0    1.34    0.09
  -1   8   0    1.43    0.07
   1   8   0    1.40    0.09
   2   8   0    8.71    0.30
  -2   8   0    8.62    0.29
  -2  -8   0    9.02    0.29
  -2   8   0    8.95    0.26
  -3  -8   0    2.80    0.14
  -3   8   0    2.62    0.11
   3   8   0    2.42    0.13
  -3   8   0    2.55    0.12
   4   8   0   11.15    0.37
  -4   8   0   11.43    0.34
  -4   8   0   11.79    0.36
  -4  -8   0   11.00    0.36
  -5   8   0    0.71    0.08
  -5  -8   0    0.81    0.10
   5   8   0    0.79    0.09
  -6  -8   0   10.89    0.37
  -6   8   0   10.92    0.35
  -7  -8   0    1.37    0.12
  -7   8   0    1.23    0.11
  -8   8   0   22.16    0.66
  -8  -8   0   23.20    0.70
  -9  -8   0    3.03    0.19
  -9   8   0    2.75    0.18
   0   9   0    0.06    0.04
   1   9   0    9.22    0.32
  -1   9   0    9.35    0.32
  -2  -9   0    5.13    0.21
  -2   9   0    5.25    0.21
  -2   9   0    5.66    0.18
   2   9   0    5.21    0.21
   3   9   0   44.95    1.24
  -3   9   0   46.00    1.14
  -3   9   0   45.35    1.23
  -3  -9   0   44.83    1.21
  -4   9   0   20.63    0.60
  -4  -9   0   20.61    0.60
  -4   9   0   20.13    0.56
   4   9   0   20.36    0.61
  -5  -9   0    2.09    0.13
   5   9   0    2.36    0.14
  -5   9   0    2.28    0.12
  -6   9   0    1.41    0.11
  -6  -9   0    1.46    0.13
  -7   9   0    2.18    0.15
  -7  -9   0    2.29    0.16
  -8  -9   0   22.12    0.69
  -8   9   0   21.71    0.65
   0  10   0   54.68    1.49
   1  10   0   13.42    0.43
  -1  10   0   13.14    0.43
  -2  10   0   76.37    2.02
   2  10   0   74.88    2.02
  -2 -10   0   75.40    1.96
  -3  10   0    1.67    0.10
  -3 -10   0    1.67    0.12
  -3  10   0    1.73    0.12
   3  10   0    1.61    0.12
  -4 -10   0   10.78    0.37
  -4  10   0   10.75    0.33
   4  10   0   10.73    0.37
  -4  10   0   10.93    0.36
   5  10   0    5.30    0.23
  -5 -10   0    5.24    0.23
  -5  10   0    5.11    0.21
  -6  10   0   19.63    0.57
  -6 -10   0   19.30    0.61
  -7 -10   0    6.22    0.27
  -7  10   0    5.95    0.25
  -8  10   0    2.43    0.16
  -8 -10   0    2.62    0.19
   0  11   0    0.08    0.05
   1  11   0   11.26    0.39
  -1  11   0   11.17    0.38
  -2  11   0   18.89    0.58
   2  11   0   18.87    0.59
   3  11   0   19.10    0.59
  -3 -11   0   18.46    0.58
  -3  11   0   18.93    0.58
   4  11   0   55.89    1.56
  -4  11   0   57.35    1.54
  -4 -11   0   56.41    1.52
  -5  11   0   11.15    0.36
  -5 -11   0   10.77    0.39
   5  11   0   11.07    0.40
  -6 -11   0   12.18    0.43
  -6  11   0   11.55    0.39
  -7 -11   0    3.62    0.22
  -7  11   0    3.69    0.19
   0  12   0    1.60    0.13
  -1  12   0    6.86    0.28
   1  12   0    6.58    0.28
   2  12   0    4.51    0.22
  -2  12   0    4.45    0.21
  -3  12   0    0.00    0.05
  -3 -12   0    0.00    0.06
   3  12   0    0.03    0.06
  -4  12   0   15.38    0.50
   4  12   0   14.99    0.51
  -4 -12   0   15.04    0.50
   5  12   0    0.07    0.07
  -5 -12   0    0.12    0.08
  -6 -12   0   16.74    0.57
  -1  13   0    1.01    0.12
   1  13   0    0.84    0.11
   2  13   0    2.21    0.16
  -2  13   0    1.91    0.15
  -3  13   0    0.34    0.08
   3  13   0    0.48    0.09
   4  13   0    0.11    0.08
  -4 -13   0    0.07    0.08
  -4  13   0    0.09    0.07
  -5 -13   0    2.60    0.18
   5  13   0    2.55    0.18
   0  14   0   11.47    0.43
  -1  14   0   10.94    0.41
   1  14   0   10.89    0.42
   2  14   0    4.74    0.25
  -2  14   0    4.56    0.24
  -3  14   0    5.43    0.26
   3  14   0    5.96    0.28
   4  14   0    3.14    0.21
  -4  14   0    3.19    0.20
   0  15   0    0.36    0.10
  -1  15   0    0.46    0.10
   1  15   0    0.42    0.10
   2  15   0    3.04    0.20
  -2  15   0    3.16    0.20
   0   0   1    0.00    0.00
  -1   0   1   36.41    0.92
  -2   0  -1    3.13    0.09
  -2   0   1    2.99    0.09
  -2   0  -1    2.60    0.10
  -3   0  -1  134.16    3.27
  -3   0  -1  124.14    3.43
  -3   0   1  136.01    3.30
  -4   0  -1    4.75    0.15
  -4   0   1    4.79    0.15
  -4   0  -1    4.62    0.15
  -5   0   1    1.10    0.07
  -5   0  -1    1.07    0.05
  -5   0  -1    1.11    0.07
  -6   0  -1    0.49    0.06
  -6   0   1    0.46    0.05
  -7   0   1   11.85    0.35
  -7   0  -1   11.91    0.35
  -8   0  -1    0.53    0.08
  -8   0   1    0.50    0.08
  -9   0  -1   14.59    0.44
  -9   0   1   14.53    0.44
 -10   0  -1   10.98    0.37
 -10   0   1   11.11    0.37
   0  -1  -1   14.12    0.37
   0   1   1   14.52    0.37
   0   1  -1   14.38    0.37
   0   1   1   14.15    0.36
  -1   1   1  352.94   10.11
   1   1  -1  393.13   10.10
  -1   1   1  352.70    9.97
  -1  -1   1  363.02    9.43
  -1  -1   1  356.07   10.33
  -1   1  -1  347.98   10.24
   1   1   1  358.73   10.67
  -1   1  -1  324.75    9.93
  -2   1   1   11.79    0.31
   2   1  -1   11.73    0.31
  -2  -1  -1   11.71    0.30
  -2   1   1   11.58    0.31
  -2   1  -1   11.82    0.32
  -2  -1   1   12.30    0.30
  -2   1  -1   11.70    0.31
   2   1   1   12.06    0.32
  -3   1   1   14.54    0.39
  -3   1   1   14.74    0.39
   3   1  -1   14.72    0.40
  -3  -1  -1   14.83    0.39
   3   1   1   16.32    0.41
  -3  -1   1   15.45    0.39
  -3   1  -1   15.66    0.40
  -3   1  -1   14.99    0.39
  -4  -1  -1    7.93    0.23
   4   1  -1    8.13    0.22
  -4   1   1    8.09    0.23
  -4  -1   1    8.00    0.23
  -4   1  -1    8.01    0.22
  -4   1  -1    7.80    0.23
   4   1   1    8.12    0.23
  -5   1   1   32.12    0.83
  -5  -1  -1   31.85    0.82
  -5  -1   1   33.11    0.82
  -5   1  -1   32.39    0.83
  -5   1  -1   33.24    0.84
  -6  -1  -1    8.93    0.27
  -6   1   1    8.95    0.28
  -6   1  -1    8.83    0.27
  -6  -1   1    9.04    0.27
  -7   1   1   10.62    0.32
  -7  -1  -1   10.07    0.31
  -7   1  -1    9.74    0.31
  -7  -1   1   10.15    0.31
  -8   1   1    0.71    0.08
  -8  -1  -1    0.56    0.07
  -8   1  -1    0.84    0.09
  -8  -1   1    0.68    0.08
  -9  -1  -1    8.40    0.29
  -9   1   1    8.29    0.30
  -9   1  -1    8.80    0.30
  -9  -1   1    8.59    0.29
 -10   1   1    1.42    0.12
 -10  -1  -1    1.58    0.12
 -10   1  -1    1.34    0.12
 -10  -1   1    1.36    0.11
   0   2   1    7.05    0.18
   0   2   1    6.96    0.20
   0   2  -1    7.17    0.18
   0   2  -1    6.91    0.20
   1   2  -1   53.53    1.36
  -1   2   1   53.23    1.39
  -1  -2  -1   51.39    1.34
  -1   2   1   52.63    1.30
  -1  -2   1   50.06    1.36
  -1  -2   1   49.35    1.33
   1   2   1   50.75    1.37
  -1   2  -1   51.40    1.29
  -1   2  -1   48.76    1.36
  -2  -2  -1   18.98    0.53
  -2   2   1   19.64    0.51
  -2   2   1   20.57    0.53
  -2  -2  -1   20.54    0.50
   2   2  -1   20.17    0.54
  -2   2  -1   20.08    0.54
   2   2   1   20.74    0.54
  -2  -2   1   21.26    0.50
  -2   2  -1   20.39    0.51
  -2  -2   1   20.48    0.53
  -3   2   1   59.99    1.54
   3   2  -1   60.92    1.64
  -3   2   1   64.48    2.25
  -3  -2  -1   60.44    1.51
   3   2   1   64.31    1.65
  -3   2  -1   61.87    1.63
  -3  -2   1   61.35    1.57
  -3  -2   1   63.24    1.53
  -4   2   1  158.44    4.09
  -4   2   1  169.01    4.59
   4   2  -1  163.98    4.26
  -4  -2  -1  162.18    4.04
  -4  -2   1  163.70    4.02
   4   2   1  161.17    4.99
  -4   2  -1  162.65    4.24
  -4   2  -1  160.68    4.04
  -5  -2  -1   14.44    0.40
   5   2  -1   15.00    0.41
  -5   2   1   15.15    0.41
  -5  -2   1   15.10    0.40
   5   2   1   15.22    0.42
  -5   2  -1   15.10    0.40
  -5   2  -1   14.67    0.41
  -6   2   1   30.67    0.80
  -6  -2  -1   30.52    0.79
  -6   2  -1   30.73    0.80
  -6  -2   1   30.90    0.79
  -7   2   1   23.48    0.64
  -7  -2  -1   23.80    0.63
  -7  -2   1   24.17    0.63
  -7   2  -1   23.33    0.64
  -8   2   1    2.40    0.13
  -8  -2  -1    2.36    0.12
  -8   2  -1    2.23    0.13
  -8  -2   1    2.42    0.12
  -9  -2  -1    4.50    0.19
  -9   2   1    4.73    0.21
  -9   2  -1    4.81    0.21
  -9  -2   1    5.24    0.20
 -10   2   1   12.71    0.42
 -10  -2   1   13.07    0.46
 -10   2  -1   13.17    0.43
   0   3  -1   24.84    0.60
   0   3   1   23.45    0.61
  -1   3   1   88.59    2.19
   1   3  -1   88.76    3.75
  -1  -3  -1   86.55    2.24
  -1   3   1   90.50    2.36
  -1  -3   1   82.16    2.28
  -1   3  -1   90.34    2.18
  -1   3  -1   85.71    2.31
   1   3   1   87.56    2.33
  -2   3   1   30.97    0.80
   2   3  -1   30.66    0.81
  -2  -3  -1   30.12    0.79
  -2  -3  -1   31.51    0.76
  -2   3   1   30.89    0.76
  -2   3  -1   29.57    0.76
  -2  -3   1   29.63    0.79
  -2  -3   1   31.56    0.75
  -2   3  -1   30.81    0.80
   2   3   1   30.08    0.81
  -3   3   1    3.93    0.14
  -3  -3  -1    4.43    0.13
  -3  -3  -1    4.05    0.15
   3   3  -1    4.13    0.14
  -3   3   1    4.37    0.13
  -3  -3   1    4.56    0.15
  -3   3  -1    4.46    0.14
   3   3   1    4.47    0.15
  -3  -3   1    4.69    0.13
  -4   3   1    0.36    0.03
  -4   3   1    0.27    0.04
   4   3  -1    0.38    0.04
  -4  -3  -1    0.42    0.05
  -4  -3  -1    0.38    0.04
  -4  -3   1    0.42    0.05
   4   3   1    0.40    0.04
  -4   3  -1    0.35    0.04
  -4   3  -1    0.34    0.05
  -4  -3   1    0.34    0.04
   5   3  -1    9.42    0.27
  -5  -3  -1    8.99    0.26
  -5   3   1    8.72    0.28
  -5   3  -1    9.46    0.26
  -5  -3   1    9.15    0.29
  -5  -3   1    9.14    0.26
   5   3   1    9.36    0.28
  -5   3  -1    8.99    0.28
  -6  -3  -1    7.06    0.21
  -6   3   1    6.67    0.23
  -6  -3   1    6.73    0.21
  -6  -3   1    6.85    0.25
  -6   3  -1    6.55    0.23
  -7   3   1   24.44    0.68
  -7  -3  -1   25.15    0.66
  -7  -3   1   25.50    0.66
  -7   3  -1   25.42    0.69
  -7  -3   1   25.43    0.72
  -8  -3  -1    2.41    0.12
  -8   3   1    2.20    0.13
  -8  -3  -1    2.57    0.15
  -8  -3   1    2.36    0.12
  -8   3  -1    2.42    0.14
  -8  -3   1    2.44    0.15
  -9   3   1    8.30    0.30
  -9  -3  -1    7.95    0.32
  -9   3  -1    8.87    0.31
  -9  -3   1    8.75    0.33
 -10   3   1    0.53    0.09
 -10  -3  -1    0.54    0.10
 -10   3  -1    0.51    0.09
 -10  -3   1    0.41    0.10
   0   4   1   -0.10    0.01
   0   4  -1   -0.10    0.02
   0   4  -1   -0.06    0.01
   0   4   1   -0.11    0.02
   1   4  -1   16.42    0.44
  -1   4   1   16.13    0.44
  -1  -4  -1   15.58    0.43
  -1   4   1   15.86    0.41
  -1   4  -1   15.83    0.40
  -1  -4   1   15.73    0.43
   1   4   1   16.38    0.45
  -1   4  -1   15.58    0.44
  -2   4   1   24.65    0.66
   2   4  -1   25.03    0.67
  -2  -4  -1   23.73    0.64
  -2  -4  -1   24.76    0.60
  -2   4   1   25.09    0.62
  -2   4  -1   25.10    0.66
  -2  -4   1   23.26    0.59
  -2  -4   1   24.74    0.65
  -2   4  -1   24.82    0.62
   2   4   1   25.32    0.67
   3   4  -1   17.98    0.51
  -3  -4  -1   18.51    0.46
  -3   4   1   17.98    0.50
  -3   4   1   17.64    0.48
  -3  -4  -1   18.16    0.50
  -3  -4   1   18.98    0.46
  -3   4  -1   18.53    0.50
   3   4   1   18.69    0.51
  -3  -4   1   18.86    0.50
  -3   4  -1   18.44    0.48
  -4  -4  -1    2.50    0.09
  -4   4   1    2.57    0.11
  -4  -4  -1    2.55    0.12
   4   4  -1    2.38    0.11
  -4   4   1    2.70    0.10
  -4  -4   1    2.97    0.12
  -4   4  -1    2.75    0.10
  -4   4  -1    2.81    0.11
  -4  -4   1    2.83    0.09
   4   4   1    2.97    0.12
  -5  -4  -1   97.50    2.52
   5   4  -1  101.42    2.58
  -5   4   1   98.64    2.43
  -5  -4  -1   98.28    2.47
  -5  -4   1  101.00    2.44
  -5   4  -1  102.18    2.57
   5   4   1  100.78    2.58
  -5   4  -1   97.11    2.43
  -5  -4   1   98.02    2.52
  -6  -4  -1    7.10    0.22
  -6   4   1    6.97    0.24
  -6  -4  -1    7.67    0.26
  -6   4  -1    6.97    0.24
  -6  -4   1    6.77    0.25
  -6  -4   1    7.03    0.21
  -7  -4  -1   22.76    0.68
  -7   4   1   23.66    0.65
  -7   4  -1   24.35    0.65
  -8   4   1    1.24    0.11
  -8  -4  -1    1.19    0.11
  -8   4  -1    1.12    0.10
  -8  -4   1    1.25    0.11
  -9  -4  -1   17.33    0.56
  -9   4   1   17.35    0.54
  -9   4  -1   17.83    0.54
  -9  -4   1   18.41    0.57
 -10  -4  -1    5.78    0.27
 -10   4   1    5.86    0.25
 -10   4  -1    5.65    0.25
 -10  -4   1    5.57    0.27
   0   5  -1    1.05    0.05
   0   5   1    1.14    0.07
   0   5  -1    1.04    0.07
   0   5   1    1.06    0.05
  -1   5   1   13.00    0.35
  -1  -5  -1   12.25    0.38
  -1   5   1   12.89    0.39
   1   5  -1   13.11    0.39
   1   5   1   15.56    0.34
   1   5   1   14.13    0.40
  -1  -5   1   14.33    0.39
  -1   5  -1   14.15    0.35
  -1   5  -1   13.96    0.39
  -2   5   1  216.48    5.53
   2   5  -1  209.69    5.55
  -2  -5  -1  200.38    5.38
  -2   5   1  209.58    5.15
  -2   5  -1  208.53    5.13
  -2  -5   1  202.68    5.39
   2   5   1  215.06    5.52
  -2   5  -1  205.78    5.50
  -3   5   1   40.38    1.06
  -3  -5  -1   38.64    1.04
  -3  -5  -1   41.29    0.97
  -3   5   1   39.42    1.00
   3   5  -1   40.00    1.07
  -3   5  -1   40.50    1.06
  -3   5  -1   40.23    1.00
   3   5   1   40.15    1.07
  -3  -5   1   40.52    0.97
  -3  -5   1   39.60    1.04
  -4   5   1    0.03    0.03
  -4   5   1    0.06    0.03
   4   5  -1    0.08    0.04
  -4  -5  -1    0.05    0.02
  -4  -5  -1    0.10    0.04
  -4   5  -1    0.01    0.03
  -4  -5   1    0.09    0.02
   4   5   1    0.10    0.04
  -4   5  -1    0.11    0.03
  -4  -5   1    0.10    0.04
  -5   5   1    8.52    0.27
  -5  -5  -1    8.32    0.28
   5   5  -1    8.59    0.27
  -5   5  -1    8.49    0.27
  -5   5  -1    9.04    0.26
   5   5   1    8.59    0.28
  -5  -5   1    8.87    0.29
  -6   5   1    3.82    0.16
  -6  -5  -1    3.89    0.17
  -6   5  -1    3.86    0.17
  -6  -5   1    3.97    0.17
  -7   5   1    0.56    0.08
  -7  -5  -1    0.51    0.08
  -7  -5   1    0.64    0.09
  -7   5  -1    0.59    0.08
  -8   5   1    2.78    0.15
  -8  -5  -1    3.07    0.17
  -8  -5   1    3.28    0.17
  -8   5  -1    2.95    0.16
  -9   5   1    2.03    0.14
  -9  -5  -1    2.02    0.15
  -9   5  -1    1.68    0.13
  -9  -5   1    2.05    0.15
   0   6  -1    0.70    0.04
   0   6  -1    0.77    0.06
   0   6   1    0.76    0.04
   0   6   1    0.69    0.06
  -1   6   1    8.11    0.22
  -1  -6  -1    8.29    0.25
  -1   6   1    8.15    0.26
   1   6  -1    8.24    0.26
  -1   6  -1    7.88    0.25
   1   6   1    8.05    0.20
  -1  -6   1    7.89    0.25
   1   6   1    7.95    0.26
  -1   6  -1    7.99    0.22
  -2  -6  -1    0.11    0.04
  -2   6   1    0.08    0.03
  -2   6   1    0.10    0.03
   2   6  -1    0.07    0.04
  -2   6  -1    0.14    0.03
  -2   6  -1    0.12    0.04
   2   6   1    0.18    0.04
  -2  -6   1    0.17    0.04
  -3   6   1   19.81    0.53
  -3  -6  -1   19.11    0.55
   3   6  -1   20.26    0.57
  -3   6   1   19.75    0.56
  -3   6  -1   20.66    0.56
   3   6   1   20.42    0.57
  -3  -6   1   20.17    0.56
  -3   6  -1   19.98    0.53
   4   6  -1    3.75    0.15
  -4   6   1    3.74    0.14
  -4   6   1    3.69    0.14
  -4  -6  -1    3.60    0.15
   4   6   1    3.69    0.15
  -4   6  -1    3.61    0.15
  -4   6  -1    3.89    0.14
  -4  -6   1    3.94    0.16
   5   6  -1   25.98    0.71
  -5  -6  -1   25.17    0.70
  -5   6   1   24.79    0.67
  -5   6  -1   24.12    0.67
   5   6   1   25.44    0.71
  -5  -6   1   24.52    0.70
  -5   6  -1   25.79    0.69
  -6   6   1    6.89    0.24
  -6  -6  -1    7.44    0.26
  -6   6  -1    6.65    0.24
  -6  -6   1    6.75    0.26
  -7  -6  -1   17.48    0.53
  -7   6   1   17.33    0.51
  -7   6  -1   17.23    0.51
  -7  -6   1   17.37    0.54
  -8  -6  -1    3.60    0.19
  -8   6   1    3.60    0.18
  -8  -6   1    3.90    0.20
  -8   6  -1    3.48    0.18
  -9  -6  -1   10.61    0.39
  -9   6   1   10.97    0.38
  -9   6  -1   10.93    0.38
  -9  -6   1   10.66    0.40
   0   7  -1   11.61    0.29
   0   7   1   11.27    0.30
   0   7  -1   11.44    0.35
  -1   7   1   76.22    1.97
   1   7  -1   75.28    1.98
  -1  -7  -1   75.00    1.91
  -1   7   1   76.43    1.84
  -1  -7   1   72.24    1.91
  -1   7  -1   73.91    1.97
  -1   7  -1   77.02    1.87
  -2   7   1    2.98    0.13
  -2   7   1    3.16    0.12
  -2  -7  -1    3.20    0.14
   2   7  -1    2.82    0.14
  -2   7  -1    3.14    0.13
   2   7   1    3.04    0.14
  -2  -7   1    3.09    0.14
  -2   7  -1    3.12    0.11
  -3  -7  -1   12.39    0.38
  -3   7   1   12.90    0.36
  -3   7   1   13.14    0.39
   3   7  -1   12.97    0.40
  -3   7  -1   13.04    0.39
  -3   7  -1   13.13    0.36
   3   7   1   12.89    0.40
  -3  -7   1   12.82    0.39
  -4   7   1    1.39    0.09
   4   7  -1    1.43    0.10
  -4  -7  -1    1.49    0.10
  -4   7   1    1.23    0.09
  -4  -7   1    1.34    0.10
   4   7   1    1.42    0.10
  -4   7  -1    1.49    0.09
  -4   7  -1    1.32    0.09
  -5   7   1    0.34    0.06
  -5  -7  -1    0.33    0.06
   5   7  -1    0.29    0.06
   5   7   1    0.31    0.06
  -5  -7   1    0.33    0.06
  -5   7  -1    0.23    0.05
  -6   7   1    2.53    0.14
  -6  -7  -1    2.74    0.15
  -6  -7   1    2.93    0.15
  -6   7  -1    2.75    0.14
  -7   7   1   15.50    0.48
  -7  -7  -1   16.13    0.50
  -7  -7   1   16.10    0.51
  -7   7  -1   15.81    0.48
  -8   7   1    0.59    0.09
  -8  -7  -1    0.81    0.11
  -8   7  -1    0.65    0.09
  -8  -7   1    0.66    0.10
  -9   7   1    3.33    0.19
  -9  -7  -1    3.46    0.20
  -9  -7   1    3.91    0.21
  -9   7  -1    3.71    0.19
   0   8  -1   14.05    0.43
   0   8   1   13.95    0.43
  -1   8   1    0.49    0.05
   1   8  -1    0.44    0.06
  -1   8   1    0.44    0.06
  -1   8  -1    0.50    0.06
   1   8   1    0.49    0.07
  -1   8  -1    0.54    0.05
   2   8  -1   29.34    0.83
  -2  -8  -1   28.96    0.80
  -2   8   1   30.42    0.76
  -2   8   1   29.49    0.82
  -2  -8   1   29.56    0.81
  -2   8  -1   28.46    0.82
  -2   8  -1   30.64    0.75
   2   8   1   30.09    0.83
  -3  -8  -1   17.77    0.53
  -3   8   1   18.14    0.54
   3   8  -1   18.00    0.54
  -3   8   1   18.10    0.50
  -3  -8   1   18.46    0.53
   3   8   1   18.78    0.55
  -3   8  -1   18.66    0.54
  -3   8  -1   18.85    0.50
  -4   8   1    1.01    0.08
  -4  -8  -1    0.87    0.09
  -4   8   1    0.90    0.08
   4   8  -1    0.96    0.08
   4   8   1    1.11    0.09
  -4   8  -1    1.06    0.08
  -4  -8   1    1.22    0.10
  -4   8  -1    1.13    0.08
   5   8  -1   16.42    0.48
  -5  -8  -1   16.04    0.48
  -5   8   1   15.46    0.45
  -5   8  -1   14.93    0.45
   5   8   1   15.15    0.48
  -5  -8   1   14.87    0.48
  -6  -8  -1    3.54    0.18
  -6   8   1    3.53    0.17
  -6  -8   1    3.57    0.18
  -6   8  -1    3.36    0.16
  -7   8   1    5.85    0.24
  -7  -8  -1    5.72    0.25
  -7  -8   1    6.31    0.26
  -7   8  -1    5.77    0.23
  -8   8   1    0.82    0.11
  -8  -8  -1    0.99    0.12
  -8   8  -1    0.54    0.09
  -8  -8   1    0.93    0.12
  -9  -8  -1    4.95    0.25
  -9   8   1    4.84    0.24
  -9   8  -1    4.92    0.23
  -9  -8   1    4.97    0.25
   0   9  -1   13.06    0.41
   0   9   1   13.15    0.42
  -1   9   1   90.95    2.40
   1   9  -1   92.97    2.40
   1   9   1   90.98    2.40
  -1   9  -1   89.47    2.40
  -2   9   1   19.30    0.57
  -2  -9  -1   19.42    0.56
  -2   9   1   19.41    0.51
   2   9  -1   19.17    0.57
  -2  -9   1   18.85    0.56
  -2   9  -1   18.76    0.57
  -2   9  -1   19.86    0.51
   2   9   1   19.05    0.58
  -3   9   1    3.34    0.16
  -3  -9  -1    3.29    0.17
  -3   9   1    3.34    0.14
   3   9  -1    3.20    0.16
   3   9   1    3.70    0.17
  -3  -9   1    3.96    0.18
  -3   9  -1    3.69    0.16
  -3   9  -1    3.80    0.15
  -4   9   1    2.57    0.13
  -4  -9  -1    2.45    0.14
  -4   9   1    2.39    0.12
   4   9  -1    2.38    0.14
  -4   9  -1    2.23    0.12
  -4   9  -1    2.38    0.13
   4   9   1    2.50    0.14
  -4  -9   1    2.43    0.14
  -5   9   1    8.06    0.27
  -5  -9  -1    8.04    0.29
   5   9  -1    8.17    0.29
  -5   9  -1    7.54    0.26
  -5  -9   1    7.49    0.29
   5   9   1    7.60    0.29
  -6  -9  -1    3.78    0.19
  -6   9   1    3.37    0.17
  -6   9  -1    3.21    0.16
  -6  -9   1    3.17    0.18
  -7  -9  -1   11.57    0.40
  -7   9   1   11.37    0.38
  -7   9  -1   10.88    0.37
  -7  -9   1   11.10    0.40
  -8  -9  -1    4.45    0.23
  -8   9   1    4.15    0.21
  -8   9  -1    4.49    0.21
  -8  -9   1    4.41    0.23
   0  10  -1    1.13    0.10
   0  10   1    1.04    0.10
  -1  10   1    9.81    0.33
   1  10  -1    9.39    0.33
  -1  10  -1    9.57    0.33
   1  10   1    9.74    0.34
  -2 -10  -1   33.10    0.92
   2  10  -1   33.77    0.95
  -2  10   1   34.04    0.94
   2  10   1   33.39    0.95
  -2  10  -1   33.42    0.94
  -2 -10   1   32.45    0.92
  -3 -10  -1   15.12    0.46
  -3  10   1   15.25    0.41
   3  10  -1   14.89    0.47
  -3  10   1   15.00    0.46
  -3  10  -1   14.28    0.41
  -3 -10   1   13.10    0.45
   3  10   1   12.84    0.46
  -3  10  -1   14.14    0.45
  -4  10   1    2.34    0.12
  -4  10   1    2.02    0.13
  -4 -10  -1    2.30    0.15
   4  10  -1    2.14    0.14
  -4  10  -1    2.43    0.12
  -4 -10   1    2.12    0.15
  -4  10  -1    2.22    0.13
   4  10   1    2.19    0.14
  -5 -10  -1    5.25    0.23
  -5  10   1    5.09    0.21
   5  10  -1    4.94    0.23
   5  10   1    5.37    0.24
  -5 -10   1    5.26    0.23
  -5  10  -1    5.12    0.21
  -6  10   1    5.93    0.24
  -6 -10  -1    6.15    0.26
  -6  10  -1    5.89    0.23
  -6 -10   1    5.83    0.26
  -7  10   1   12.69    0.41
  -7 -10  -1   12.25    0.44
  -7 -10   1   12.21    0.44
  -7  10  -1   12.29    0.41
   0  11  -1   11.60    0.40
   0  11   1   11.91    0.40
  -1  11   1   15.64    0.49
   1  11  -1   15.48    0.49
  -1  11  -1   15.07    0.49
   1  11   1   14.98    0.49
  -2  11   1    6.69    0.26
   2  11  -1    6.42    0.27
   2  11   1    6.89    0.28
  -2  11  -1    6.80    0.27
   3  11  -1    6.11    0.26
  -3 -11  -1    6.38    0.26
  -3  11   1    6.40    0.26
  -3  11  -1    6.21    0.25
  -3 -11   1    6.37    0.26
   3  11   1    6.06    0.26
   4  11  -1    0.10    0.06
  -4 -11  -1    0.13    0.07
  -4  11   1    0.16    0.06
   4  11   1    0.14    0.07
  -4  11  -1    0.09    0.06
  -4 -11   1    0.04    0.06
  -5 -11  -1    4.03    0.21
  -5  11   1    4.22    0.19
   5  11  -1    4.10    0.21
  -5 -11   1    3.84    0.21
  -5  11  -1    4.11    0.18
   5  11   1    3.74    0.21
  -6 -11  -1    2.94    0.18
  -6  11   1    2.90    0.16
  -6  11  -1    2.88    0.16
  -6 -11   1    2.61    0.17
  -7  11   1    9.20    0.34
  -7 -11  -1    9.43    0.37
  -7 -11   1    9.15    0.37
  -7  11  -1    9.21    0.34
   0  12  -1    0.72    0.10
   0  12   1    0.69    0.10
  -1  12   1   20.88    0.65
   1  12  -1   21.51    0.66
   1  12   1   20.87    0.66
  -1  12  -1   21.48    0.66
  -2  12   1   10.31    0.37
   2  12  -1   10.06    0.37
  -2  12  -1    9.96    0.36
   2  12   1   10.23    0.38
   3  12  -1   11.58    0.41
  -3  12   1   11.88    0.41
  -3 -12  -1   12.06    0.41
  -3  12  -1   10.97    0.40
   3  12   1   11.23    0.42
   4  12  -1   10.09    0.38
  -4 -12  -1   10.08    0.37
  -4  12   1   10.33    0.37
  -4 -12   1    9.65    0.37
   4  12   1    9.81    0.38
  -4  12  -1    9.54    0.36
  -5 -12  -1   11.77    0.43
   5  12  -1   11.50    0.43
  -5 -12   1   12.53    0.44
   5  12   1   11.78    0.44
  -6 -12  -1    0.54    0.11
  -6 -12   1    0.41    0.10
   0  13   1    0.84    0.11
   0  13  -1    0.76    0.11
   1  13  -1    3.37    0.19
  -1  13   1    3.56    0.20
   1  13   1    2.97    0.19
  -1  13  -1    3.00    0.18
  -2  13   1   23.40    0.72
   2  13  -1   23.06    0.72
   2  13   1   23.30    0.73
  -2  13  -1   22.77    0.72
   3  13  -1    7.95    0.34
  -3  13   1    8.49    0.34
  -3  13  -1    9.02    0.34
   3  13   1    8.67    0.35
   4  13  -1    2.74    0.19
  -4 -13  -1    2.84    0.19
  -4  13   1    2.78    0.18
  -4 -13   1    2.71    0.19
  -4  13  -1    2.93    0.18
   4  13   1    2.79    0.18
   5  13  -1    3.49    0.21
   5  13   1    3.95    0.22
  -5 -13   1    3.74    0.22
   0  14   1    0.13    0.08
   0  14  -1    0.06    0.07
  -1  14   1    2.16    0.16
   1  14  -1    2.08    0.16
  -1  14  -1    2.15    0.16
   1  14   1    1.95    0.16
  -2  14   1    0.86    0.12
   2  14  -1    1.00    0.13
  -2  14  -1    1.02    0.13
   2  14   1    0.89    0.13
  -3  14   1    4.87    0.25
   3  14  -1    5.26    0.26
   3  14   1    4.33    0.25
  -3  14  -1    4.88    0.24
   4  14  -1    2.81    0.19
  -4  14   1    2.74    0.18
  -4  14  -1    2.90    0.19
   4  14   1    2.50    0.19
   0  15  -1   13.27    0.49
  -1  15   1    8.22    0.35
   1  15  -1    7.99    0.35
  -1  15  -1    7.56    0.34
   1  15   1    8.00    0.35
  -2  15   1   -0.02    0.07
   2  15  -1   -0.01    0.08
   2  15   1    0.00    0.07
  -2  15  -1    0.08    0.08
   0   0  -2   -0.85    0.02
  -1   0   2    1.80    0.06
  -1   0  -2    1.40    0.07
   1   0  -2    1.73    0.06
  -2   0  -2  242.15    7.63
  -2   0  -2  228.46    6.30
  -2   0   2  259.19    7.64
  -3   0  -2    5.89    0.19
  -3   0   2    6.23    0.18
  -3   0  -2    6.10    0.17
  -4   0  -2   60.97    1.47
  -4   0  -2   58.62    1.56
  -4   0   2   60.60    1.47
  -5   0  -2    8.15    0.24
  -5   0   2    8.19    0.24
  -5   0  -2    8.17    0.24
  -6   0  -2    4.96    0.18
  -6   0   2    4.95    0.18
  -7   0  -2    1.55    0.10
  -7   0   2    1.67    0.10
  -8   0  -2   46.66    1.21
  -8   0   2   47.93    1.22
  -9   0  -2    1.63    0.11
  -9   0   2    1.51    0.11
 -10   0   2    4.38    0.21
 -10   0  -2    5.00    0.21
   0   1   2   -0.02    0.01
   0   1   2   -0.01    0.01
   0   1  -2   -0.03    0.01
  -1   1   2   33.85    0.89
  -1   1   2   35.18    0.93
   1   1  -2   36.16    0.92
  -1  -1   2   34.53    0.86
  -1  -1   2   33.90    0.92
   1   1   2   34.99    0.94
  -1   1  -2   35.02    0.93
   2   1  -2   10.25    0.27
  -2   1   2   10.07    0.27
  -2   1   2    9.94    0.26
   2   1   2   10.14    0.28
  -2   1  -2    9.74    0.26
  -2   1  -2    9.71    0.28
  -2  -1   2   10.02    0.26
  -3   1   2   27.80    0.72
  -3  -1  -2   28.52    0.71
   3   1  -2   28.43    0.75
  -3   1  -2   28.92    0.75
  -3   1  -2   28.43    0.72
  -3  -1   2   28.88    0.71
   3   1   2   29.55    0.76
   4   1  -2    6.75    0.18
  -4  -1  -2    6.51    0.19
  -4   1   2    6.45    0.19
  -4   1  -2    6.24    0.18
  -4   1  -2    6.06    0.19
   4   1   2    5.93    0.19
  -4  -1   2    6.11    0.19
  -5  -1  -2   80.27    1.95
  -5  -1  -2   66.80    2.05
  -5   1   2   81.13    1.93
  -5  -1   2   81.31    1.92
  -5   1  -2   81.78    2.04
  -5   1  -2   79.89    1.93
  -6   1   2    3.78    0.15
  -6  -1  -2    3.80    0.15
  -6  -1   2    4.02    0.15
  -6   1  -2    4.25    0.16
  -7   1   2   19.33    0.53
  -7  -1  -2   18.13    0.51
  -7   1  -2   19.24    0.52
  -7  -1   2   18.25    0.51
  -8  -1  -2    9.74    0.31
  -8   1   2    9.58    0.32
  -8  -1   2    9.66    0.31
  -8   1  -2   10.10    0.32
  -9  -1  -2   16.42    0.49
  -9   1   2   16.48    0.50
  -9  -1   2   16.81    0.49
  -9   1  -2   16.64    0.50
 -10   1   2    5.10    0.23
 -10  -1  -2    5.40    0.22
 -10   1  -2    4.93    0.22
 -10  -1   2    5.20    0.22
   0   2   2    9.04    0.25
   0   2  -2    8.55    0.25
   0  -2  -2    9.02    0.23
   0   2   2    8.99    0.22
   1   2  -2   28.62    0.77
  -1   2   2   28.59    0.74
  -1   2   2   28.83    0.71
  -1  -2  -2   27.24    0.73
   1   2   2   28.49    0.75
  -1   2  -2   28.12    0.74
  -1   2  -2   29.14    0.71
  -1  -2   2   27.92    0.72
  -1  -2   2   29.12    0.71
   2   2  -2   10.91    0.29
  -2   2   2   10.81    0.29
  -2   2   2   10.44    0.28
   2   2   2   10.98    0.30
  -2   2  -2   10.43    0.29
  -2  -2   2   10.85    0.27
  -2  -2   2   10.71    0.29
  -2   2  -2   10.42    0.28
  -3   2   2   30.85    0.81
   3   2  -2   30.95    0.81
  -3   2   2   30.78    0.78
  -3  -2  -2   31.10    0.77
  -3  -2   2   31.28    0.81
  -3   2  -2   29.66    0.78
  -3  -2   2   32.68    0.77
  -3   2  -2   31.27    0.82
   3   2   2   31.74    0.83
  -4   2   2   20.51    0.53
  -4   2   2   20.44    0.54
  -4  -2  -2   20.24    0.52
   4   2  -2   21.22    0.54
  -4  -2   2   20.15    0.56
  -4   2  -2   20.69    0.55
  -4  -2   2   20.54    0.52
  -4   2  -2   20.04    0.53
   4   2   2   20.47    0.56
  -5   2   2   11.98    0.34
  -5  -2  -2   11.89    0.33
  -5  -2   2   12.22    0.33
   5   2   2   12.54    0.35
  -5   2  -2   12.02    0.33
  -5   2  -2   11.93    0.34
  -6  -2  -2   33.36    0.85
  -6   2   2   33.06    0.87
  -6  -2   2   34.18    0.86
  -6   2  -2   33.69    0.87
  -7  -2  -2    4.46    0.17
  -7   2   2    4.33    0.18
  -7   2  -2    4.60    0.18
  -7  -2   2    4.71    0.17
  -8   2   2    2.74    0.15
  -8  -2  -2    2.88    0.14
  -8   2  -2    2.92    0.15
  -8  -2   2    2.81    0.13
  -9   2   2    8.14    0.30
  -9  -2  -2    8.60    0.28
  -9   2  -2    8.26    0.30
  -9  -2   2    8.44    0.32
  -9  -2   2    8.53    0.29
 -10   2   2    5.18    0.24
 -10   2  -2    5.56    0.24
 -10  -2   2    5.46    0.26
   0   3   2    3.68    0.10
   0   3   2    3.65    0.12
   1   3  -2   50.42    1.38
  -1   3   2   51.98    1.39
  -1   3   2   50.95    1.25
  -1  -3  -2   49.20    1.33
   1   3   2   50.99    1.35
  -1   3  -2   52.28    1.29
  -1   3  -2   49.81    1.38
  -2  -3  -2   49.75    1.31
   2   3  -2   50.47    1.59
  -2   3   2   51.09    1.23
  -2   3   2   51.13    1.35
   2   3   2   50.37    1.34
  -2   3  -2   49.28    1.27
  -2  -3   2   50.56    1.28
  -2   3  -2   49.42    1.34
  -2  -3   2   51.17    1.24
  -3  -3  -2   17.57    0.43
   3   3  -2   17.46    0.47
  -3   3   2   17.57    0.45
  -3   3   2   18.04    0.46
  -3  -3  -2   18.03    0.47
  -3  -3   2   17.18    0.43
  -3  -3   2   15.89    0.46
   3   3   2   16.00    0.47
  -3   3  -2   17.00    0.45
  -3   3  -2   16.59    0.46
  -4   3   2   59.83    1.53
  -4   3   2   57.43    1.43
  -4  -3  -2   58.07    1.41
   4   3  -2   57.76    1.51
   4   3   2   59.10    1.52
  -4   3  -2   56.94    1.50
  -4   3  -2   56.80    1.43
  -4  -3   2   58.53    1.41
  -5  -3  -2   44.81    1.10
   5   3  -2   44.37    1.16
  -5   3   2   44.20    1.12
  -5  -3   2   43.63    1.16
  -5   3  -2   44.81    1.16
  -5   3  -2   43.82    1.12
   5   3   2   45.18    1.18
  -5  -3   2   44.77    1.10
  -6  -3  -2  124.98    3.06
  -6   3   2  120.35    3.00
  -6  -3   2  119.85    3.11
  -6   3  -2  126.16    3.05
  -6  -3   2  122.44    2.98
  -7   3   2    8.14    0.27
  -7  -3  -2    8.13    0.25
  -7  -3   2    8.00    0.25
  -7  -3   2    7.80    0.29
  -7   3  -2    7.86    0.27
  -8  -3  -2    5.91    0.20
  -8   3   2    5.36    0.22
  -8   3  -2    5.53    0.22
  -8  -3   2    5.57    0.24
  -9  -3  -2    8.54    0.33
  -9   3   2    8.47    0.30
  -9  -3   2    8.25    0.32
  -9   3  -2    8.50    0.31
 -10   3   2    4.48    0.21
 -10  -3  -2    4.09    0.22
 -10  -3   2    3.99    0.22
 -10   3  -2    4.37    0.21
   0   4   2   78.42    1.97
   0   4  -2   76.38    2.16
   0   4   2   80.67    2.16
   0   4  -2   82.83    1.96
  -1  -4  -2    7.03    0.20
  -1   4   2    7.02    0.19
   1   4  -2    6.98    0.21
  -1   4   2    7.00    0.21
  -1   4  -2    6.51    0.21
  -1   4  -2    6.84    0.19
  -1  -4   2    6.44    0.21
  -2   4   2  132.90    4.36
  -2  -4  -2  131.09    3.36
   2   4  -2  136.23    4.92
  -2   4   2  133.61    4.93
   2   4   2  131.22    3.52
  -2   4  -2  131.75    3.50
  -2  -4   2  127.33    3.38
  -2  -4   2  124.36    3.15
  -2   4  -2  132.90    3.28
  -3  -4  -2   21.43    0.52
  -3  -4  -2   20.94    0.57
   3   4  -2   21.57    0.58
  -3   4   2   21.57    0.57
  -3   4   2   21.72    0.55
  -3   4  -2   21.11    0.55
  -3  -4   2   21.06    0.52
   3   4   2   20.48    0.58
  -3   4  -2   20.85    0.57
  -3  -4   2   21.12    0.57
  -4  -4  -2   55.88    1.36
   4   4  -2   55.57    1.46
  -4  -4  -2   54.27    1.43
  -4   4   2   56.09    1.39
  -4   4   2   56.05    1.45
   4   4   2   55.74    1.47
  -4   4  -2   55.32    1.38
  -4  -4   2   56.52    1.44
  -4   4  -2   56.78    1.46
  -4  -4   2   56.38    1.64
  -5   4   2   10.01    0.31
  -5  -4  -2   10.50    0.32
  -5  -4  -2   10.06    0.28
   5   4  -2   10.24    0.30
  -5  -4   2   10.00    0.28
   5   4   2   10.12    0.31
  -5   4  -2   10.25    0.31
  -5   4  -2   10.63    0.30
  -6  -4  -2   13.42    0.36
  -6  -4  -2   13.02    0.41
  -6   4   2   13.14    0.39
  -6   4  -2   13.30    0.39
  -6  -4   2   13.71    0.37
  -6  -4   2   12.63    0.41
  -7   4   2    4.17    0.18
  -7  -4  -2    4.33    0.19
  -7  -4   2    4.27    0.19
  -7   4  -2    4.23    0.18
  -8  -4  -2   30.89    0.87
  -8   4   2   30.99    0.84
  -8   4  -2   30.66    0.84
  -8  -4   2   30.50    0.87
  -9   4   2    0.84    0.10
  -9  -4  -2    0.94    0.12
  -9  -4   2    1.14    0.13
  -9   4  -2    0.93    0.10
 -10  -4  -2    1.48    0.14
 -10   4   2    1.37    0.13
 -10  -4   2    1.44    0.14
 -10   4  -2    1.37    0.12
   0   5  -2    0.36    0.03
   0   5   2    0.35    0.03
   0   5  -2    0.29    0.04
   0   5   2    0.28    0.04
  -1  -5  -2   51.89    1.29
  -1   5   2   51.96    1.24
  -1   5   2   52.07    1.34
   1   5  -2   50.47    1.33
  -1  -5   2   49.35    1.30
   1   5   2   50.28    1.34
  -1   5  -2   49.48    1.26
  -1   5  -2   50.37    1.33
   1   5   2   50.67    1.24
   2   5  -2   75.34    1.97
  -2   5   2   73.96    1.90
  -2   5   2   74.18    1.83
  -2  -5  -2   72.49    1.90
  -2   5  -2   71.04    1.90
  -2  -5   2   72.04    1.85
  -2   5  -2   72.32    1.82
   2   5   2   73.62    1.91
   3   5  -2   58.63    1.53
  -3  -5  -2   58.73    1.42
  -3   5   2   57.92    1.44
  -3  -5  -2   56.45    1.48
  -3   5   2   59.28    1.52
  -3  -5   2   57.95    1.49
   3   5   2   57.97    1.53
  -3   5  -2   58.03    1.52
  -3  -5   2   59.70    1.42
  -3   5  -2   57.25    1.43
   4   5  -2   63.35    1.66
  -4  -5  -2   62.05    1.62
  -4  -5  -2   63.13    1.54
  -4   5   2   63.56    1.57
  -4   5   2   64.08    1.65
  -4   5  -2   61.40    1.56
   4   5   2   63.74    1.67
  -4   5  -2   64.03    1.65
  -4  -5   2   65.09    1.56
  -4  -5   2   61.37    1.62
  -5  -5  -2   34.48    0.86
   5   5  -2   35.48    0.93
  -5   5   2   33.67    0.89
  -5  -5  -2   34.16    0.92
  -5   5  -2   33.45    0.89
   5   5   2   34.79    0.94
  -5   5  -2   35.32    0.92
  -5  -5   2   34.10    0.93
  -6  -5  -2   15.32    0.46
  -6   5   2   14.94    0.44
  -6  -5   2   15.78    0.47
  -6   5  -2   15.13    0.44
  -7   5   2    4.16    0.18
  -7  -5  -2    4.08    0.19
  -7   5  -2    3.71    0.17
  -7  -5   2    4.23    0.19
  -8   5   2    0.75    0.09
  -8  -5  -2    0.79    0.10
  -8  -5   2    0.93    0.11
  -8   5  -2    0.88    0.10
  -9  -5  -2    1.34    0.12
  -9   5   2    1.21    0.12
  -9  -5   2    1.23    0.13
  -9   5  -2    0.98    0.11
   0   6  -2   21.84    0.52
   0   6   2   20.65    0.52
   0   6  -2   20.57    0.58
   0   6   2   20.97    0.59
  -1  -6  -2   39.26    1.04
  -1   6   2   40.78    1.08
  -1   6   2   39.56    0.99
   1   6  -2   39.36    1.07
   1   6   2   41.50    0.97
  -1  -6   2   40.84    1.05
  -1   6  -2   40.45    0.99
  -1   6  -2   39.86    1.07
  -2   6   2    1.68    0.09
  -2   6   2    1.68    0.08
  -2  -6  -2    1.73    0.09
   2   6  -2    1.62    0.09
   2   6   2    1.49    0.09
  -2   6  -2    1.34    0.07
  -2   6  -2    1.68    0.09
  -2  -6   2    1.61    0.09
  -3   6   2    2.52    0.11
  -3  -6  -2    2.54    0.12
   3   6  -2    2.58    0.12
  -3   6   2    2.56    0.11
  -3   6  -2    2.41    0.11
  -3  -6   2    2.37    0.12
   3   6   2    2.46    0.12
  -3   6  -2    2.32    0.10
   4   6  -2   38.32    1.05
  -4   6   2   38.27    0.99
  -4  -6  -2   37.93    1.02
  -4   6   2   39.64    1.04
   4   6   2   39.86    1.06
  -4   6  -2   38.91    0.99
  -4  -6   2   38.98    1.03
  -4   6  -2   38.71    1.04
  -5   6   2   13.08    0.39
   5   6  -2   13.54    0.40
  -5  -6  -2   13.37    0.41
   5   6   2   13.30    0.41
  -5  -6   2   12.79    0.41
  -5   6  -2   13.65    0.39
  -5   6  -2   12.94    0.39
  -6  -6  -2    7.40    0.27
  -6   6   2    7.73    0.26
  -6  -6   2    7.68    0.28
  -6   6  -2    7.51    0.26
  -7  -6  -2    4.52    0.20
  -7   6   2    4.35    0.19
  -7  -6   2    4.77    0.21
  -7   6  -2    4.72    0.20
  -8  -6  -2    2.58    0.16
  -8   6   2    2.44    0.15
  -8  -6   2    2.67    0.16
  -8   6  -2    2.45    0.15
  -9  -6  -2    3.23    0.19
  -9   6   2    3.08    0.18
  -9  -6   2    3.49    0.20
  -9   6  -2    3.73    0.19
   0   7   2    7.50    0.21
   0   7  -2    7.75    0.26
   0   7  -2    8.01    0.21
   0   7   2    7.78    0.26
  -1   7   2    1.25    0.06
   1   7  -2    1.16    0.08
  -1  -7  -2    1.50    0.09
  -1   7   2    1.36    0.09
   1   7   2    1.06    0.08
  -1   7  -2    1.13    0.06
  -1  -7   2    1.04    0.08
   1   7   2    1.06    0.05
  -1   7  -2    1.18    0.08
  -2   7   2    1.38    0.07
   2   7  -2    1.21    0.08
  -2  -7  -2    1.40    0.09
  -2   7   2    1.41    0.08
  -2   7  -2    1.41    0.09
  -2  -7   2    1.40    0.09
   2   7   2    1.27    0.09
  -2   7  -2    1.35    0.07
  -3   7   2   11.25    0.33
  -3  -7  -2   11.28    0.33
   3   7  -2   11.24    0.34
  -3   7   2   10.98    0.31
  -3   7  -2   10.65    0.33
  -3   7  -2   10.40    0.31
   3   7   2   10.32    0.34
  -3  -7   2   10.02    0.33
  -4  -7  -2    8.59    0.28
  -4   7   2    8.76    0.28
  -4   7   2    8.62    0.27
   4   7  -2    8.71    0.29
  -4   7  -2    8.58    0.27
  -4   7  -2    8.62    0.28
   4   7   2    8.31    0.29
  -4  -7   2    8.34    0.29
  -5   7   2    3.99    0.17
   5   7  -2    4.04    0.17
  -5  -7  -2    4.12    0.18
  -5  -7   2    4.57    0.19
   5   7   2    4.37    0.19
  -5   7  -2    4.50    0.17
  -5   7  -2    4.23    0.17
  -6  -7  -2   62.28    1.60
  -6   7   2   59.38    1.54
  -6   7  -2   59.32    1.54
  -6  -7   2   62.90    1.61
  -7   7   2    0.40    0.07
  -7  -7  -2    0.56    0.09
  -7  -7   2    0.48    0.09
  -7   7  -2    0.52    0.08
  -8   7   2   20.21    0.60
  -8  -7  -2   20.24    0.63
  -8  -7   2   20.40    0.63
  -8   7  -2   20.30    0.60
  -9  -7  -2    5.98    0.28
  -9   7   2    5.88    0.26
  -9  -7   2    6.30    0.28
  -9   7  -2    6.21    0.26
   0   8   2   59.30    1.57
   0   8   2   57.76    1.43
   0   8  -2   59.28    1.57
  -1   8   2   18.15    0.46
  -1   8   2   17.41    0.52
   1   8  -2   17.56    0.52
  -1   8  -2   18.45    0.46
  -1   8  -2   17.61    0.52
   1   8   2   17.27    0.53
   2   8  -2   76.91    2.03
  -2   8   2   77.14    1.88
  -2  -8  -2   76.04    1.96
  -2   8   2   75.73    2.02
  -2  -8   2   76.07    1.97
   2   8   2   76.82    2.03
  -2   8  -2   75.35    2.02
  -2   8  -2   79.40    1.87
   3   8  -2    1.20    0.09
  -3   8   2    1.21    0.09
  -3   8   2    1.20    0.08
  -3  -8  -2    1.24    0.09
  -3   8  -2    1.15    0.09
  -3   8  -2    1.13    0.08
  -3  -8   2    1.04    0.09
   3   8   2    1.09    0.09
  -4   8   2   22.75    0.64
  -4   8   2   22.14    0.60
  -4  -8  -2   22.17    0.63
   4   8  -2   22.70    0.65
  -4   8  -2   21.87    0.60
  -4   8  -2   22.56    0.64
  -4  -8   2   21.93    0.64
   4   8   2   22.10    0.65
   5   8  -2    1.86    0.12
  -5  -8  -2    1.84    0.12
  -5   8   2    1.86    0.11
  -5   8  -2    1.88    0.11
  -5   8  -2    1.81    0.11
  -5  -8   2    1.71    0.13
   5   8   2    1.80    0.12
  -6  -8  -2    2.24    0.14
  -6   8   2    2.17    0.13
  -6   8  -2    1.88    0.12
  -6  -8   2    2.17    0.14
  -7   8   2    4.24    0.20
  -7  -8  -2    4.15    0.21
  -7  -8   2    4.48    0.21
  -7   8  -2    4.45    0.20
  -8  -8  -2   11.28    0.41
  -8   8   2   11.96    0.40
  -8  -8   2   12.34    0.43
   0   9  -2    0.47    0.07
   0   9   2    0.31    0.07
   1   9  -2    3.70    0.17
  -1   9   2    3.55    0.17
  -1   9  -2    3.35    0.16
   1   9   2    3.48    0.17
  -2  -9  -2    5.86    0.22
  -2   9   2    5.56    0.22
   2   9  -2    5.67    0.23
  -2   9   2    6.21    0.19
   2   9   2    5.82    0.23
  -2  -9   2    5.73    0.23
  -2   9  -2    6.16    0.19
  -2   9  -2    5.91    0.22
  -3   9   2   30.34    0.78
   3   9  -2   29.56    0.85
  -3  -9  -2   29.45    0.83
  -3   9   2   30.24    0.84
  -3  -9   2   29.55    0.84
   3   9   2   29.48    0.86
  -3   9  -2   29.95    0.84
  -3   9  -2   31.00    0.78
  -4  -9  -2    0.45    0.07
  -4   9   2    0.38    0.06
  -4   9   2    0.39    0.07
   4   9  -2    0.39    0.07
  -4  -9   2    0.33    0.07
   4   9   2    0.25    0.06
  -4   9  -2    0.15    0.05
  -4   9  -2    0.37    0.06
  -5   9   2    0.16    0.05
  -5  -9  -2    0.09    0.06
   5   9  -2    0.07    0.05
  -5   9  -2    0.05    0.05
  -5  -9   2    0.06    0.06
   5   9   2    0.14    0.06
  -6   9   2    1.67    0.12
  -6  -9  -2    2.04    0.14
  -6   9  -2    1.90    0.13
   6   9   2    1.95    0.14
  -6  -9   2    1.94    0.15
  -7   9   2   10.30    0.36
  -7  -9  -2   10.93    0.38
  -7   9  -2   10.30    0.36
  -7  -9   2   10.82    0.39
  -8   9   2    2.84    0.17
  -8  -9  -2    3.26    0.19
  -8   9  -2    3.29    0.18
  -8  -9   2    3.15    0.20
   0  10  -2  138.35    3.66
   0  10   2  142.11    3.67
   1  10  -2   14.30    0.46
  -1  10   2   14.68    0.46
  -1  10  -2   14.35    0.45
   1  10   2   14.09    0.46
  -2 -10  -2    9.57    0.33
  -2  10   2    9.98    0.34
   2  10  -2    9.61    0.34
  -2 -10   2    9.68    0.34
  -2  10  -2    9.63    0.33
   2  10   2    9.70    0.34
  -3  10   2    1.87    0.12
  -3  10   2    1.98    0.11
   3  10  -2    1.87    0.12
  -3 -10  -2    1.79    0.13
  -3  10  -2    1.91    0.12
  -3  10  -2    2.01    0.10
  -3 -10   2    2.04    0.14
   3  10   2    1.91    0.13
  -4  10   2    3.68    0.16
  -4  10   2    4.01    0.18
  -4 -10  -2    3.71    0.18
   4  10  -2    3.52    0.18
  -4  10  -2    3.61    0.16
   4  10   2    3.69    0.19
  -4  10  -2    3.85    0.18
  -4 -10   2    3.75    0.19
  -5  10   2    8.81    0.29
   5  10  -2    8.75    0.32
  -5 -10  -2    9.09    0.32
  -5  10  -2    8.59    0.29
   5  10   2    8.38    0.33
  -5 -10   2    8.36    0.32
  -6 -10  -2   11.50    0.40
  -6  10   2   11.23    0.37
  -6  10  -2   11.36    0.37
   6  10   2   11.61    0.41
  -6 -10   2   11.26    0.40
  -7 -10  -2    0.15    0.08
  -7  10   2    0.19    0.07
  -7 -10   2    0.16    0.08
  -7  10  -2    0.21    0.07
   0  11   2    0.84    0.10
   0  11  -2    0.86    0.10
   1  11  -2    6.44    0.25
  -1  11   2    5.98    0.25
  -1  11  -2    6.02    0.25
   1  11   2    6.05    0.25
   2  11  -2   11.94    0.41
  -2  11   2   11.66    0.40
   2  11   2   11.91    0.41
  -2  11  -2   12.14    0.40
  -3  11   2   22.79    0.67
  -3 -11  -2   23.31    0.66
   3  11  -2   22.06    0.68
  -3  11  -2   22.10    0.67
   3  11   2   21.26    0.68
  -3 -11   2   22.32    0.67
   4  11  -2    0.65    0.10
  -4  11   2    0.81    0.10
  -4 -11  -2    0.85    0.11
  -4  11  -2    0.87    0.10
  -4 -11   2    0.81    0.11
   4  11   2    0.77    0.11
  -5 -11  -2   10.49    0.37
  -5  11   2   10.70    0.34
   5  11  -2   10.06    0.37
  -5 -11   2    9.71    0.38
  -5  11  -2   10.58    0.34
   5  11   2   10.44    0.39
  -6 -11  -2   21.73    0.68
  -6  11   2   22.89    0.64
  -6  11  -2   22.05    0.63
  -6 -11   2   21.90    0.69
   6  11   2   22.18    0.70
  -7 -11  -2    1.44    0.15
  -7  11   2    1.24    0.13
  -7  11  -2    1.43    0.13
  -7 -11   2    1.46    0.14
   0  12   2   -0.02    0.05
   0  12  -2    0.01    0.05
  -1  12   2   11.22    0.40
   1  12  -2   10.63    0.39
  -1  12  -2   11.66    0.40
   1  12   2   11.14    0.40
   2  12  -2   18.62    0.59
  -2  12   2   18.80    0.59
   2  12   2   18.32    0.60
  -2  12  -2   18.07    0.58
  -3  12   2    4.61    0.22
   3  12  -2    4.74    0.23
  -3 -12  -2    4.92    0.23
   3  12   2    4.36    0.22
  -3  12  -2    4.49    0.22
  -4 -12  -2   18.35    0.58
   4  12  -2   17.82    0.60
  -4  12   2   19.28    0.59
  -4  12  -2   18.68    0.59
   4  12   2   19.31    0.61
  -4 -12   2   18.21    0.60
   5  12  -2    2.20    0.16
  -5 -12  -2    2.11    0.16
  -5 -12   2    2.06    0.16
   5  12   2    2.11    0.16
  -6 -12  -2    1.25    0.15
   6  12   2    1.30    0.14
  -6 -12   2    1.39    0.15
   0  13   2    0.65    0.10
   0  13  -2    0.54    0.10
  -1  13   2    3.96    0.21
   1  13  -2    3.91    0.21
  -1  13  -2    4.05    0.21
   1  13   2    4.35    0.22
  -2  13   2    0.96    0.12
   2  13  -2    1.12    0.13
   2  13   2    1.03    0.13
  -2  13  -2    0.94    0.12
  -3  13   2    8.70    0.34
   3  13  -2    8.46    0.34
   3  13   2    9.04    0.36
  -3  13  -2    8.61    0.34
  -4  13   2   21.78    0.69
   4  13  -2   21.72    0.70
  -4 -13  -2   22.88    0.68
  -4 -13   2   21.96    0.69
   4  13   2   21.67    0.71
  -4  13  -2   21.56    0.68
  -5 -13  -2    1.23    0.14
   5  13  -2    1.23    0.14
   5  13   2    1.20    0.14
  -5 -13   2    1.08    0.15
   0  14  -2   39.36    1.15
   0  14   2   39.23    1.15
   1  14  -2    1.41    0.13
  -1  14   2    1.33    0.13
   1  14   2    1.29    0.14
  -1  14  -2    1.19    0.14
   2  14  -2    1.60    0.14
  -2  14   2    1.66    0.15
   2  14   2    1.45    0.15
  -2  14  -2    1.57    0.14
  -3  14   2    2.61    0.18
   3  14  -2    2.22    0.17
  -3  14  -2    2.65    0.18
   3  14   2    2.51    0.18
   4  14  -2    2.49    0.19
   4  14   2    2.42    0.18
  -4  14  -2    2.85    0.18
   0  15  -2    0.14    0.08
   0  15   2    0.05    0.07
   1  15  -2    0.82    0.12
  -1  15   2    0.99    0.14
  -1  15  -2    0.97    0.13
   1  15   2    0.91    0.13
  -2  15   2    9.18    0.38
   2  15  -2    9.58    0.39
   0   0   3    0.00    0.01
   0   0  -3   -0.02    0.01
   1   0  -3   16.78    0.45
  -1   0   3   17.45    0.42
  -1   0  -3   14.35    0.47
  -1   0   3   18.50    0.43
  -2   0  -3  256.95    7.20
  -2   0   3  294.42    6.70
   2   0  -3  272.76    7.65
  -3   0  -3  390.40   12.39
  -3   0   3  427.63   12.11
  -3   0  -3  380.41   10.35
  -4   0  -3   40.50    1.11
  -4   0  -3   43.23    1.04
  -4   0   3   42.30    1.04
  -5   0  -3    2.01    0.10
  -5   0  -3    2.19    0.10
  -5   0   3    2.31    0.10
  -6   0  -3   19.26    0.53
  -6   0   3   19.94    0.53
  -7   0   3   25.02    0.67
  -7   0  -3   24.49    0.66
  -8   0  -3   26.43    0.71
  -8   0   3   25.65    0.71
  -9   0   3    8.60    0.30
  -9   0  -3    8.88    0.30
 -10   0   3    7.45    0.28
 -10   0  -3    7.64    0.28
   0   1  -3   53.60    1.51
   0   1   3   58.45    1.49
   0   1   3   55.74    1.41
   1   1  -3  268.49    7.39
  -1   1   3  251.91    7.37
  -1   1   3  259.45    7.97
  -1  -1   3  243.53    7.05
  -1  -1   3  231.81    7.78
   1   1   3  243.55    8.60
  -1   1  -3  271.28    6.61
  -2   1   3  112.53    2.90
   2   1  -3  112.65    2.91
  -2  -1   3  112.49    2.77
  -2   1  -3  110.86    2.97
  -2  -1   3  110.54    2.88
   2   1   3  111.46    2.98
  -3   1   3    3.95    0.13
   3   1  -3    4.12    0.11
  -3  -1  -3    3.94    0.12
   3   1   3    3.37    0.13
  -3  -1   3    3.63    0.12
  -3   1  -3    3.57    0.13
  -4   1   3   33.57    0.86
   4   1  -3   34.48    0.88
  -4  -1  -3   33.55    0.85
  -4  -1   3   35.19    0.86
  -4   1  -3   34.05    0.90
  -4   1  -3   34.60    0.86
   4   1   3   34.48    0.91
  -5   1   3   83.28    1.98
  -5  -1  -3   69.79    2.11
  -5  -1  -3   82.87    1.97
  -5   1  -3   83.46    2.09
  -5  -1   3   80.77    2.00
  -5   1  -3   82.50    1.97
  -6  -1  -3   18.46    0.50
  -6   1   3   18.23    0.51
  -6  -1   3   18.81    0.50
  -6   1  -3   18.62    0.51
  -7  -1  -3    1.40    0.09
  -7   1   3    1.27    0.10
  -7   1  -3    1.22    0.09
  -7  -1   3    1.24    0.09
  -8  -1  -3    0.76    0.08
  -8   1   3    0.79    0.09
  -8  -1   3    0.70    0.08
  -8   1  -3    0.79    0.09
  -9  -1  -3   10.70    0.34
  -9   1   3   10.36    0.35
  -9  -1   3   10.33    0.34
  -9   1  -3   10.53    0.35
 -10  -1  -3    2.72    0.15
 -10   1   3    2.62    0.15
 -10   1  -3    2.60    0.16
 -10  -1   3    2.48    0.15
 -10  -1   3    2.70    0.18
   0   2   3   62.71    1.71
   0   2  -3   63.65    2.49
   0   2   3   63.59    1.59
  -1   2   3   23.02    0.58
   1   2  -3   23.18    0.62
  -1   2   3   23.31    0.62
  -1  -2  -3   23.49    0.60
   1   2   3   23.54    0.63
  -1   2  -3   23.80    0.62
  -1  -2   3   24.02    0.58
  -2   2   3  134.38    3.50
   2   2  -3  137.12    3.52
  -2   2  -3  129.86    3.53
   2   2   3  138.26    3.54
  -2  -2   3  134.05    3.28
  -2  -2   3  130.75    3.46
  -2   2  -3  132.10    3.33
   3   2  -3   71.50    1.80
  -3   2   3   68.12    1.67
  -3   2   3   68.70    1.79
  -3  -2   3   65.41    1.75
   3   2   3   68.27    1.82
  -3   2  -3   66.49    1.71
  -3   2  -3   69.39    1.79
  -3  -2   3   68.47    1.70
   4   2  -3  155.48    4.04
  -4   2   3  156.76    6.20
  -4   2   3  154.59    3.98
  -4  -2  -3  157.67    3.83
   4   2   3  156.22    4.11
  -4   2  -3  150.10    4.05
  -4   2  -3  154.65    3.90
  -4  -2   3  155.48    3.89
  -4  -2   3  152.93    4.00
  -5  -2  -3   60.71    1.50
  -5   2   3   60.76    1.52
  -5   2  -3   60.62    1.58
  -5   2  -3   61.10    1.52
  -5  -2   3   60.71    1.57
  -5  -2   3   61.66    1.50
   5   2   3   62.69    1.60
  -6  -2  -3   16.84    0.46
  -6   2   3   16.99    0.47
  -6   2  -3   16.56    0.47
  -6  -2   3   16.75    0.46
  -6  -2   3   17.52    0.50
  -7  -2  -3    1.97    0.10
  -7   2   3    1.75    0.11
  -7   2  -3    1.53    0.11
  -7  -2   3    1.55    0.11
  -7  -2   3    1.59    0.10
  -8   2   3    1.01    0.10
  -8  -2  -3    1.03    0.08
  -8   2  -3    0.98    0.10
  -8  -2   3    1.01    0.09
  -8  -2   3    0.91    0.10
  -9  -2  -3   10.95    0.35
  -9   2   3   10.91    0.37
  -9   2  -3   11.41    0.37
  -9  -2   3   11.06    0.35
  -9  -2   3   11.10    0.40
 -10   2   3   22.08    0.66
 -10  -2   3   22.70    0.70
 -10   2  -3   22.53    0.65
   0   3  -3    1.33    0.06
   0   3   3    1.45    0.05
   1   3  -3   53.68    1.38
  -1   3   3   53.78    1.38
  -1   3   3   54.50    1.27
  -1  -3  -3   53.97    1.34
  -1   3  -3   49.28    1.36
  -1  -3   3   48.50    1.35
   1   3   3   49.12    1.38
   2   3  -3  173.00    4.51
  -2   3   3  174.39    4.28
  -2  -3  -3  168.87    4.37
  -2   3   3  170.04    4.51
  -2   3  -3  171.22    4.50
  -2  -3   3  173.85    4.17
  -2   3  -3  172.60    4.26
   2   3   3  173.04    4.56
  -2  -3   3  166.01    4.42
  -3  -3  -3   71.14    1.88
   3   3  -3   74.42    1.91
  -3   3   3   74.55    2.32
  -3   3   3   75.11    1.96
   3   3   3   73.26    1.93
  -3  -3   3   72.26    1.80
  -3   3  -3   73.01    1.84
  -3  -3   3   73.14    1.89
  -3   3  -3   73.02    1.93
  -4   3   3   68.68    1.81
  -4   3   3   69.28    1.71
   4   3  -3   69.24    1.81
  -4  -3  -3   69.10    1.72
  -4   3  -3   69.98    1.71
   4   3   3   70.40    1.81
  -4  -3   3   69.99    1.73
  -4  -3   3   67.80    1.77
  -4   3  -3   70.40    1.81
  -5   3   3   30.84    0.81
  -5  -3  -3   31.43    0.79
   5   3  -3   31.02    0.83
  -5  -3   3   31.38    0.85
  -5   3  -3   30.82    0.81
  -5   3  -3   31.89    0.84
   5   3   3   32.31    0.85
  -5  -3   3   32.50    0.80
  -6  -3  -3    4.38    0.16
  -6   3   3    4.24    0.17
  -6  -3   3    4.57    0.16
  -6  -3   3    4.67    0.19
  -6   3  -3    4.44    0.17
  -7  -3  -3   21.15    0.57
  -7   3   3   20.86    0.60
  -7   3  -3   21.54    0.60
  -7  -3   3   22.09    0.58
  -7  -3   3   21.53    0.63
  -8   3   3    8.68    0.30
  -8  -3  -3    8.94    0.28
  -8   3  -3    8.18    0.29
  -8  -3   3    8.82    0.32
  -9   3   3    5.51    0.23
  -9  -3   3    5.03    0.24
  -9   3  -3    5.89    0.24
 -10   3   3    1.71    0.14
 -10  -3  -3    1.72    0.15
 -10   3  -3    1.53    0.13
 -10  -3   3    1.55    0.15
   0   4   3    3.78    0.11
   0   4   3    3.84    0.13
   0   4  -3    3.64    0.13
  -1  -4  -3   24.76    0.63
   1   4  -3   24.58    0.65
  -1   4   3   24.59    0.65
  -1   4   3   24.26    0.60
  -1  -4   3   23.64    0.64
  -1   4  -3   23.65    0.65
  -1   4  -3   23.77    0.60
   1   4   3   24.12    0.66
  -2   4   3   25.19    0.64
  -2  -4  -3   24.29    0.66
   2   4  -3   25.43    0.69
  -2   4   3   25.25    0.68
   2   4   3   26.45    0.70
  -2  -4   3   26.25    0.68
  -2   4  -3   24.54    0.68
  -2   4  -3   25.40    0.64
  -2  -4   3   26.84    0.62
   3   4  -3   11.03    0.32
  -3  -4  -3   11.12    0.32
  -3   4   3   11.75    0.31
  -3   4   3   11.28    0.31
  -3  -4   3   11.16    0.28
  -3   4  -3   10.73    0.30
  -3   4  -3   10.12    0.31
   3   4   3   10.70    0.33
  -4  -4  -3    4.09    0.12
  -4  -4  -3    3.98    0.15
  -4   4   3    4.00    0.15
   4   4  -3    3.93    0.14
  -4   4   3    4.00    0.13
  -4  -4   3    3.95    0.12
  -4   4  -3    3.97    0.15
   4   4   3    4.11    0.15
  -4  -4   3    3.89    0.15
  -4   4  -3    3.87    0.14
  -5  -4  -3   19.34    0.56
   5   4  -3   19.66    0.54
  -5   4   3   19.35    0.54
  -5  -4  -3   19.60    0.51
  -5  -4   3   19.81    0.56
  -5  -4   3   19.51    0.51
  -5   4  -3   19.86    0.54
  -5   4  -3   20.24    0.54
   5   4   3   20.10    0.56
  -6   4   3   12.80    0.39
  -6  -4  -3   13.01    0.36
  -6  -4  -3   12.84    0.40
  -6  -4   3   13.81    0.36
  -6  -4   3   13.14    0.41
  -6   4  -3   13.04    0.39
  -7  -4  -3   11.89    0.39
  -7   4   3   11.78    0.37
  -7   4  -3   11.68    0.37
  -7  -4   3   11.91    0.39
  -8  -4  -3    8.62    0.32
  -8   4   3    8.68    0.30
  -8   4  -3    8.72    0.30
  -8  -4   3    8.40    0.32
  -9   4   3    4.56    0.21
  -9  -4  -3    4.56    0.22
  -9  -4   3    4.27    0.22
  -9   4  -3    4.22    0.20
 -10  -4  -3    0.15    0.08
 -10   4   3    0.11    0.07
 -10  -4   3    0.31    0.09
 -10   4  -3    0.28    0.08
   0   5   3   30.35    0.80
   0   5   3   29.05    0.73
   0   5  -3   28.93    0.80
   0   5  -3   30.24    0.72
  -1   5   3    0.58    0.06
  -1  -5  -3    0.65    0.06
  -1   5   3    0.67    0.05
   1   5  -3    0.68    0.05
   1   5  -3    0.70    0.03
  -1   5  -3    0.86    0.06
  -1  -5   3    1.05    0.07
   1   5   3    0.99    0.07
  -1   5  -3    0.91    0.05
  -2   5   3   89.05    2.36
  -2  -5  -3   85.21    3.37
   2   5  -3   89.34    3.60
  -2   5   3   85.20    2.20
   2   5   3   88.08    2.33
  -2   5  -3   89.50    2.13
  -2  -5   3   84.54    2.19
  -2   5  -3   84.29    2.30
  -3   5   3    0.56    0.06
  -3  -5  -3    0.78    0.06
  -3   5   3    0.61    0.06
   3   5  -3    0.58    0.06
   3   5   3    0.47    0.06
  -3   5  -3    0.40    0.05
  -3  -5   3    0.39    0.03
  -3  -5   3    0.57    0.06
  -4   5   3   35.11    0.91
   4   5  -3   36.33    0.96
  -4  -5  -3   35.31    0.95
  -4   5   3   35.81    0.95
  -4  -5  -3   35.43    0.88
   4   5   3   35.87    0.98
  -4   5  -3   35.77    0.91
  -4  -5   3   36.58    0.88
  -4   5  -3   36.82    0.96
  -5   5   3   26.76    0.72
  -5  -5  -3   27.49    0.69
   5   5  -3   27.89    0.75
  -5  -5  -3   27.16    0.75
  -5   5  -3   26.83    0.72
  -5   5  -3   28.01    0.74
  -5  -5   3   26.86    0.75
   5   5   3   27.39    0.76
  -6  -5  -3   12.68    0.40
  -6   5   3   12.71    0.38
  -6   5  -3   12.49    0.38
  -6  -5   3   12.68    0.40
  -7  -5  -3    7.14    0.27
  -7   5   3    6.93    0.25
  -7  -5   3    6.79    0.27
  -7   5  -3    7.12    0.25
  -8  -5  -3    0.26    0.07
  -8   5   3    0.26    0.07
  -8  -5   3    0.29    0.08
  -8   5  -3    0.18    0.07
  -9  -5  -3    0.19    0.08
  -9   5   3    0.24    0.07
  -9  -5   3    0.37    0.09
  -9   5  -3    0.16    0.06
   0   6   3    2.04    0.10
   0   6  -3    1.99    0.07
   0   6   3    1.81    0.07
   0   6  -3    1.79    0.09
  -1   6   3   15.25    0.40
  -1   6   3   15.63    0.45
   1   6  -3   15.72    0.45
  -1  -6  -3   15.24    0.43
  -1  -6   3   15.74    0.45
   1   6   3   15.53    0.45
   1   6   3   16.08    0.39
  -1   6  -3   14.99    0.45
  -1   6  -3   16.00    0.40
   2   6  -3   42.92    1.15
  -2   6   3   44.07    1.07
  -2   6   3   44.42    1.15
  -2  -6  -3   43.17    1.11
   2   6   3   42.36    1.15
  -2   6  -3   42.70    1.14
  -2   6  -3   42.75    1.06
  -2  -6   3   41.22    1.12
  -3   6   3    8.37    0.25
   3   6  -3    8.44    0.27
  -3  -6  -3    8.34    0.21
  -3   6   3    8.71    0.26
  -3  -6  -3    8.63    0.26
  -3  -6   3    7.92    0.27
   3   6   3    7.91    0.27
  -3   6  -3    8.02    0.24
  -3   6  -3    8.18    0.26
  -4   6   3   43.53    1.14
  -4  -6  -3   42.06    1.12
  -4   6   3   43.27    1.09
   4   6  -3   43.00    1.15
  -4   6  -3   43.16    1.15
   4   6   3   43.25    1.16
  -4  -6   3   42.72    1.13
  -4   6  -3   42.65    1.08
   5   6  -3   46.44    1.22
  -5  -6  -3   44.46    1.20
  -5   6   3   43.72    1.16
  -5   6  -3   47.00    1.21
   5   6   3   46.99    1.23
  -5  -6   3   44.88    1.20
  -5   6  -3   44.52    1.15
  -6  -6  -3    7.03    0.25
  -6   6   3    6.79    0.24
  -6   6  -3    6.55    0.24
  -6  -6   3    6.88    0.26
  -7  -6  -3    7.00    0.27
  -7   6   3    6.91    0.25
  -7   6  -3    6.91    0.25
  -7  -6   3    6.44    0.26
  -8  -6  -3    5.38    0.24
  -8   6   3    5.35    0.23
  -8  -6   3    5.39    0.24
  -8   6  -3    5.61    0.23
  -9   6   3    4.64    0.23
  -9  -6  -3    4.87    0.24
  -9  -6   3    5.40    0.25
  -9   6  -3    5.04    0.22
   0   7   3    3.62    0.12
   0   7   3    3.78    0.16
   0   7  -3    3.66    0.15
   0   7  -3    3.95    0.11
  -1   7   3   39.78    1.07
  -1  -7  -3   39.21    1.03
   1   7  -3   40.01    1.07
  -1   7   3   39.23    0.98
   1   7   3   39.69    1.08
  -1   7  -3   41.06    0.98
   1   7   3   40.62    0.97
  -1  -7   3   38.22    1.05
  -1   7  -3   38.62    1.07
  -2   7   3   30.98    0.83
  -2  -7  -3   30.07    0.80
   2   7  -3   30.05    0.83
  -2   7   3   30.73    0.77
  -2   7  -3   29.68    0.83
  -2  -7   3   29.18    0.82
  -2   7  -3   31.00    0.76
   2   7   3   29.57    0.84
  -3  -7  -3    0.24    0.05
  -3   7   3    0.20    0.04
  -3   7   3    0.26    0.04
   3   7  -3    0.20    0.05
   3   7   3    0.26    0.05
  -3  -7   3    0.29    0.06
  -3   7  -3    0.24    0.04
  -3   7  -3    0.25    0.05
  -4  -7  -3   50.08    1.33
  -4   7   3   52.27    1.36
   4   7  -3   50.37    1.36
  -4   7   3   51.11    1.28
  -4   7  -3   51.58    1.28
  -4  -7   3   50.21    1.34
   4   7   3   51.01    1.38
  -4   7  -3   51.03    1.36
  -5  -7  -3   41.59    1.10
  -5   7   3   40.72    1.06
   5   7  -3   42.56    1.12
  -5   7  -3   41.78    1.11
  -5   7  -3   40.30    1.06
  -5  -7   3   40.62    1.11
   5   7   3   41.37    1.14
  -6   7   3    2.22    0.13
  -6  -7  -3    2.31    0.14
  -6   7  -3    2.21    0.13
  -6  -7   3    2.48    0.15
   6   7   3    2.50    0.14
  -7   7   3   12.04    0.39
  -7  -7  -3   11.73    0.40
  -7  -7   3   12.24    0.41
  -7   7  -3   11.61    0.38
  -8   7   3    2.34    0.15
  -8  -7  -3    2.29    0.16
  -8  -7   3    2.56    0.16
  -8   7  -3    2.69    0.15
  -9   7   3    5.19    0.24
  -9  -7  -3    5.25    0.25
  -9   7  -3    5.01    0.24
  -9  -7   3    5.18    0.25
   0   8   3   47.63    1.26
   0   8   3   45.62    1.13
   0   8  -3   45.62    1.25
  -1   8   3   28.67    0.79
  -1   8   3   28.40    0.71
   1   8  -3   28.30    0.79
   1   8   3   27.08    0.79
  -1   8  -3   26.71    0.78
  -1   8  -3   28.93    0.70
  -2   8   3   46.09    1.26
   2   8  -3   46.03    1.26
  -2  -8  -3   46.58    1.22
  -2   8   3   48.00    1.16
  -2  -8   3   45.63    1.23
  -2   8  -3   46.81    1.26
  -2   8  -3   46.83    1.16
   2   8   3   47.31    1.27
  -3   8   3    8.76    0.27
  -3  -8  -3    9.18    0.29
   3   8  -3    8.80    0.29
  -3   8   3    9.02    0.29
  -3   8  -3    8.36    0.29
   3   8   3    8.23    0.30
  -3  -8   3    7.98    0.29
  -3   8  -3    8.73    0.26
   4   8  -3    1.11    0.09
  -4  -8  -3    0.99    0.09
  -4   8   3    1.01    0.08
  -4   8   3    1.09    0.09
   4   8   3    0.88    0.09
  -4  -8   3    0.99    0.10
  -4   8  -3    1.05    0.08
   5   8  -3    4.21    0.18
  -5   8   3    4.04    0.17
  -5  -8  -3    4.20    0.19
  -5   8  -3    4.34    0.18
   5   8   3    4.54    0.20
  -5  -8   3    4.28    0.20
  -5   8  -3    4.55    0.18
  -6   8   3   16.94    0.50
  -6  -8  -3   16.38    0.52
  -6  -8   3   16.74    0.53
  -6   8  -3   17.09    0.50
   6   8   3   17.58    0.53
  -7  -8  -3   16.15    0.52
  -7   8   3   16.73    0.50
  -7  -8   3   17.22    0.53
  -7   8  -3   15.89    0.49
  -8   8   3   17.47    0.54
  -8  -8  -3   17.77    0.56
  -8   8  -3   17.72    0.54
  -8  -8   3   16.72    0.56
   0   9   3   71.88    1.92
   0   9  -3   72.39    1.92
  -1   9   3   85.04    2.20
   1   9  -3   82.46    2.20
  -1   9  -3   81.75    2.19
   1   9   3   82.86    2.20
  -2  -9  -3    7.82    0.27
  -2   9   3    8.06    0.24
  -2   9   3    7.78    0.27
   2   9  -3    7.50    0.27
  -2   9  -3    7.62    0.23
  -2  -9   3    7.59    0.28
   2   9   3    7.30    0.28
  -2   9  -3    7.36    0.27
   3   9  -3   11.53    0.38
  -3   9   3   11.63    0.38
  -3   9   3   11.53    0.34
  -3  -9  -3   11.31    0.37
  -3   9  -3   12.06    0.34
  -3   9  -3   11.53    0.38
  -3  -9   3   12.18    0.39
   3   9   3   12.30    0.40
   4   9  -3   14.25    0.45
  -4   9   3   14.70    0.42
  -4  -9  -3   13.80    0.44
  -4   9   3   14.60    0.45
  -4  -9   3   14.03    0.45
  -4   9  -3   14.35    0.44
   4   9   3   14.56    0.47
  -4   9  -3   14.29    0.41
  -5  -9  -3    3.75    0.18
  -5   9   3    3.76    0.17
   5   9  -3    3.50    0.17
  -5   9  -3    3.55    0.16
   5   9   3    3.94    0.19
  -5  -9   3    3.72    0.19
  -5   9  -3    3.91    0.17
  -6  -9  -3   35.69    1.00
  -6   9   3   35.60    0.96
  -6   9  -3   35.67    0.95
  -6  -9   3   35.77    1.01
   6   9   3   36.42    1.03
  -7  -9  -3   19.55    0.61
  -7   9   3   18.91    0.58
  -7   9  -3   19.64    0.58
  -7  -9   3   20.41    0.63
  -8  -9  -3    2.70    0.18
  -8   9   3    3.21    0.18
  -8  -9   3    2.93    0.19
  -8   9  -3    2.72    0.17
   0  10  -3    1.48    0.11
   0  10   3    1.51    0.12
   1  10  -3    9.01    0.32
  -1  10   3    8.94    0.32
   1  10   3    8.45    0.32
  -1  10  -3    8.98    0.31
  -2 -10  -3    3.56    0.17
  -2  10   3    3.53    0.17
   2  10  -3    3.23    0.17
  -2  10  -3    3.48    0.17
   2  10   3    3.29    0.18
  -3  10   3    5.60    0.23
  -3 -10  -3    5.61    0.23
   3  10  -3    5.33    0.23
  -3  10   3    5.49    0.20
  -3  10  -3    5.92    0.23
   3  10   3    5.45    0.24
  -3 -10   3    5.79    0.24
  -4  10   3    6.83    0.23
  -4  10   3    6.84    0.26
   4  10  -3    6.21    0.26
  -4 -10  -3    6.68    0.26
  -4  10  -3    6.65    0.23
  -4  10  -3    6.40    0.25
   4  10   3    6.47    0.27
  -4 -10   3    6.53    0.27
  -5  10   3    8.94    0.30
  -5 -10  -3    8.81    0.32
   5  10  -3    8.79    0.32
  -5 -10   3    8.70    0.33
  -5  10  -3    8.46    0.29
   5  10   3    8.37    0.33
  -6 -10  -3    2.78    0.17
  -6  10   3    2.85    0.16
  -6  10  -3    2.76    0.15
  -6 -10   3    2.96    0.18
   6  10   3    2.76    0.17
  -7  10   3    4.70    0.22
  -7 -10  -3    4.54    0.23
  -7  10  -3    4.60    0.21
  -7 -10   3    4.59    0.24
   0  11  -3    1.59    0.12
   0  11   3    1.58    0.13
  -1  11   3   10.16    0.36
   1  11  -3   10.36    0.36
   1  11   3   10.26    0.37
  -1  11  -3   10.26    0.36
  -2  11   3    8.82    0.33
   2  11  -3    9.31    0.33
   2  11   3    8.91    0.34
  -2  11  -3    8.34    0.32
  -3 -11  -3   10.44    0.36
   3  11  -3   10.35    0.37
  -3  11   3   10.57    0.37
   3  11   3   10.72    0.39
  -3  11  -3   10.64    0.37
  -3 -11   3   10.55    0.37
  -4 -11  -3   17.95    0.55
   4  11  -3   17.67    0.56
  -4  11   3   17.36    0.55
  -4  11  -3   17.56    0.55
  -4 -11   3   17.55    0.56
   4  11   3   17.20    0.57
  -5 -11  -3    3.57    0.19
   5  11  -3    3.33    0.19
  -5  11   3    3.52    0.17
  -5 -11   3    3.53    0.20
  -5  11  -3    3.53    0.17
   5  11   3    3.38    0.20
  -6 -11  -3    0.84    0.11
  -6  11   3    0.87    0.10
  -6  11  -3    0.99    0.11
  -6 -11   3    0.99    0.13
   6  11   3    0.91    0.12
  -7  11   3    8.53    0.32
  -7 -11  -3    8.41    0.34
  -7  11  -3    8.85    0.32
  -7 -11   3    8.31    0.35
   0  12   3    0.35    0.08
   0  12  -3    0.36    0.08
   1  12  -3   12.76    0.44
  -1  12   3   12.81    0.45
   1  12   3   13.36    0.46
  -1  12  -3   13.00    0.44
  -2  12   3    0.53    0.09
   2  12  -3    0.58    0.10
  -2  12  -3    0.51    0.09
   2  12   3    0.44    0.09
  -3 -12  -3   27.54    0.82
  -3  12   3   28.02    0.84
   3  12  -3   27.78    0.84
  -3  12  -3   29.08    0.84
   3  12   3   29.36    0.86
   4  12  -3    0.56    0.10
  -4 -12  -3    0.88    0.11
  -4  12   3    0.57    0.10
  -4 -12   3    0.84    0.12
  -4  12  -3    0.62    0.10
   4  12   3    0.70    0.11
  -5 -12  -3   15.52    0.51
   5  12  -3   15.83    0.52
  -5 -12   3   14.74    0.52
   5  12   3   14.71    0.53
  -6 -12  -3    5.92    0.28
  -6 -12   3    5.79    0.28
   6  12   3    5.99    0.28
   0  13   3   10.51    0.40
   0  13  -3   10.33    0.39
  -1  13   3    5.02    0.24
   1  13  -3    4.66    0.23
   1  13   3    4.35    0.23
  -1  13  -3    4.42    0.22
  -2  13   3    2.49    0.17
   2  13  -3    2.62    0.17
  -2  13  -3    2.49    0.16
   2  13   3    2.59    0.18
   3  13  -3    1.53    0.13
  -3  13   3    1.54    0.14
   3  13   3    1.29    0.13
  -3  13  -3    1.31    0.13
   4  13  -3    6.17    0.28
  -4  13   3    6.59    0.28
  -4 -13   3    6.42    0.30
   4  13   3    6.20    0.29
  -4  13  -3    6.29    0.27
   5  13  -3    3.30    0.20
  -5 -13   3    2.85    0.20
   5  13   3    3.33    0.21
   0  14  -3    2.71    0.18
   0  14   3    2.74    0.19
   1  14  -3    2.31    0.16
  -1  14   3    2.63    0.18
  -1  14  -3    2.31    0.16
   1  14   3    2.27    0.18
  -2  14   3    1.76    0.15
   2  14  -3    1.66    0.15
   2  14   3    1.63    0.16
  -2  14  -3    1.62    0.15
  -3  14   3    6.44    0.29
   3  14  -3    6.62    0.30
   3  14   3    5.58    0.29
  -3  14  -3    6.14    0.28
   4  14  -3   12.96    0.49
   4  14   3   13.49    0.50
  -4  14  -3   13.78    0.48
   0  15  -3    0.41    0.10
   0  15   3    0.50    0.11
   1  15  -3    2.76    0.20
  -1  15   3    2.80    0.20
  -1  15  -3    3.03    0.20
   1  15   3    2.54    0.20
   0   0   4  657.11   17.97
   0   0  -4  666.03   21.12
  -1   0  -4    8.79    0.29
  -1   0   4   10.21    0.26
   1   0  -4    9.66    0.28
  -1   0   4   10.39    0.25
   2   0  -4  169.42    4.17
  -2   0   4  162.96    4.00
  -2   0  -4  149.99    4.28
  -3   0   4   17.68    0.44
  -3   0  -4   16.45    0.49
   3   0  -4   17.47    0.44
  -4   0  -4    0.89    0.06
  -4   0   4    0.95    0.06
  -4   0  -4    0.96    0.08
  -5   0   4    6.32    0.20
  -5   0  -4    6.50    0.22
  -5   0  -4    6.47    0.20
  -6   0  -4    6.51    0.22
  -6   0   4    6.76    0.22
  -7   0   4   27.48    0.74
  -7   0  -4   27.84    0.73
  -8   0  -4   18.98    0.54
  -8   0   4   19.37    0.55
  -9   0   4    1.14    0.11
  -9   0  -4    1.39    0.10
 -10   0  -4    0.00    0.06
 -10   0   4    0.03    0.06
   0   1   4    1.32    0.05
   0   1   4    1.30    0.06
   0   1  -4    1.18    0.06
  -1   1   4   80.02    2.01
   1   1  -4   83.33    2.14
  -1   1   4   84.44    2.14
  -1  -1   4   79.64    2.02
   1   1   4   82.46    2.16
  -1  -1   4   76.75    2.08
  -1   1  -4   78.11    2.12
  -2   1   4   18.04    0.46
  -2   1   4   18.63    0.47
   2   1  -4   17.97    0.47
  -2   1  -4   17.86    0.49
  -2  -1   4   18.24    0.45
  -2  -1   4   17.56    0.47
   2   1   4   17.99    0.49
  -3   1   4   37.59    0.95
   3   1  -4   38.99    1.00
  -3   1  -4   38.68    1.02
   3  -1  -4   36.11    0.99
  -3   1  -4   38.74    0.95
  -3  -1   4   38.92    0.95
   3   1   4   39.80    1.01
  -3  -1   4   38.61    0.99
  -4  -1  -4   16.35    0.44
  -4   1   4   16.62    0.44
   4   1  -4   16.41    0.44
  -4   1  -4   16.62    0.44
   4   1   4   17.06    0.47
  -4   1  -4   16.99    0.46
  -4  -1   4   16.83    0.44
  -5   1   4    7.68    0.24
  -5  -1  -4    7.93    0.23
  -5  -1  -4    6.78    0.27
  -5  -1   4    7.87    0.23
  -5   1  -4    7.57    0.23
  -5   1  -4    7.96    0.23
  -6  -1  -4   11.98    0.34
  -6   1   4   12.00    0.35
  -6   1  -4   11.91    0.35
  -6  -1   4   12.02    0.35
  -7  -1  -4   17.71    0.50
  -7   1   4   18.47    0.52
  -7   1  -4   18.40    0.51
  -7  -1   4   18.44    0.51
  -8  -1  -4    2.46    0.13
  -8   1   4    2.66    0.14
  -8   1  -4    2.63    0.14
  -8  -1   4    2.52    0.13
  -9   1   4    9.36    0.32
  -9  -1  -4    9.34    0.31
  -9   1  -4    8.99    0.31
  -9  -1   4    9.09    0.31
 -10   1   4    8.16    0.31
 -10  -1  -4    8.16    0.30
 -10  -1   4    8.37    0.34
 -10   1  -4    8.81    0.31
 -10  -1   4    8.55    0.30
   0   2   4   62.26    1.57
   0   2  -4   59.56    2.49
   0   2   4   62.49    1.69
  -1   2   4   14.17    0.36
  -1   2   4   15.10    0.39
  -1  -2  -4   14.51    0.37
   1   2  -4   14.67    0.39
  -1  -2   4   13.49    0.38
  -1   2  -4   13.45    0.39
  -1  -2   4   14.12    0.36
   2   2  -4   24.38    0.62
  -2   2   4   25.19    0.59
  -2   2   4   26.12    0.62
  -2  -2   4   21.77    0.61
   2   2   4   21.55    0.63
  -2   2  -4   22.12    0.62
  -2  -2   4   22.37    0.58
  -3   2   4   26.34    0.67
   3   2  -4   26.50    0.68
  -3   2  -4   25.70    0.65
  -3   2  -4   25.41    0.69
  -3  -2   4   25.39    0.64
   3   2   4   25.98    0.70
  -3  -2   4   25.27    0.68
  -4   2   4   79.86    2.10
  -4  -2  -4   81.24    3.27
  -4   2   4   82.55    2.02
   4   2  -4   80.53    2.13
  -4  -2   4   80.82    2.04
  -4  -2   4   80.31    2.05
  -4   2  -4   81.20    2.43
   4   2   4   82.82    2.14
  -4   2  -4   81.09    2.01
  -5   2   4   18.43    0.50
  -5  -2  -4   18.22    0.48
  -5   2  -4   18.20    0.50
   5   2   4   18.86    0.52
  -5  -2   4   18.34    0.52
  -5   2  -4   18.63    0.50
  -5  -2   4   17.91    0.48
  -6   2   4   25.55    0.69
  -6  -2  -4   25.58    0.68
  -6  -2   4   26.28    0.72
  -6   2  -4   25.93    0.69
  -6  -2   4   26.72    0.68
  -7   2   4   10.57    0.33
  -7  -2  -4   10.50    0.31
  -7   2  -4   10.46    0.33
  -7  -2   4   10.09    0.35
  -7  -2   4   10.62    0.32
  -8  -2  -4    6.80    0.24
  -8   2   4    7.35    0.26
  -8  -2   4    6.83    0.27
  -8   2  -4    6.98    0.25
  -8  -2   4    6.98    0.24
  -9   2   4    0.81    0.10
  -9  -2  -4    0.73    0.08
  -9   2  -4    0.83    0.09
  -9  -2   4    0.84    0.09
  -9  -2   4    0.82    0.11
 -10   2   4    3.12    0.18
 -10  -2   4    3.56    0.20
 -10   2  -4    3.37    0.18
   0   3   4    4.55    0.15
   0   3   4    4.63    0.13
   0   3  -4    4.40    0.15
  -1   3   4   50.20    1.28
  -1  -3  -4   51.63    1.30
  -1   3   4   51.29    1.35
   1   3  -4   51.43    1.33
  -1  -3   4   51.88    1.30
  -1   3  -4   50.57    1.33
  -2   3   4   18.04    0.46
  -2   3   4   18.01    0.48
   2   3  -4   18.01    0.48
  -2  -3  -4   17.91    0.47
  -2   3  -4   18.25    0.46
  -2   3  -4   17.74    0.49
  -2  -3   4   17.56    0.48
  -2  -3   4   17.94    0.44
   2   3   4   17.63    0.50
  -3   3   4   27.45    0.73
  -3   3   4   27.98    0.70
   3   3  -4   27.73    0.73
  -3  -3   4   28.11    0.68
  -3   3  -4   27.38    0.74
   3   3   4   27.68    0.75
  -3   3  -4   27.02    0.70
  -3  -3   4   27.42    0.73
  -4  -3  -4   35.39    0.88
  -4   3   4   34.42    0.93
  -4   3   4   35.60    0.90
   4   3  -4   35.51    0.94
  -4  -3   4   36.07    0.88
  -4   3  -4   36.18    0.90
  -4   3  -4   35.40    0.94
   4   3   4   36.57    0.96
  -5   3   4   23.12    0.61
  -5  -3  -4   22.35    0.59
  -5  -3   4   23.21    0.59
  -5  -3   4   22.90    0.64
  -5   3  -4   22.50    0.62
   5   3   4   23.36    0.64
  -5   3  -4   22.89    0.61
  -6   3   4    9.21    0.29
  -6  -3  -4    9.40    0.27
  -6  -3   4    9.04    0.31
  -6  -3   4    9.02    0.27
  -6   3  -4    9.45    0.29
  -7  -3  -4   18.33    0.49
  -7   3   4   17.96    0.52
  -7  -3   4   17.90    0.49
  -7   3  -4   17.88    0.51
  -8  -3  -4    1.22    0.09
  -8   3   4    0.83    0.09
  -8   3  -4    1.07    0.10
  -8  -3   4    1.19    0.11
  -9   3   4   13.18    0.43
  -9   3  -4   13.96    0.44
  -9  -3   4   13.57    0.46
 -10   3   4    8.61    0.32
 -10  -3  -4    8.34    0.34
 -10   3  -4    8.65    0.32
 -10  -3   4    8.61    0.34
   0   4   4   23.66    0.59
   0   4   4   24.39    0.64
   0   4  -4   23.00    0.64
  -1   4   4   68.04    1.72
   1   4  -4   68.33    1.78
  -1  -4  -4   66.67    1.70
  -1   4   4   67.83    1.76
  -1   4  -4   67.53    1.81
  -1  -4   4   67.00    1.72
   1   4   4   69.93    1.67
   1   4   4   67.58    1.80
  -2   4   4   17.89    0.49
  -2   4   4   17.79    0.46
  -2  -4  -4   17.49    0.47
   2   4  -4   17.99    0.49
  -2  -4   4   17.84    0.49
  -2   4  -4   17.55    0.46
   2   4   4   17.90    0.50
  -2   4  -4   18.18    0.50
  -2  -4   4   18.53    0.44
  -3   4   4  132.87    3.55
   3   4  -4  136.59    4.83
  -3  -4  -4  133.53    5.55
  -3   4   4  134.04    3.33
  -3  -4   4  135.49    3.27
  -3   4  -4  129.79    3.52
  -3   4  -4  132.66    3.28
   3   4   4  134.08    3.55
  -3  -4   4  131.78    3.39
  -4  -4  -4   28.84    0.71
  -4   4   4   29.17    0.75
  -4   4   4   28.82    0.73
  -4  -4  -4   28.45    0.76
   4   4  -4   28.68    0.76
  -4   4  -4   27.44    0.76
  -4   4  -4   27.61    0.73
  -4  -4   4   27.99    0.76
   4   4   4   27.98    0.78
  -4  -4   4   28.32    0.71
  -5  -4  -4   12.71    0.34
   5   4  -4   12.63    0.36
  -5  -4  -4   12.52    0.38
  -5   4   4   12.75    0.37
  -5  -4   4   12.71    0.34
  -5  -4   4   12.51    0.39
  -5   4  -4   12.71    0.37
   5   4   4   12.83    0.39
  -5   4  -4   12.67    0.36
  -6  -4  -4   43.87    1.19
  -6  -4  -4   44.75    1.12
  -6   4   4   45.47    1.16
  -6  -4   4   44.78    1.20
  -6   4  -4   45.00    1.15
  -6  -4   4   46.27    1.12
  -7  -4  -4    4.44    0.20
  -7   4   4    4.90    0.20
  -7  -4   4    4.51    0.20
  -7   4  -4    4.52    0.19
  -8   4   4    4.40    0.19
  -8  -4  -4    4.78    0.21
  -8   4  -4    4.06    0.19
  -8  -4   4    4.15    0.20
  -9  -4  -4    2.50    0.16
  -9   4   4    2.63    0.15
  -9   4  -4    2.53    0.15
  -9  -4   4    2.41    0.16
 -10   4   4    0.81    0.11
 -10  -4  -4    0.83    0.12
 -10  -4   4    1.03    0.13
 -10   4  -4    0.79    0.11
   0   5  -4   28.54    0.69
   0   5  -4   27.54    0.76
   0   5   4   27.32    0.69
   0   5   4   28.60    0.76
  -1  -5  -4   64.86    1.69
  -1   5   4   64.98    1.63
  -1   5   4   66.10    1.73
   1   5  -4   65.77    1.73
  -1   5  -4   68.91    1.63
  -1  -5   4   66.86    1.69
   1   5   4   67.03    1.74
   1   5   4   67.43    1.62
  -1   5  -4   65.13    1.73
  -2  -5  -4   21.33    0.58
  -2   5   4   22.01    0.56
  -2   5   4   21.62    0.60
   2   5  -4   21.81    0.60
  -2   5  -4   21.63    0.56
   2   5   4   22.26    0.61
  -2  -5   4   21.75    0.59
  -2   5  -4   21.59    0.60
   3   5  -4   41.69    1.10
  -3   5   4   41.03    1.10
  -3  -5  -4   41.03    1.07
  -3   5   4   40.91    1.04
  -3  -5   4   40.80    1.08
   3   5   4   41.42    1.12
  -3  -5   4   42.42    1.01
  -3   5  -4   42.21    1.04
  -3   5  -4   42.24    1.10
  -4   5   4    1.88    0.10
  -4  -5  -4    1.88    0.10
   4   5  -4    1.95    0.10
  -4   5   4    1.86    0.09
  -4  -5  -4    2.01    0.08
  -4   5  -4    1.97    0.10
  -4  -5   4    1.98    0.11
   4   5   4    2.14    0.11
  -4  -5   4    1.96    0.07
  -4   5  -4    2.01    0.10
  -5  -5  -4    8.81    0.25
   5   5  -4    8.97    0.28
  -5   5   4    8.71    0.28
  -5  -5  -4    9.03    0.29
  -5   5  -4    8.83    0.28
  -5  -5   4    9.35    0.30
   5   5   4    8.88    0.30
  -5   5  -4    9.27    0.28
  -6  -5  -4   20.76    0.58
  -6   5   4   19.98    0.56
  -6   5  -4   19.82    0.56
  -6  -5   4   19.36    0.58
  -7   5   4   14.58    0.44
  -7  -5  -4   14.50    0.46
  -7   5  -4   14.63    0.44
  -7  -5   4   14.74    0.47
  -8  -5  -4    9.00    0.33
  -8  -5   4    8.40    0.33
  -8   5  -4    9.32    0.32
  -9   5   4    6.71    0.27
  -9  -5  -4    6.53    0.28
  -9   5  -4    6.79    0.27
  -9  -5   4    6.81    0.29
   0   6   4    2.86    0.10
   0   6   4    2.87    0.13
   0   6  -4    2.95    0.09
   0   6  -4    2.81    0.12
   1   6  -4   36.46    0.99
   1   6  -4   39.20    0.89
  -1  -6  -4   36.20    0.95
  -1   6   4   36.58    0.99
  -1   6   4   36.36    0.91
   1   6   4   37.36    1.00
  -1   6  -4   35.51    0.99
  -1   6  -4   36.50    0.91
  -1  -6   4   36.89    0.97
   1   6   4   37.21    0.90
  -2  -6  -4   20.72    0.56
  -2   6   4   21.00    0.54
  -2   6   4   21.31    0.58
   2   6  -4   20.91    0.58
  -2  -6   4   20.65    0.58
  -2   6  -4   20.35    0.53
  -2   6  -4   20.59    0.58
   2   6   4   20.53    0.59
   3   6  -4    2.45    0.11
  -3   6   4    2.23    0.10
  -3   6   4    2.36    0.11
  -3  -6  -4    2.39    0.11
  -3  -6   4    2.40    0.12
  -3   6  -4    2.33    0.10
  -3   6  -4    2.50    0.11
   3   6   4    2.45    0.12
  -4  -6  -4   14.42    0.42
  -4   6   4   14.73    0.41
  -4   6   4   14.55    0.41
   4   6  -4   14.58    0.42
   4   6   4   13.76    0.43
  -4  -6   4   13.59    0.42
  -4   6  -4   13.99    0.42
  -4   6  -4   14.01    0.40
  -5  -6  -4    4.83    0.20
  -5   6   4    5.07    0.20
   5   6  -4    5.12    0.19
  -5  -6   4    5.68    0.21
   5   6   4    5.74    0.21
  -5   6  -4    5.48    0.20
  -5   6  -4    5.72    0.19
  -6  -6  -4    5.66    0.22
  -6   6   4    5.76    0.22
  -6  -6   4    5.66    0.23
  -6   6  -4    5.74    0.22
   6   6   4    6.39    0.23
  -7   6   4    4.55    0.19
  -7  -6  -4    4.66    0.20
  -7  -6   4    4.29    0.20
  -7   6  -4    4.25    0.19
  -8   6   4    6.35    0.26
  -8  -6  -4    6.32    0.26
  -8   6  -4    6.53    0.26
  -8  -6   4    6.64    0.27
  -9  -6  -4    2.25    0.16
  -9   6   4    2.29    0.16
  -9   6  -4    2.09    0.14
  -9  -6   4    2.43    0.17
   0   7   4    0.80    0.07
   0   7  -4    0.86    0.04
   0   7   4    0.87    0.05
   0   7  -4    0.79    0.07
   1   7  -4   49.54    1.32
  -1   7   4   48.41    1.22
  -1   7   4   49.04    1.33
  -1  -7  -4   49.85    1.27
   1   7   4   48.91    1.33
  -1   7  -4   50.87    1.21
  -1   7  -4   48.60    1.32
   1   7   4   51.11    1.21
   2   7  -4   25.07    0.70
  -2   7   4   25.26    0.64
  -2  -7  -4   24.82    0.67
  -2   7   4   25.27    0.70
  -2   7  -4   24.08    0.69
   2   7   4   24.93    0.71
  -2   7  -4   25.27    0.64
  -2  -7   4   24.40    0.69
  -3  -7  -4   25.79    0.69
   3   7  -4   25.08    0.71
  -3   7   4   25.26    0.66
  -3   7   4   25.71    0.71
   3   7   4   24.81    0.72
  -3   7  -4   25.48    0.66
  -3  -7   4   25.46    0.70
  -3   7  -4   24.59    0.70
   4   7  -4   22.94    0.66
  -4   7   4   23.21    0.66
  -4  -7  -4   22.76    0.65
  -4   7   4   23.10    0.63
  -4   7  -4   23.29    0.62
   4   7   4   23.94    0.68
  -4  -7   4   24.22    0.67
  -4   7  -4   23.93    0.66
   5   7  -4   42.54    1.17
  -5  -7  -4   42.27    1.15
  -5   7   4   41.41    1.11
   5   7   4   44.77    1.19
  -5   7  -4   45.45    1.17
  -5   7  -4   42.71    1.11
  -5  -7   4   43.64    1.17
  -6  -7  -4    7.43    0.27
  -6   7   4    6.87    0.26
  -6   7  -4    7.33    0.26
   6   7   4    7.65    0.28
  -6  -7   4    7.05    0.27
  -7  -7  -4    5.81    0.24
  -7   7   4    6.10    0.24
  -7   7  -4    5.65    0.23
  -7  -7   4    5.54    0.24
  -8  -7  -4    0.05    0.06
  -8   7   4    0.02    0.05
  -8  -7   4    0.05    0.06
  -8   7  -4    0.07    0.05
  -9   7   4    2.55    0.17
  -9  -7  -4    2.71    0.18
  -9   7  -4    2.84    0.17
  -9  -7   4    2.72    0.18
   0   8   4   82.59    2.03
   0   8  -4   82.77    2.19
   0   8   4   83.93    2.19
   1   8  -4   42.42    1.17
  -1   8   4   43.83    1.07
  -1   8   4   43.57    1.18
   1   8   4   42.19    1.18
  -1   8  -4   44.91    1.07
  -1   8  -4   42.43    1.17
  -2   8   4    1.95    0.12
  -2  -8  -4    1.80    0.11
   2   8  -4    2.04    0.11
  -2   8   4    2.04    0.10
   2   8   4    1.94    0.12
  -2   8  -4    2.02    0.09
  -2   8  -4    1.92    0.11
  -2  -8   4    1.86    0.12
   3   8  -4    0.90    0.08
  -3   8   4    0.99    0.07
  -3  -8  -4    0.90    0.08
  -3   8   4    0.94    0.08
  -3  -8   4    0.75    0.09
  -3   8  -4    0.84    0.08
  -3   8  -4    0.70    0.07
   3   8   4    0.71    0.09
  -4   8   4   15.03    0.44
  -4   8   4   13.94    0.41
  -4  -8  -4   14.29    0.43
   4   8  -4   14.57    0.44
  -4  -8   4   13.89    0.44
  -4   8  -4   14.09    0.43
  -4   8  -4   14.26    0.41
   4   8   4   14.08    0.45
  -5  -8  -4    4.10    0.19
  -5   8   4    4.51    0.18
   5   8  -4    4.24    0.18
  -5  -8   4    4.36    0.20
   5   8   4    4.72    0.20
  -5   8  -4    4.50    0.18
  -5   8  -4    4.25    0.17
  -6   8   4    6.43    0.24
  -6  -8  -4    6.40    0.25
  -6  -8   4    5.78    0.25
   6   8   4    6.10    0.25
  -6   8  -4    5.91    0.23
  -7  -8  -4    9.63    0.35
  -7   8   4    9.57    0.33
  -7  -8   4    9.49    0.36
  -7   8  -4    9.57    0.33
  -8   8   4    9.62    0.36
  -8  -8  -4   10.61    0.38
  -8  -8   4   10.39    0.38
  -8   8  -4   10.18    0.36
   0   9   4    0.06    0.05
   0   9  -4    0.05    0.04
  -1   9   4    4.16    0.19
   1   9  -4    4.45    0.18
  -1   9  -4    3.94    0.18
   1   9   4    3.92    0.18
  -2  -9  -4    5.42    0.21
   2   9  -4    4.96    0.21
  -2   9   4    5.48    0.18
  -2   9   4    5.39    0.21
  -2   9  -4    5.30    0.17
   2   9   4    5.29    0.22
  -2   9  -4    5.14    0.21
  -2  -9   4    5.16    0.22
  -3   9   4   15.32    0.43
  -3   9   4   14.88    0.47
  -3  -9  -4   15.36    0.46
   3   9  -4   14.43    0.46
  -3   9  -4   15.74    0.42
   3   9   4   14.73    0.48
  -3  -9   4   15.08    0.47
  -3   9  -4   14.85    0.46
   4   9  -4   18.02    0.56
  -4   9   4   18.84    0.52
  -4   9   4   18.56    0.55
  -4  -9  -4   18.89    0.55
  -4   9  -4   18.85    0.56
  -4  -9   4   18.16    0.56
  -4   9  -4   18.81    0.52
   4   9   4   18.49    0.58
  -5  -9  -4    0.33    0.07
   5   9  -4    0.30    0.07
  -5   9   4    0.25    0.06
   5   9   4    0.28    0.07
  -5  -9   4    0.32    0.08
  -5   9  -4    0.39    0.06
  -5   9  -4    0.30    0.06
  -6   9   4    9.98    0.33
  -6  -9  -4   10.35    0.35
  -6   9  -4    9.26    0.32
   6   9   4    9.04    0.35
  -6  -9   4    9.06    0.35
  -7  -9  -4   27.93    0.80
  -7   9   4   27.39    0.77
  -7   9  -4   27.38    0.77
  -7  -9   4   27.31    0.82
  -8   9   4    2.97    0.18
  -8  -9  -4    3.04    0.19
  -8  -9   4    3.66    0.21
  -8   9  -4    3.04    0.18
   0  10   4    9.27    0.33
   0  10  -4    9.26    0.32
  -1  10   4   13.43    0.43
   1  10  -4   13.54    0.43
  -1  10  -4   12.88    0.42
   1  10   4   12.31    0.43
   2  10  -4   35.51    1.01
  -2 -10  -4   35.39    0.97
  -2  10   4   35.35    1.01
  -2  10  -4   36.27    1.01
   2  10   4   36.68    1.02
  -3  10   4    0.61    0.08
  -3 -10  -4    0.72    0.09
   3  10  -4    0.52    0.08
  -3  10   4    0.60    0.07
   3  10   4    0.38    0.08
  -3 -10   4    0.59    0.09
  -3  10  -4    0.73    0.09
  -4 -10  -4    4.27    0.20
  -4  10   4    4.28    0.19
   4  10  -4    3.95    0.19
  -4  10   4    4.15    0.18
  -4 -10   4    4.76    0.22
  -4  10  -4    4.33    0.17
  -4  10  -4    4.36    0.19
   4  10   4    4.63    0.21
   5  10  -4    9.92    0.35
  -5 -10  -4   10.28    0.35
  -5  10   4   10.10    0.33
  -5  10  -4    9.65    0.34
  -5  10  -4    9.91    0.32
  -5 -10   4    9.75    0.36
   5  10   4    9.96    0.37
  -6  10   4    5.38    0.23
  -6 -10  -4    5.58    0.24
   6  10   4    5.49    0.25
  -6  10  -4    5.42    0.22
  -6 -10   4    5.33    0.25
  -7  10   4   11.27    0.39
  -7 -10  -4   11.60    0.42
  -7  10  -4   11.77    0.39
  -7 -10   4   11.92    0.43
   0  11   4    3.17    0.17
   0  11  -4    2.97    0.16
   1  11  -4    1.24    0.11
  -1  11   4    1.31    0.12
   1  11   4    0.90    0.11
  -1  11  -4    1.03    0.10
   2  11  -4    3.04    0.17
  -2  11   4    2.95    0.17
  -2  11  -4    3.16    0.17
   2  11   4    3.10    0.18
  -3  11   4    3.87    0.20
   3  11  -4    4.01    0.20
  -3 -11  -4    4.03    0.19
  -3 -11   4    4.34    0.21
   3  11   4    4.16    0.21
  -3  11  -4    3.86    0.19
   4  11  -4   18.20    0.58
  -4 -11  -4   18.86    0.57
  -4  11   4   18.39    0.58
  -4  11  -4   19.31    0.58
   4  11   4   18.39    0.60
  -4 -11   4   19.00    0.60
  -5  11   4    2.57    0.14
   5  11  -4    2.03    0.15
  -5 -11  -4    2.24    0.15
  -5 -11   4    1.88    0.15
  -5  11  -4    2.10    0.13
   5  11   4    2.12    0.16
  -6  11   4    3.98    0.20
  -6 -11  -4    4.16    0.21
   6  11   4    4.30    0.23
  -6 -11   4    4.42    0.23
  -6  11  -4    4.11    0.19
  -7  11   4    1.57    0.13
  -7 -11  -4    1.45    0.14
  -7  11  -4    1.49    0.13
  -7 -11   4    1.27    0.15
   0  12   4    3.56    0.20
   0  12  -4    3.58    0.19
   1  12  -4    3.77    0.20
  -1  12   4    3.80    0.20
   1  12   4    4.24    0.22
  -1  12  -4    4.10    0.20
  -2  12   4    0.25    0.08
   2  12  -4    0.25    0.08
   2  12   4    0.40    0.09
  -2  12  -4    0.39    0.08
   3  12  -4   20.15    0.63
  -3  12   4   20.26    0.63
  -3 -12  -4   20.25    0.61
  -3  12  -4   19.87    0.62
   3  12   4   19.62    0.64
  -4  12   4   19.77    0.62
   4  12  -4   19.62    0.62
  -4 -12  -4   19.96    0.60
  -4 -12   4   18.88    0.62
  -4  12  -4   19.58    0.61
   4  12   4   18.59    0.63
  -5 -12  -4    7.51    0.30
   5  12  -4    7.31    0.30
   5  12   4    6.74    0.31
  -5 -12   4    6.79    0.31
  -6 -12  -4    7.33    0.31
  -6 -12   4    6.77    0.32
   6  12   4    7.34    0.32
   0  13  -4    0.44    0.09
   0  13   4    0.53    0.10
   1  13  -4   29.36    0.89
  -1  13   4   30.05    0.90
   1  13   4   30.64    0.91
  -1  13  -4   29.95    0.89
  -2  13   4   16.91    0.57
   2  13  -4   17.05    0.57
   2  13   4   17.16    0.58
  -2  13  -4   17.59    0.57
  -3  13   4    1.50    0.14
   3  13  -4    1.63    0.14
   3  13   4    1.46    0.15
  -3  13  -4    1.60    0.14
   4  13  -4    0.20    0.08
  -4  13  -4    0.34    0.08
  -4 -13   4    0.34    0.10
   4  13   4    0.34    0.09
   5  13  -4    6.33    0.29
  -5 -13   4    5.95    0.30
   5  13   4    6.68    0.31
   0  14   4    1.13    0.14
   0  14  -4    1.17    0.13
   1  14  -4    3.82    0.22
  -1  14   4    3.89    0.22
   1  14   4    3.60    0.22
  -1  14  -4    3.76    0.21
   2  14  -4    8.16    0.33
  -2  14   4    7.42    0.33
  -2  14  -4    7.56    0.32
   2  14   4    7.89    0.34
  -3  14   4    7.10    0.31
   3  14  -4    6.69    0.30
   3  14   4    6.90    0.32
  -3  14  -4    6.45    0.29
   4  14  -4    6.63    0.31
   4  14   4    7.11    0.33
  -4  14  -4    6.85    0.30
   0  15  -4    0.60    0.11
   0  15   4    0.39    0.10
   1  15  -4    0.28    0.09
  -1  15   4    0.35    0.10
   1  15   4    0.20    0.09
  -1  15  -4    0.28    0.09
   0   0  -5    0.06    0.03
   0   0   5    0.03    0.02
  -1   0  -5   17.15    0.52
   1   0  -5   17.93    0.50
  -1   0   5   18.97    0.46
  -1   0   5   19.41    0.47
  -2   0   5  231.91    5.71
  -2   0  -5  217.55    6.19
   2   0  -5  235.33    6.02
  -2   0   5  243.00    5.87
  -3   0   5  116.78    2.77
  -3   0  -5  105.92    2.91
   3   0  -5  113.49    2.91
  -4   0  -5  215.70    5.33
  -4   0   5  209.07    5.31
  -5   0   5    0.42    0.05
  -5   0  -5    0.36    0.05
  -5   0  -5    0.40    0.06
  -6   0  -5    5.13    0.18
  -6   0   5    5.29    0.19
  -7   0   5   -0.01    0.04
  -7   0  -5    0.00    0.04
  -8   0  -5   13.77    0.41
  -8   0   5   13.61    0.41
  -9   0   5    1.63    0.12
  -9   0  -5    1.35    0.11
 -10   0  -5    9.82    0.34
 -10   0   5    9.51    0.34
   0   1  -5  132.15    3.50
  -1   1   5  226.51    5.83
   1   1  -5  225.12    5.84
  -1  -1   5  218.39    5.47
  -1  -1   5  220.36    5.64
  -1   1  -5  222.77    5.89
   1   1   5  229.07    5.89
   2   1  -5  155.95    3.95
  -2   1   5  153.15    3.94
  -2   1   5  150.21    3.77
  -2  -1   5  149.37    3.84
   2   1   5  154.09    4.02
  -2   1  -5  144.52    3.98
  -2  -1   5  148.58    3.75
   3   1  -5  208.55    5.29
  -3   1   5  209.35    5.11
  -3   1  -5  204.87    5.38
  -3  -1   5  203.23    5.22
  -3  -1   5  208.26    5.04
   3   1   5  204.86    5.43
   3  -1  -5  192.79    5.30
  -4   1   5   12.97    0.35
   4   1  -5   13.38    0.33
  -4  -1  -5   12.93    0.34
  -4  -1   5   12.61    0.34
   4   1   5   12.04    0.36
  -4   1  -5   12.13    0.37
  -4   1  -5   12.26    0.34
  -4  -1   5   12.17    0.36
  -5  -1  -5    1.81    0.12
  -5  -1  -5    1.94    0.09
  -5   1   5    1.76    0.09
  -5  -1   5    2.05    0.10
  -5   1  -5    2.23    0.10
  -5   1  -5    2.14    0.10
  -6   1   5   10.63    0.32
  -6  -1  -5   10.57    0.31
  -6   1  -5   10.53    0.32
  -6  -1   5   11.11    0.32
  -7  -1  -5   22.83    0.63
  -7   1   5   24.01    0.64
  -7   1  -5   23.57    0.64
  -7  -1   5   23.04    0.63
  -8   1   5    3.92    0.18
  -8  -1  -5    3.75    0.16
  -8  -1   5    4.02    0.17
  -8   1  -5    3.84    0.17
  -9   1   5   14.63    0.45
  -9  -1  -5   14.60    0.44
  -9  -1   5   14.82    0.49
  -9   1  -5   14.90    0.45
  -9  -1   5   14.28    0.44
 -10   1   5    1.37    0.12
 -10  -1  -5    1.22    0.11
 -10  -1   5    1.24    0.14
 -10  -1   5    1.15    0.11
 -10   1  -5    1.36    0.12
   0   2   5  159.48    3.97
   0   2  -5  162.33    4.24
  -1   2   5  255.76    6.56
   1   2  -5  255.27    6.54
  -1   2   5  248.34    6.13
  -1  -2   5  242.28    6.35
  -1  -2   5  251.54    6.10
  -1   2  -5  250.07    6.58
  -2   2   5   29.81    0.77
  -2   2   5   30.86    0.81
   2   2  -5   30.55    0.81
  -2   2  -5   30.44    0.83
  -2  -2   5   32.46    0.76
   2   2   5   32.17    0.83
   3   2  -5   20.62    0.54
  -3   2   5   20.97    0.54
  -3   2   5   20.94    0.53
  -3   2  -5   20.39    0.53
   3   2   5   20.23    0.57
  -3   2  -5   20.40    0.56
  -3  -2   5   20.41    0.52
  -3  -2   5   20.31    0.55
   4   2  -5    6.51    0.18
  -4   2   5    6.50    0.18
  -4   2   5    6.13    0.20
  -4   2  -5    6.03    0.20
  -4   2  -5    6.09    0.20
  -4  -2   5    6.19    0.19
  -4  -2   5    6.44    0.21
   4   2   5    6.27    0.21
  -5   2   5    8.22    0.26
  -5  -2  -5    8.01    0.24
  -5  -2   5    8.34    0.24
  -5   2  -5    8.19    0.25
  -5   2  -5    8.10    0.25
   5   2   5    8.47    0.26
  -5  -2   5    8.17    0.27
  -6   2   5   90.79    2.22
  -6  -2  -5   89.24    2.20
  -6   2  -5   91.78    2.22
  -6  -2   5   88.35    2.30
  -6  -2   5   90.55    2.21
  -7   2   5   17.21    0.49
  -7  -2  -5   17.05    0.47
  -7  -2   5   16.11    0.51
  -7   2  -5   16.90    0.48
  -7  -2   5   17.16    0.47
  -8   2   5   23.28    0.64
  -8  -2  -5   22.70    0.62
  -8  -2   5   22.82    0.63
  -8   2  -5   22.64    0.64
  -9   2   5    0.67    0.09
  -9  -2  -5    0.67    0.08
  -9  -2   5    0.68    0.09
  -9   2  -5    0.63    0.09
  -9  -2   5    0.74    0.10
 -10   2   5    0.98    0.12
 -10   2  -5    1.19    0.12
 -10  -2   5    1.32    0.14
   0   3   5   71.95    1.98
   0   3   5   73.09    1.82
   0   3  -5   73.40    2.24
  -1   3   5   85.70    2.17
   1   3  -5   86.76    2.26
  -1  -3  -5   88.64    2.21
  -1   3   5   86.70    2.35
   1   3   5   87.19    2.34
  -1  -3   5   84.02    2.26
  -1   3  -5   83.98    2.31
   2   3  -5  260.78    6.75
  -2  -3  -5  254.62    6.52
  -2   3   5  258.39    6.35
  -2   3   5  258.20    6.74
  -2  -3   5  249.86    6.60
  -2   3  -5  256.04    9.67
   2   3   5  261.71    6.80
  -2  -3   5  263.02    6.28
   3   3  -5    1.47    0.07
  -3   3   5    1.41    0.07
  -3   3   5    1.36    0.07
  -3   3  -5    1.22    0.07
  -3  -3   5    1.38    0.08
  -3  -3   5    1.39    0.06
  -3   3  -5    1.33    0.07
   3   3   5    1.29    0.08
  -4   3   5   20.91    0.55
   4   3  -5   21.16    0.56
  -4   3   5   20.18    0.55
  -4  -3   5   20.28    0.53
  -4   3  -5   20.83    0.55
   4   3   5   21.21    0.59
  -4  -3   5   20.94    0.57
  -4   3  -5   20.86    0.57
  -5   3   5   29.87    0.79
  -5  -3  -5   30.37    0.77
  -5   3  -5   30.24    0.82
   5   3   5   31.06    0.84
  -5  -3   5   30.57    0.82
  -5   3  -5   30.39    0.79
  -5  -3   5   31.15    0.77
  -6  -3  -5    6.44    0.20
  -6   3   5    6.55    0.22
  -6   3  -5    6.08    0.22
  -6  -3   5    5.90    0.20
  -6  -3   5    5.88    0.23
  -7   3   5   12.68    0.39
  -7  -3  -5   12.51    0.36
  -7  -3   5   12.17    0.40
  -7  -3   5   12.97    0.37
  -7   3  -5   12.38    0.38
  -8   3   5    1.83    0.12
  -8  -3  -5    1.67    0.10
  -8  -3   5    1.66    0.12
  -8   3  -5    1.64    0.11
  -9   3   5    7.00    0.28
  -9  -3   5    7.61    0.30
  -9   3  -5    7.51    0.28
 -10  -3  -5    0.27    0.08
 -10   3   5    0.16    0.07
 -10   3  -5    0.34    0.08
 -10  -3   5    0.20    0.08
   0   4   5   25.84    0.70
   0   4  -5   25.92    0.69
   0   4   5   25.35    0.64
  -1   4   5   34.08    0.91
  -1   4   5   33.88    0.84
  -1  -4  -5   33.94    0.86
   1   4  -5   33.96    0.90
  -1   4  -5   33.89    0.91
   1   4   5   34.74    0.84
  -1  -4   5   33.14    0.88
   1   4   5   33.80    0.91
  -2   4   5   72.35    1.80
  -2  -4  -5   69.15    1.90
  -2   4   5   72.60    1.98
   2   4  -5   74.23    1.94
  -2  -4   5   73.69    1.88
   2   4   5   73.06    1.94
  -2  -4   5   76.23    1.80
  -2   4  -5   74.25    1.82
  -2   4  -5   70.00    1.92
  -3   4   5    5.22    0.17
  -3  -4  -5    5.27    0.17
   3   4  -5    5.37    0.17
  -3   4   5    5.28    0.17
  -3   4  -5    4.98    0.17
  -3  -4   5    5.29    0.18
  -3   4  -5    5.15    0.18
  -3  -4   5    5.36    0.15
   3   4   5    5.29    0.19
  -4   4   5  162.98    4.19
   4   4  -5  172.50    4.39
  -4  -4  -5  161.07    4.26
  -4   4   5  164.43    4.34
  -4   4  -5  168.13    4.36
  -4  -4   5  166.32    4.08
  -4   4  -5  165.89    4.21
  -4  -4   5  164.06    4.30
   4   4   5  163.90    4.45
  -5  -4  -5    7.67    0.26
  -5   4   5    7.98    0.26
   5   4  -5    8.01    0.24
  -5  -4  -5    7.87    0.23
  -5   4  -5    7.94    0.26
  -5  -4   5    8.23    0.27
  -5   4  -5    7.98    0.25
   5   4   5    8.35    0.27
  -5  -4   5    7.96    0.23
  -6   4   5    9.24    0.30
  -6  -4  -5    9.23    0.27
  -6  -4  -5    9.38    0.31
  -6  -4   5    9.60    0.28
  -6  -4   5    9.11    0.31
  -6   4  -5    9.72    0.30
  -7  -4  -5    3.27    0.13
  -7  -4  -5    3.42    0.17
  -7   4   5    3.16    0.15
  -7   4  -5    3.18    0.16
  -7  -4   5    3.42    0.17
  -8  -4  -5    2.74    0.16
  -8   4   5    2.59    0.15
  -8   4  -5    2.64    0.15
  -8  -4   5    2.80    0.16
  -9  -4  -5    2.94    0.18
  -9   4   5    2.69    0.16
  -9   4  -5    2.97    0.17
  -9  -4   5    2.62    0.17
 -10   4   5   21.67    0.64
 -10  -4  -5   20.97    0.67
 -10   4  -5   21.30    0.64
 -10  -4   5   20.56    0.67
   0   5   5    9.90    0.30
   0   5   5    9.59    0.26
   0   5  -5    9.93    0.30
  -1  -5  -5  129.20    3.38
   1   5  -5  134.70    3.56
  -1   5   5  134.43    3.50
  -1   5   5  134.37    3.32
  -1   5  -5  132.13    3.49
  -1   5  -5  129.55    4.58
   1   5   5  130.68    3.24
  -1  -5   5  127.09    3.41
   1   5   5  133.67    3.54
  -2   5   5  190.52    4.96
   2   5  -5  193.39    4.98
  -2   5   5  187.93    4.71
  -2  -5  -5  183.21    4.80
  -2   5  -5  185.26    4.96
  -2  -5   5  186.44    4.87
  -2   5  -5  185.96    4.65
   2   5   5  189.12    5.05
  -3   5   5   67.93    1.66
  -3  -5  -5   67.30    1.71
   3   5  -5   67.85    1.77
  -3   5   5   67.54    1.76
  -3  -5   5   68.69    1.66
  -3   5  -5   67.60    1.77
  -3  -5   5   67.25    1.73
   3   5   5   66.48    1.78
  -3   5  -5   67.86    1.66
  -4   5   5    1.54    0.08
  -4  -5  -5    1.59    0.09
  -4   5   5    1.65    0.09
   4   5  -5    1.54    0.08
   4   5   5    1.15    0.09
  -4  -5   5    1.36    0.06
  -4   5  -5    1.37    0.08
  -4  -5   5    1.26    0.09
  -4   5  -5    1.32    0.08
  -5  -5  -5    9.51    0.26
   5   5  -5    9.81    0.29
  -5   5   5    9.62    0.30
  -5  -5  -5    9.40    0.30
   5   5   5    9.13    0.31
  -5  -5   5    9.10    0.31
  -5   5  -5    9.16    0.29
  -5   5  -5    9.48    0.29
  -6   5   5    5.32    0.21
  -6  -5  -5    5.38    0.21
  -6  -5   5    5.77    0.23
   6   5   5    6.01    0.22
  -6   5  -5    5.27    0.20
  -7  -5  -5   35.70    0.98
  -7   5   5   35.81    0.95
  -7  -5   5   35.37    0.99
  -7   5  -5   35.87    0.95
  -8  -5  -5    3.04    0.17
  -8   5   5    2.77    0.16
  -8  -5   5    3.09    0.18
  -8   5  -5    3.01    0.16
  -9   5   5    6.63    0.28
  -9  -5  -5    7.04    0.29
  -9   5  -5    7.05    0.28
  -9  -5   5    6.78    0.29
   0   6  -5    0.33    0.03
   0   6  -5    0.32    0.05
   0   6   5    0.31    0.05
   0   6   5    0.37    0.04
  -1   6   5   38.90    1.03
  -1   6   5   37.52    0.94
   1   6  -5   37.85    1.02
  -1  -6  -5   39.02    0.98
   1   6   5   37.79    0.94
   1   6   5   37.94    1.03
  -1   6  -5   38.99    0.94
  -1  -6   5   36.84    1.00
  -1   6  -5   37.93    1.02
  -2  -6  -5    8.93    0.26
  -2   6   5    9.26    0.26
   2   6  -5    8.52    0.27
  -2   6   5    9.30    0.28
  -2   6  -5    8.45    0.27
   2   6   5    7.86    0.28
  -2  -6   5    8.28    0.28
  -2   6  -5    8.43    0.25
  -3  -6  -5   15.35    0.44
   3   6  -5   15.58    0.45
  -3   6   5   15.81    0.45
  -3   6   5   15.30    0.43
  -3  -6   5   15.74    0.46
  -3   6  -5   16.21    0.43
  -3   6  -5   15.22    0.45
   3   6   5   16.01    0.47
   4   6  -5   15.36    0.45
  -4  -6  -5   14.99    0.44
  -4   6   5   15.55    0.44
  -4   6   5   15.12    0.43
  -4   6  -5   15.07    0.43
  -4  -6   5   15.53    0.46
  -4   6  -5   15.24    0.45
   4   6   5   15.56    0.47
  -5  -6  -5    9.40    0.32
   5   6  -5   10.21    0.32
  -5   6   5    9.70    0.31
  -5  -6   5   10.20    0.33
  -5   6  -5   10.50    0.32
   5   6   5   10.34    0.34
  -5   6  -5   10.08    0.31
  -6  -6  -5   26.40    0.76
  -6   6   5   27.17    0.74
  -6   6  -5   27.41    0.74
   6   6   5   27.73    0.78
  -6  -6   5   27.47    0.77
  -7   6   5   14.29    0.43
  -7  -6  -5   13.67    0.44
  -7  -6   5   13.42    0.45
  -7   6  -5   14.01    0.43
  -8   6   5   20.45    0.59
  -8  -6  -5   18.84    0.60
  -8  -6   5   20.46    0.62
  -8   6  -5   20.14    0.59
  -9  -6  -5    4.85    0.23
  -9   6   5    4.78    0.23
  -9  -6   5    4.82    0.24
  -9   6  -5    5.20    0.23
   0   7  -5   58.28    1.36
   0   7  -5   54.51    1.48
   0   7   5   55.35    1.37
   0   7   5   55.37    1.49
  -1   7   5   39.08    0.98
   1   7  -5   38.35    1.06
  -1  -7  -5   39.30    1.02
  -1   7   5   38.96    1.07
   1   7   5   40.49    0.97
   1   7   5   39.33    1.08
  -1   7  -5   40.96    0.97
  -1   7  -5   38.56    1.06
  -2   7   5   10.44    0.34
  -2   7   5   10.85    0.31
  -2  -7  -5   10.88    0.32
   2   7  -5   10.25    0.34
  -2  -7   5   11.08    0.34
   2   7   5   11.01    0.35
  -2   7  -5   11.05    0.30
  -2   7  -5   10.86    0.34
  -3   7   5   38.00    0.95
   3   7  -5   37.78    1.02
  -3  -7  -5   37.04    0.98
  -3   7   5   37.77    1.02
  -3  -7   5   37.57    1.00
  -3   7  -5   37.05    0.95
  -3   7  -5   36.77    1.02
   3   7   5   37.33    1.04
   4   7  -5   26.74    0.74
  -4   7   5   27.01    0.70
  -4   7   5   26.71    0.73
  -4  -7  -5   25.28    0.72
   4   7   5   26.30    0.76
  -4   7  -5   26.02    0.69
  -4  -7   5   26.02    0.74
  -4   7  -5   26.33    0.73
  -5  -7  -5    2.15    0.12
   5   7  -5    1.77    0.11
  -5   7   5    1.67    0.11
  -5   7  -5    1.68    0.10
   5   7   5    1.69    0.12
  -5  -7   5    1.68    0.12
  -5   7  -5    1.48    0.10
  -6  -7  -5    6.58    0.26
  -6   7   5    6.48    0.25
   6   7   5    7.44    0.27
  -6  -7   5    7.01    0.27
  -6   7  -5    6.65    0.24
  -7  -7  -5   20.32    0.62
  -7   7   5   20.66    0.60
  -7  -7   5   20.57    0.63
  -7   7  -5   21.30    0.60
  -8  -7  -5    2.05    0.14
  -8   7   5    2.00    0.14
  -8   7  -5    2.15    0.14
  -8  -7   5    1.98    0.15
  -9   7   5    1.10    0.12
  -9  -7  -5    1.37    0.13
  -9  -7   5    0.97    0.13
  -9   7  -5    1.10    0.12
   0   8  -5    5.67    0.21
   0   8   5    5.75    0.17
   0   8   5    5.44    0.22
  -1   8   5    4.27    0.18
  -1   8   5    4.32    0.14
   1   8  -5    4.22    0.17
  -1   8  -5    4.40    0.14
  -1   8  -5    3.93    0.17
   1   8   5    3.93    0.18
  -2   8   5   11.41    0.37
  -2  -8  -5   11.39    0.35
  -2   8   5   11.59    0.33
   2   8  -5   11.35    0.36
  -2   8  -5   11.32    0.36
  -2  -8   5   11.40    0.37
  -2   8  -5   11.78    0.32
   2   8   5   11.84    0.38
  -3   8   5    1.97    0.10
  -3  -8  -5    1.96    0.11
  -3   8   5    2.03    0.12
   3   8  -5    2.05    0.12
  -3   8  -5    2.15    0.12
   3   8   5    2.02    0.13
  -3   8  -5    2.22    0.10
  -3  -8   5    2.15    0.13
  -4  -8  -5   22.68    0.65
  -4   8   5   22.87    0.63
   4   8  -5   22.58    0.67
  -4   8   5   23.19    0.66
  -4   8  -5   23.77    0.63
  -4   8  -5   23.50    0.67
  -4  -8   5   24.24    0.67
   4   8   5   23.41    0.69
  -5   8   5    8.07    0.28
  -5  -8  -5    8.19    0.28
   5   8  -5    8.58    0.29
  -5  -8   5    7.93    0.30
  -5   8  -5    7.81    0.27
  -5   8  -5    8.11    0.28
   5   8   5    7.96    0.30
  -6   8   5    2.34    0.14
  -6  -8  -5    2.52    0.15
  -6   8  -5    2.14    0.13
  -6  -8   5    2.56    0.16
   6   8   5    2.41    0.15
  -7  -8  -5    2.53    0.16
  -7   8   5    2.58    0.15
  -7  -8   5    2.55    0.16
  -7   8  -5    2.49    0.14
  -8   8   5   10.63    0.38
  -8  -8  -5   10.66    0.39
  -8   8  -5   11.39    0.38
  -8  -8   5   11.75    0.42
   0   9  -5   12.58    0.40
   0   9   5   13.01    0.42
  -1   9   5   27.70    0.79
  -1   9   5   27.57    0.70
   1   9  -5   27.09    0.78
   1   9   5   28.19    0.80
  -1   9  -5   26.44    0.78
  -2   9   5    8.29    0.30
   2   9  -5    8.56    0.30
  -2  -9  -5    8.41    0.28
  -2   9   5    8.53    0.26
  -2   9  -5    8.95    0.25
  -2  -9   5    8.53    0.30
  -2   9  -5    8.22    0.29
   2   9   5    8.43    0.31
  -3   9   5   31.73    0.89
   3   9  -5   30.41    0.89
  -3  -9  -5   31.86    0.86
  -3   9   5   32.51    0.82
  -3   9  -5   32.18    0.81
   3   9   5   30.98    0.90
  -3   9  -5   31.20    0.88
  -3  -9   5   31.04    0.88
  -4   9   5    2.89    0.15
  -4  -9  -5    2.71    0.14
  -4   9   5    2.92    0.14
   4   9  -5    2.77    0.15
  -4  -9   5    2.60    0.15
  -4   9  -5    2.42    0.13
  -4   9  -5    2.29    0.13
   4   9   5    2.35    0.15
  -5  -9  -5    0.75    0.09
  -5   9   5    0.74    0.08
   5   9  -5    0.84    0.09
  -5   9  -5    0.92    0.09
   5   9   5    0.86    0.10
  -5  -9   5    0.82    0.10
  -5   9  -5    0.78    0.08
  -6  -9  -5   16.18    0.51
  -6   9   5   16.27    0.49
  -6   9  -5   16.11    0.48
   6   9   5   16.55    0.53
  -6  -9   5   15.95    0.52
  -7  -9  -5   11.47    0.39
  -7   9   5   11.21    0.38
  -7   9  -5   10.68    0.37
  -7  -9   5   10.99    0.41
  -8  -9  -5    3.54    0.20
  -8   9   5    3.49    0.19
  -8   9  -5    3.81    0.19
  -8  -9   5    3.82    0.22
   0  10  -5    2.19    0.13
   0  10   5    2.07    0.13
   1  10  -5    3.99    0.18
  -1  10   5    3.77    0.19
  -1  10  -5    4.08    0.18
   1  10   5    3.86    0.19
  -2  10   5   39.80    1.11
   2  10  -5   38.04    1.10
  -2 -10  -5   40.19    1.06
  -2  10  -5   39.85    1.10
  -3 -10  -5    5.16    0.21
  -3  10   5    5.25    0.22
  -3  10   5    5.16    0.19
   3  10  -5    5.04    0.21
   3  10   5    4.55    0.22
  -3 -10   5    4.80    0.23
  -3  10  -5    4.75    0.21
  -4 -10  -5    0.24    0.07
  -4  10   5    0.18    0.05
   4  10  -5    0.19    0.06
  -4  10   5    0.21    0.06
  -4 -10   5    0.25    0.08
   4  10   5    0.15    0.06
  -4  10  -5    0.12    0.05
  -4  10  -5    0.19    0.06
  -5 -10  -5    3.95    0.19
   5  10  -5    3.73    0.19
  -5  10   5    4.04    0.18
   5  10   5    3.98    0.20
  -5  10  -5    3.94    0.18
  -5  10  -5    3.76    0.17
  -5 -10   5    3.73    0.20
  -6  10   5   22.49    0.63
  -6 -10  -5   21.72    0.66
  -6 -10   5   21.48    0.67
   6  10   5   21.47    0.68
  -6  10  -5   21.75    0.62
  -7  10   5    6.10    0.26
  -7 -10  -5    6.96    0.28
  -7  10  -5    6.22    0.25
  -7 -10   5    6.19    0.29
   0  11   5   41.76    1.18
   0  11  -5   41.78    1.17
  -1  11   5    7.33    0.29
   1  11  -5    6.99    0.28
  -1  11  -5    7.36    0.28
   1  11   5    7.33    0.29
  -2  11   5   20.10    0.63
   2  11  -5   19.31    0.62
  -2  11  -5   20.42    0.62
   2  11   5   21.17    0.64
  -3  11   5    3.48    0.18
   3  11  -5    3.31    0.18
  -3 -11  -5    3.59    0.18
   3  11   5    3.35    0.19
  -3  11  -5    3.53    0.18
  -3 -11   5    3.14    0.18
   4  11  -5   13.35    0.45
  -4  11   5   14.19    0.46
  -4 -11  -5   14.03    0.45
  -4  11  -5   14.18    0.45
  -4 -11   5   12.99    0.46
   4  11   5   13.26    0.47
  -5 -11  -5   11.47    0.40
  -5  11   5   11.69    0.38
   5  11  -5   11.15    0.40
   5  11   5   11.85    0.43
  -5 -11   5   11.35    0.42
  -6 -11  -5    5.00    0.23
  -6  11   5    4.47    0.21
  -6  11  -5    4.89    0.21
  -6 -11   5    4.52    0.25
   6  11   5    5.53    0.26
  -7  11   5    3.21    0.18
  -7 -11  -5    2.97    0.19
  -7  11  -5    2.93    0.17
  -7 -11   5    2.98    0.20
   0  12  -5   20.13    0.64
   0  12   5   21.04    0.65
   1  12  -5    6.09    0.26
  -1  12   5    6.32    0.27
   1  12   5    6.41    0.28
  -1  12  -5    6.43    0.27
  -2  12   5   18.23    0.59
   2  12  -5   18.18    0.58
  -2  12  -5   18.24    0.58
   2  12   5   18.54    0.60
   3  12  -5    3.29    0.19
  -3  12   5    3.36    0.19
   3  12   5    3.80    0.21
  -3  12  -5    3.58    0.19
  -4  12   5    9.10    0.35
   4  12  -5    9.06    0.35
   4  12   5    9.02    0.37
  -4 -12   5    9.75    0.37
  -4  12  -5    9.50    0.35
   5  12  -5    7.91    0.32
   5  12   5    7.69    0.34
  -5 -12   5    8.13    0.34
   6  12   5    0.47    0.11
  -6 -12   5    0.35    0.11
   0  13   5    0.10    0.07
   0  13  -5    0.07    0.07
  -1  13   5    4.83    0.24
   1  13  -5    4.64    0.23
  -1  13  -5    4.71    0.23
   1  13   5    4.84    0.24
  -2  13   5   14.56    0.50
   2  13  -5   13.99    0.49
  -2  13  -5   13.79    0.48
   2  13   5   14.48    0.51
   3  13  -5    8.92    0.35
  -3  13   5    9.17    0.36
   3  13   5    9.01    0.37
  -3  13  -5    9.20    0.35
   4  13  -5    5.19    0.25
   4  13   5    4.60    0.25
  -4  13  -5    4.72    0.23
   5  13  -5    0.89    0.12
   5  13   5    1.05    0.14
  -5 -13   5    0.97    0.14
   0  14  -5    4.88    0.25
   0  14   5    5.04    0.26
  -1  14   5    2.95    0.19
   1  14  -5    2.70    0.18
  -1  14  -5    3.00    0.19
   1  14   5    2.94    0.20
  -2  14   5    7.68    0.33
   2  14  -5    7.63    0.33
  -2  14  -5    7.70    0.33
   2  14   5    8.10    0.35
   3  14  -5    3.58    0.21
  -3  14   5    3.48    0.21
  -3  14  -5    3.04    0.19
   3  14   5    3.24    0.21
   0  15  -5   16.28    0.57
   0  15   5   16.48    0.58
  -1  15   5    8.80    0.38
   1  15  -5    8.79    0.37
   1  15   5    8.47    0.38
  -1  15  -5    9.33    0.38
   0   0  -6    6.70    0.23
   0   0   6    7.10    0.19
   1   0  -6  202.03    5.27
  -1   0   6  195.61    6.42
  -1   0  -6  187.38    7.96
  -1   0   6  206.48    4.92
  -2   0   6  178.42    4.44
   2   0  -6  182.54    4.68
  -2   0  -6  171.44    4.77
  -2   0   6  180.51    4.55
  -3   0  -6    2.62    0.13
   3   0  -6    2.60    0.08
  -3   0   6    2.49    0.10
   4   0  -6    2.38    0.07
  -4   0  -6    2.29    0.13
  -4   0   6    2.36    0.10
  -5   0  -6  121.17    2.93
  -5   0   6  118.18    3.04
  -5   0  -6  118.73    3.11
  -6   0  -6   10.96    0.33
  -6   0   6   10.97    0.33
  -7   0   6    0.64    0.07
  -7   0  -6    0.66    0.07
  -8   0   6    8.68    0.29
  -8   0  -6    8.64    0.29
  -9   0   6    3.77    0.18
  -9   0  -6    4.28    0.19
 -10   0   6    5.57    0.24
 -10   0   6    5.47    0.26
 -10   0  -6    5.84    0.24
   0   1   6   37.06    0.90
   0   1  -6   35.12    0.96
   0   1   6   36.89    0.96
   1   1  -6   63.71    1.72
  -1   1   6   66.39    1.63
  -1   1   6   64.43    1.63
  -1   1   6   65.09    1.68
  -1   1  -6   59.13    1.67
   1   1   6   62.87    1.66
  -1  -1   6   65.08    1.66
  -2   1   6   37.51    0.92
   2   1  -6   38.31    0.97
  -2   1   6   38.14    0.97
  -2  -1   6   36.79    0.92
  -2  -1   6   37.32    0.95
  -2   1  -6   35.44    1.00
   2   1   6   37.49    0.99
   3   1  -6   33.20    0.81
  -3   1   6   33.56    0.79
  -3  -1   6   30.87    0.78
  -3  -1   6   30.64    0.81
   3   1   6   30.02    0.84
   3  -1  -6   29.24    0.82
  -3   1  -6   30.83    0.85
  -4   1   6   35.50    0.88
   4   1  -6   35.68    0.90
  -4  -1   6   34.49    0.87
   4  -1  -6   33.96    0.89
  -4   1  -6   35.68    0.88
  -4  -1   6   34.34    0.91
  -4   1  -6   34.06    0.94
  -5   1   6   14.49    0.40
  -5  -1  -6   15.00    0.40
  -5  -1  -6   13.18    0.46
  -5  -1   6   14.11    0.39
  -5   1  -6   14.37    0.40
  -5  -1   6   14.85    0.42
  -5   1  -6   14.31    0.42
  -6  -1  -6    9.09    0.28
  -6   1   6    9.06    0.28
  -6  -1   6    8.94    0.28
  -6   1  -6    8.72    0.28
  -6  -1   6    9.08    0.30
  -7   1   6   46.37    1.19
  -7  -1  -6   46.54    1.18
  -7  -1   6   44.76    1.23
  -7   1  -6   46.82    1.19
  -7  -1   6   47.07    1.18
  -8  -1  -6    2.66    0.14
  -8   1   6    2.43    0.14
  -8   1  -6    3.21    0.15
  -8  -1   6    2.81    0.14
  -8  -1   6    2.92    0.16
  -9   1   6    7.91    0.29
  -9  -1  -6    8.11    0.28
  -9  -1   6    7.68    0.31
  -9   1  -6    8.22    0.29
  -9  -1   6    7.98    0.28
 -10   1   6    2.34    0.15
 -10  -1  -6    2.28    0.14
 -10  -1   6    2.21    0.14
 -10   1  -6    2.46    0.15
 -10  -1   6    2.55    0.17
   0   2  -6  183.28    4.90
   0   2   6  190.28    4.93
   0   2   6  182.30    4.57
  -1   2   6   20.52    0.53
  -1   2   6   20.94    0.57
   1   2  -6   21.06    0.57
  -1   2  -6   21.34    0.58
  -1  -2   6   21.77    0.53
  -1  -2   6   20.94    0.55
  -2   2   6   87.60    2.25
  -2   2   6   84.12    2.14
   2   2  -6   85.48    2.28
  -2  -2   6   84.53    2.22
  -2   2  -6   81.19    2.22
  -2  -2   6   87.04    2.13
   2   2   6   84.48    2.26
   3   2  -6   31.83    0.85
  -3   2   6   31.08    0.82
  -3   2   6   31.07    0.85
  -3  -2   6   32.95    0.84
  -3  -2   6   32.96    0.80
  -3   2  -6   32.99    0.87
   3   2   6   33.99    0.88
   4   2  -6    5.80    0.17
  -4   2   6    5.73    0.19
  -4  -2   6    5.87    0.20
  -4  -2   6    5.86    0.18
  -4   2  -6    5.73    0.19
  -4   2  -6    5.70    0.19
   4   2   6    5.89    0.20
  -5  -2  -6    2.77    0.11
  -5   2   6    2.68    0.12
  -5  -2   6    2.58    0.11
  -5   2  -6    2.78    0.12
  -5   2  -6    2.82    0.12
  -5  -2   6    2.73    0.13
   5   2   6    2.92    0.13
  -6  -2  -6   16.90    0.47
  -6   2   6   16.88    0.49
  -6  -2   6   17.61    0.51
  -6   2  -6   17.67    0.49
  -6  -2   6   17.85    0.48
  -7   2   6    4.86    0.19
  -7  -2  -6    4.89    0.18
  -7  -2   6    4.67    0.21
  -7  -2   6    5.17    0.19
  -7   2  -6    4.79    0.19
  -8   2   6    2.92    0.15
  -8  -2  -6    2.71    0.14
  -8  -2   6    3.05    0.14
  -8  -2   6    2.99    0.16
  -8   2  -6    3.06    0.15
  -9  -2  -6    0.31    0.06
  -9   2   6    0.20    0.07
  -9  -2   6    0.30    0.08
  -9   2  -6    0.19    0.06
 -10   2   6    3.06    0.18
 -10  -2   6    3.20    0.19
 -10   2  -6    3.37    0.18
   0   3   6   27.85    0.70
   0   3   6   27.87    0.75
   0   3  -6   28.05    0.75
  -1  -3  -6   91.11    2.36
  -1   3   6   92.48    2.32
   1   3  -6   93.69    2.42
  -1   3   6   93.49    2.52
  -1   3  -6   91.73    2.47
   1   3   6   93.52    2.43
  -2   3   6  184.22    4.64
  -2   3   6  184.35    4.91
  -2  -3  -6  186.56    4.72
   2   3  -6  186.24    4.88
  -2  -3   6  189.57    4.75
  -2   3  -6  178.85    4.89
  -2  -3   6  187.73    4.56
   2   3   6  186.40    5.45
  -3   3   6  117.26    3.05
  -3   3   6  113.92    2.90
   3   3  -6  115.66    3.06
  -3  -3   6  116.27    2.88
  -3  -3   6  112.17    2.97
  -3   3  -6  111.55    3.01
   3   3   6  117.69    3.01
  -4   3   6    2.97    0.10
  -4   3   6    3.03    0.12
   4   3  -6    3.01    0.11
  -4  -3   6    2.99    0.11
  -4   3  -6    3.00    0.12
   4   3   6    2.95    0.13
  -4  -3   6    2.94    0.13
  -4   3  -6    3.10    0.12
  -5   3   6   39.57    1.04
  -5  -3  -6   40.53    1.02
  -5  -3   6   42.11    1.02
  -5   3  -6   40.56    1.04
  -5   3  -6   41.18    1.09
   5   3   6   41.50    1.11
  -5  -3   6   40.50    1.08
  -6  -3  -6   10.44    0.30
  -6   3   6   10.52    0.32
   6   3   6   10.37    0.33
  -6  -3   6   10.28    0.30
  -6   3  -6   10.81    0.32
  -6  -3   6   10.03    0.34
  -7   3   6    1.46    0.10
  -7  -3  -6    1.38    0.09
  -7   3  -6    1.46    0.10
  -7  -3   6    1.48    0.10
  -7  -3   6    1.59    0.12
  -8   3   6    8.10    0.29
  -8  -3  -6    8.43    0.27
  -8  -3   6    8.42    0.31
  -8   3  -6    8.77    0.30
  -9   3   6    2.79    0.16
  -9   3  -6    3.01    0.16
  -9  -3   6    2.99    0.18
 -10   3   6    1.38    0.13
 -10   3  -6    1.08    0.12
 -10  -3   6    1.05    0.13
   0   4  -6  111.38    2.96
   0   4   6  108.41    2.94
   0   4   6  107.69    2.72
  -1   4   6  154.09    3.90
  -1  -4  -6  154.43    3.95
   1   4  -6  156.65    4.17
  -1   4   6  155.00    4.16
   1   4   6  158.79    4.23
  -1   4  -6  161.44    4.20
  -1  -4   6  154.06    4.00
   1   4   6  153.44    3.84
  -2  -4  -6   33.39    0.84
   2   4  -6   32.81    0.87
  -2   4   6   33.33    0.88
  -2   4   6   32.58    0.82
   2   4   6   31.66    0.89
  -2   4  -6   32.59    0.88
  -2  -4   6   32.62    0.80
  -3  -4  -6   21.33    0.57
   3   4  -6   21.34    0.58
  -3   4   6   21.30    0.56
  -3   4   6   21.47    0.58
  -3  -4   6   20.95    0.58
  -3   4  -6   20.77    0.59
  -3   4  -6   21.55    0.55
  -3  -4   6   21.51    0.53
   3   4   6   21.08    0.60
   4   4  -6    2.34    0.10
  -4   4   6    2.09    0.09
  -4   4   6    2.28    0.11
  -4  -4  -6    2.22    0.11
  -4   4  -6    2.00    0.10
  -4   4  -6    2.25    0.10
  -4  -4   6    2.05    0.08
  -4  -4   6    2.08    0.11
   4   4   6    2.05    0.11
  -5  -4  -6   46.06    1.14
  -5   4   6   45.15    1.17
   5   4   6   47.37    1.24
  -5   4  -6   45.43    1.22
  -5  -4   6   48.04    1.14
  -5  -4   6   45.75    1.21
  -5   4  -6   44.42    1.16
  -6   4   6    0.49    0.07
  -6  -4  -6    0.47    0.05
  -6   4  -6    0.44    0.06
   6   4   6    0.38    0.06
  -6  -4   6    0.37    0.07
  -6  -4   6    0.51    0.06
  -7  -4  -6    1.54    0.09
  -7   4   6    1.56    0.11
  -7   4  -6    1.50    0.11
  -7  -4   6    1.28    0.11
  -8   4   6    0.94    0.10
  -8  -4  -6    1.09    0.11
  -8  -4   6    0.86    0.10
  -8   4  -6    0.98    0.10
  -9   4   6    0.70    0.10
  -9  -4  -6    0.59    0.10
  -9  -4   6    0.62    0.10
  -9   4  -6    0.61    0.09
   0   5   6    7.20    0.21
   0   5   6    7.20    0.24
   0   5  -6    7.07    0.23
  -1  -5  -6   82.72    2.11
  -1   5   6   84.12    2.17
   1   5  -6   82.80    2.19
  -1   5   6   81.49    2.04
  -1   5  -6   82.79    2.16
  -1  -5   6   79.30    2.07
   1   5   6   79.92    2.00
   1   5   6   80.25    2.14
  -2   5   6    5.32    0.17
  -2  -5  -6    5.19    0.16
   2   5  -6    5.08    0.18
  -2   5   6    5.26    0.18
  -2   5  -6    4.75    0.18
  -2  -5   6    4.91    0.18
   2   5   6    5.12    0.19
  -2   5  -6    5.14    0.16
  -3   5   6    6.77    0.22
  -3  -5  -6    7.02    0.22
  -3   5   6    6.95    0.22
   3   5  -6    7.01    0.22
  -3   5  -6    6.67    0.21
  -3   5  -6    6.94    0.23
  -3  -5   6    6.68    0.23
  -3  -5   6    7.27    0.19
   3   5   6    7.01    0.24
  -4   5   6    1.38    0.09
  -4   5   6    1.30    0.08
   4   5  -6    1.33    0.08
  -4  -5  -6    1.34    0.08
  -4  -5   6    1.44    0.06
  -4  -5   6    1.44    0.09
  -4   5  -6    1.40    0.08
  -4   5  -6    1.30    0.08
   4   5   6    1.43    0.10
  -5   5   6    8.07    0.27
   5   5  -6    8.14    0.26
  -5  -5  -6    7.86    0.23
  -5  -5  -6    8.07    0.27
  -5  -5   6    8.13    0.28
   5   5   6    8.52    0.28
  -5   5  -6    8.03    0.26
  -5   5  -6    8.19    0.26
  -6   5   6    1.19    0.10
  -6  -5  -6    1.20    0.10
   6   5   6    1.35    0.10
  -6  -5   6    1.08    0.10
  -6   5  -6    1.24    0.09
  -7  -5  -6   15.60    0.49
  -7   5   6   16.09    0.48
  -7   5  -6   16.09    0.48
  -8   5   6    3.13    0.17
  -8  -5  -6    3.09    0.18
  -8  -5   6    3.43    0.18
  -8   5  -6    3.43    0.17
  -9  -5  -6   11.67    0.42
  -9   5   6   12.12    0.41
  -9  -5   6   12.06    0.43
  -9   5  -6   12.37    0.41
   0   6   6   12.91    0.39
   0   6   6   12.40    0.34
   0   6  -6   12.46    0.37
  -1   6   6   11.89    0.32
   1   6  -6   11.91    0.36
  -1  -6  -6   12.01    0.33
  -1   6   6   11.87    0.36
  -1   6  -6   12.08    0.32
   1   6   6   11.72    0.37
   1   6   6   11.88    0.32
  -1   6  -6   11.24    0.35
  -1  -6   6   11.54    0.36
  -2  -6  -6   44.10    1.14
  -2   6   6   44.24    1.11
   2   6  -6   45.58    1.19
  -2   6   6   44.85    1.20
  -2   6  -6   44.67    1.20
  -2  -6   6   44.14    1.17
  -2   6  -6   44.76    1.11
   2   6   6   45.27    1.21
  -3   6   6   40.94    1.10
  -3   6   6   40.11    1.03
  -3  -6  -6   40.41    1.06
   3   6  -6   40.88    1.10
  -3   6  -6   41.65    1.10
   3   6   6   41.21    1.12
  -3  -6   6   40.54    1.08
  -3   6  -6   41.56    1.03
  -4  -6  -6   15.31    0.44
  -4   6   6   15.56    0.44
   4   6  -6   15.52    0.45
  -4   6   6   15.44    0.44
  -4   6  -6   14.73    0.45
  -4  -6   6   15.33    0.46
   4   6   6   15.49    0.47
  -4   6  -6   15.32    0.43
  -5  -6  -6    1.12    0.08
   5   6  -6    1.18    0.08
  -5   6   6    1.09    0.09
   5   6   6    1.13    0.10
  -5   6  -6    1.15    0.08
  -5  -6   6    1.07    0.09
  -5   6  -6    1.17    0.09
  -6   6   6   27.32    0.73
  -6  -6  -6   26.53    0.74
  -6  -6   6   26.36    0.76
   6   6   6   27.53    0.77
  -6   6  -6   25.18    0.72
  -7   6   6    0.29    0.07
  -7  -6  -6    0.29    0.07
  -7   6  -6    0.36    0.07
  -7  -6   6    0.24    0.07
  -8   6   6    2.24    0.15
  -8  -6  -6    2.42    0.15
  -8  -6   6    2.72    0.17
  -8   6  -6    2.60    0.15
  -9   6   6    0.70    0.10
  -9  -6  -6    0.63    0.10
  -9   6  -6    0.75    0.10
  -9  -6   6    0.61    0.10
   0   7   6    4.51    0.15
   0   7  -6    4.80    0.14
   0   7   6    4.74    0.19
   0   7  -6    4.50    0.18
  -1  -7  -6   23.59    0.64
   1   7  -6   24.01    0.67
  -1   7   6   23.87    0.68
  -1   7   6   23.50    0.61
  -1   7  -6   24.08    0.61
  -1   7  -6   24.06    0.67
   1   7   6   23.53    0.69
   1   7   6   24.81    0.61
   2   7  -6   40.96    1.12
  -2   7   6   42.14    1.13
  -2   7   6   41.56    1.04
  -2  -7  -6   42.15    1.08
   2   7   6   41.46    1.14
  -2   7  -6   40.54    1.12
  -2   7  -6   42.94    1.04
  -2  -7   6   41.40    1.11
  -3   7   6   58.78    1.43
  -3   7   6   58.43    1.53
  -3  -7  -6   58.33    1.47
   3   7  -6   57.79    1.53
  -3   7  -6   56.55    1.42
  -3  -7   6   55.83    1.50
  -3   7  -6   56.11    1.52
   3   7   6   56.98    1.55
   4   7  -6    3.33    0.15
  -4  -7  -6    3.68    0.15
  -4   7   6    3.34    0.15
  -4   7   6    3.48    0.15
  -4   7  -6    3.56    0.15
   4   7   6    3.71    0.17
  -4   7  -6    3.56    0.14
  -4  -7   6    3.73    0.17
  -5   7   6    6.13    0.23
   5   7  -6    6.30    0.23
  -5  -7  -6    6.40    0.24
  -5   7  -6    6.97    0.24
   5   7   6    7.18    0.26
  -5   7  -6    6.52    0.23
  -5  -7   6    7.04    0.26
  -6  -7  -6   13.24    0.42
  -6   7   6   12.90    0.41
   6   7   6   13.82    0.44
  -6  -7   6   13.09    0.43
  -6   7  -6   13.39    0.41
  -7   7   6    0.55    0.09
  -7  -7  -6    0.68    0.09
  -7   7  -6    0.73    0.09
  -7  -7   6    0.83    0.11
  -8   7   6    0.83    0.10
  -8  -7  -6    0.88    0.11
  -8  -7   6    0.99    0.12
  -8   7  -6    0.86    0.10
  -9   7   6   15.17    0.50
  -9  -7  -6   15.10    0.51
   0   8  -6    4.37    0.18
   0   8   6    4.18    0.18
   0   8   6    4.17    0.14
  -1   8   6   29.65    0.76
  -1   8   6   31.06    0.85
   1   8  -6   29.47    0.84
   1   8   6   29.58    0.85
  -1   8  -6   31.18    0.75
  -1   8  -6   29.12    0.84
  -2   8   6   40.84    1.12
  -2  -8  -6   41.38    1.08
   2   8  -6   40.60    1.12
  -2   8   6   40.78    1.03
  -2   8  -6   41.70    1.12
   2   8   6   40.35    1.14
  -2  -8   6   39.87    1.10
  -2   8  -6   42.51    1.03
  -3   8   6    1.60    0.09
  -3   8   6    1.68    0.11
  -3  -8  -6    1.57    0.10
   3   8  -6    1.50    0.10
   3   8   6    1.55    0.12
  -3   8  -6    1.62    0.10
  -3   8  -6    1.61    0.09
  -3  -8   6    1.65    0.12
   4   8  -6   15.69    0.47
  -4   8   6   16.09    0.45
  -4  -8  -6   16.18    0.46
  -4   8   6   15.62    0.47
  -4  -8   6   14.91    0.48
  -4   8  -6   15.36    0.44
  -4   8  -6   15.86    0.47
   4   8   6   15.01    0.49
  -5   8   6   17.47    0.52
  -5  -8  -6   18.16    0.53
   5   8  -6   18.14    0.54
  -5   8  -6   17.57    0.51
   5   8   6   18.62    0.57
  -5  -8   6   18.50    0.56
  -5   8  -6   19.06    0.54
  -6  -8  -6   14.31    0.44
  -6   8   6   13.79    0.43
   6   8   6   14.19    0.46
  -6   8  -6   13.02    0.42
  -6  -8   6   13.53    0.45
  -7   8   6    5.14    0.22
  -7  -8  -6    5.48    0.24
  -7   8  -6    5.33    0.22
  -7  -8   6    5.57    0.25
  -8  -8  -6    2.45    0.16
  -8   8   6    2.26    0.16
  -8  -8   6    2.67    0.18
  -8   8  -6    2.30    0.15
   0   9  -6    0.02    0.04
   0   9   6   -0.05    0.04
   1   9  -6    3.57    0.16
  -1   9   6    3.67    0.13
  -1   9   6    3.67    0.17
   1   9   6    3.42    0.18
  -1   9  -6    3.48    0.16
  -2   9   6   38.42    1.07
  -2  -9  -6   38.96    1.03
   2   9  -6   38.30    1.07
  -2   9   6   38.94    0.98
  -2  -9   6   37.29    1.06
  -2   9  -6   39.90    0.97
   2   9   6   37.94    1.09
  -2   9  -6   39.19    1.07
  -3   9   6    7.91    0.28
  -3  -9  -6    7.83    0.27
   3   9  -6    7.58    0.28
  -3   9   6    8.21    0.26
   3   9   6    7.23    0.29
  -3   9  -6    8.07    0.25
  -3  -9   6    7.49    0.29
  -3   9  -6    7.09    0.27
  -4  -9  -6   10.65    0.35
  -4   9   6   10.79    0.36
   4   9  -6   10.60    0.36
  -4   9   6   10.48    0.33
  -4   9  -6   11.00    0.33
  -4   9  -6   10.77    0.35
   4   9   6   10.98    0.38
  -4  -9   6   10.23    0.37
   5   9  -6    1.62    0.12
  -5   9   6    1.54    0.11
  -5  -9  -6    1.56    0.12
  -5   9  -6    1.82    0.12
   5   9   6    1.94    0.14
  -5  -9   6    2.23    0.14
  -5   9  -6    1.78    0.11
  -6   9   6    3.03    0.16
  -6  -9  -6    3.30    0.17
   6   9   6    3.33    0.19
  -6   9  -6    3.01    0.16
  -6  -9   6    2.93    0.18
  -7   9   6   18.00    0.56
  -7  -9  -6   19.06    0.58
  -7  -9   6   17.93    0.59
  -7   9  -6   18.60    0.55
  -8   9   6   -0.04    0.05
  -8  -9  -6    0.05    0.07
  -8  -9   6   -0.02    0.07
  -8   9  -6    0.02    0.06
   0  10   6    2.70    0.15
   0  10  -6    2.47    0.14
   1  10  -6   34.85    0.99
  -1  10   6   35.85    1.00
  -1  10  -6   34.76    0.99
   1  10   6   34.95    1.00
  -2  10   6    9.03    0.32
  -2 -10  -6    9.08    0.30
   2  10  -6    7.80    0.30
   2  10   6    8.55    0.33
  -2  10  -6    8.38    0.30
  -3  10   6   11.47    0.38
  -3 -10  -6   11.44    0.36
   3  10  -6   10.77    0.37
  -3  10   6   11.14    0.33
   3  10   6    9.96    0.38
  -3 -10   6   10.38    0.38
  -3  10  -6   10.52    0.36
  -4  10   6    1.79    0.13
  -4  10   6    1.70    0.11
  -4 -10  -6    1.66    0.12
   4  10  -6    1.65    0.12
  -4  10  -6    1.70    0.12
  -4  10  -6    1.90    0.11
  -4 -10   6    1.62    0.13
   4  10   6    1.86    0.14
  -5  10   6    0.67    0.09
   5  10  -6    0.68    0.09
  -5 -10  -6    0.58    0.09
  -5 -10   6    0.68    0.11
   5  10   6    0.62    0.10
  -5  10  -6    0.59    0.08
  -5  10  -6    0.55    0.08
  -6  10   6    0.28    0.07
  -6 -10  -6    0.28    0.08
  -6  10  -6    0.35    0.07
   6  10   6    0.45    0.10
  -6 -10   6    0.30    0.09
  -7 -10  -6    0.38    0.09
  -7  10   6    0.29    0.08
  -7  10  -6    0.51    0.08
  -7 -10   6    0.46    0.10
   0  11   6   15.03    0.49
   0  11  -6   14.29    0.47
  -1  11   6    0.10    0.06
   1  11  -6    0.21    0.06
  -1  11  -6    0.21    0.06
   1  11   6    0.20    0.07
   2  11  -6   27.69    0.81
  -2  11   6   27.25    0.82
  -2  11  -6   27.90    0.81
   2  11   6   27.78    0.83
   3  11  -6   17.03    0.55
  -3  11   6   17.64    0.55
   3  11   6   17.29    0.57
  -3  11  -6   17.38    0.54
  -3 -11   6   16.92    0.56
   4  11  -6    1.54    0.12
  -4  11   6    1.57    0.11
  -4  11   6    1.49    0.13
  -4 -11   6    1.52    0.14
  -4  11  -6    1.66    0.13
   4  11   6    1.65    0.14
   5  11  -6   10.80    0.39
  -5  11   6   11.86    0.37
  -5 -11   6   10.62    0.41
  -5  11  -6   11.18    0.38
   5  11   6   10.70    0.41
  -6  11   6    5.49    0.24
  -6  11  -6    5.50    0.23
  -6 -11   6    5.24    0.27
   6  11   6    5.57    0.27
  -7  11   6    0.76    0.11
  -7 -11   6    0.86    0.13
  -7  11  -6    0.53    0.09
   0  12   6    0.40    0.09
   0  12  -6    0.44    0.08
  -1  12   6   48.20    1.34
   1  12  -6   46.01    1.33
  -1  12  -6   48.06    1.33
   1  12   6   47.47    1.35
   2  12  -6    0.77    0.10
  -2  12   6    0.94    0.12
  -2  12  -6    0.67    0.10
   2  12   6    0.53    0.10
   3  12  -6   11.25    0.40
  -3  12   6   10.72    0.40
  -3  12  -6   11.36    0.40
   3  12   6   11.26    0.42
   4  12  -6    7.49    0.31
   4  12   6    8.20    0.34
  -4 -12   6    8.06    0.33
  -4  12  -6    8.15    0.31
   5  12  -6    9.42    0.37
   5  12   6   10.24    0.40
  -5 -12   6    9.93    0.39
   6  12   6    0.72    0.12
  -6 -12   6    0.89    0.13
   0  13   6    0.10    0.07
   0  13  -6    0.08    0.06
  -1  13   6    4.50    0.24
   1  13  -6    4.19    0.22
   1  13   6    4.29    0.24
  -1  13  -6    4.32    0.22
  -2  13   6    8.47    0.34
   2  13  -6    8.38    0.33
   2  13   6    8.24    0.35
  -2  13  -6    7.98    0.33
   3  13  -6    1.20    0.12
  -3  13   6    1.29    0.13
   3  13   6    1.00    0.14
  -3  13  -6    1.09    0.12
   4  13  -6    9.03    0.36
   4  13   6    9.11    0.38
  -4  13  -6    9.35    0.36
   5  13  -6    0.04    0.07
  -5 -13   6    0.08    0.09
   5  13   6    0.15    0.09
   0  14   6    0.53    0.11
   0  14  -6    0.41    0.09
  -1  14   6   10.30    0.42
   1  14  -6   10.74    0.41
   1  14   6   10.66    0.42
  -1  14  -6   11.13    0.41
   2  14  -6    1.21    0.14
  -2  14   6    1.62    0.15
  -2  14  -6    1.26    0.14
   2  14   6    1.34    0.16
   3  14  -6    8.19    0.34
  -3  14   6    8.15    0.34
   3  14   6    7.76    0.35
  -3  14  -6    7.94    0.34
   0  15  -6    2.86    0.20
   0  15   6    2.86    0.20
   0   0  -7   -0.04    0.03
   0   0   7   -0.04    0.02
   1   0  -7  127.96    3.51
  -1   0  -7  124.29    3.43
  -1   0   7  133.37    3.22
  -1   0   7  134.26    3.31
   2   0  -7  124.00    3.33
  -2   0   7  129.98    3.13
  -2   0   7  128.66    3.22
  -2   0  -7  120.28    3.28
  -3   0   7    2.07    0.09
  -3   0   7    2.23    0.09
  -3   0  -7    2.06    0.12
   3   0  -7    2.23    0.08
  -4   0   7    7.59    0.23
   4   0  -7    7.48    0.21
  -4   0  -7    7.40    0.27
  -5   0   7    1.87    0.10
  -5   0  -7    1.89    0.10
  -5   0  -7    2.20    0.12
  -6   0   7   24.52    0.66
  -6   0  -7   25.33    0.66
  -7   0  -7    1.19    0.09
  -7   0   7    1.14    0.09
  -8   0  -7   19.85    0.56
  -8   0   7   19.90    0.57
  -9   0   7    0.14    0.06
  -9   0  -7    0.25    0.07
  -9   0   7    0.12    0.07
 -10   0   7    2.14    0.14
 -10   0  -7    2.22    0.15
 -10   0   7    2.31    0.16
   0   1   7   53.16    1.39
   0   1  -7   51.10    1.37
  -1   1   7   69.46    1.73
  -1   1   7   66.36    1.80
   1   1  -7   69.07    1.81
  -1   1   7   69.22    1.70
  -1  -1   7   69.61    1.73
   1   1   7   70.34    1.80
  -1  -1   7   67.67    1.78
  -1   1  -7   63.24    1.78
  -2   1   7   33.80    0.83
   2   1  -7   33.48    0.86
  -2   1   7   33.49    0.82
   2  -1  -7   27.40    0.88
  -2   1  -7   32.57    0.89
   2   1   7   33.57    0.88
  -2  -1   7   33.13    0.81
  -2  -1   7   33.34    0.84
   3   1  -7   26.81    0.70
  -3   1   7   27.00    0.68
   3   1   7   27.11    0.73
   3  -1  -7   25.70    0.72
  -3  -1   7   26.78    0.70
  -3   1  -7   26.65    0.74
  -3  -1   7   26.96    0.67
   4   1  -7   23.20    0.60
  -4   1   7   22.91    0.60
  -4  -1  -7   19.15    0.68
   4  -1  -7   23.30    0.60
  -4  -1   7   24.16    0.59
  -4  -1   7   23.65    0.62
  -4   1  -7   22.99    0.64
  -5  -1  -7   15.05    0.51
  -5  -1  -7   16.22    0.44
  -5   1   7   16.72    0.45
  -5   1  -7   16.19    0.47
  -5  -1   7   16.07    0.46
  -5   1  -7   16.54    0.45
  -5  -1   7   16.19    0.44
  -6  -1  -7   31.99    0.83
  -6   1   7   31.89    0.84
  -6   1  -7   31.95    0.84
  -6  -1   7   32.47    0.87
  -6  -1   7   32.48    0.83
  -7   1   7    1.00    0.09
  -7  -1  -7    0.97    0.08
  -7   1  -7    0.95    0.08
  -7  -1   7    0.77    0.08
  -7  -1   7    0.73    0.09
  -8   1   7    6.60    0.25
  -8  -1  -7    6.86    0.24
  -8   1  -7    7.01    0.25
  -8  -1   7    6.69    0.24
  -8  -1   7    6.89    0.27
  -9  -1  -7    8.25    0.29
  -9   1   7    8.13    0.30
  -9   1  -7    8.13    0.29
  -9  -1   7    8.86    0.33
  -9  -1   7    8.27    0.29
 -10  -1  -7    1.47    0.12
 -10   1   7    1.46    0.12
 -10   1  -7    1.36    0.12
 -10  -1   7    1.36    0.14
 -10  -1   7    1.21    0.11
   0   2   7   99.57    2.63
   0   2   7   98.95    2.49
   0   2  -7  101.31    2.70
  -1   2   7   20.73    0.59
   1   2  -7   21.44    0.59
  -1   2  -7   22.27    0.60
  -1  -2   7   21.84    0.57
   1   2   7   22.18    0.60
  -1  -2   7   22.68    0.55
  -2   2   7   36.56    0.93
  -2   2   7   36.85    0.99
   2   2  -7   37.54    0.99
  -2   2  -7   37.89    1.00
  -2  -2   7   38.41    0.93
  -2  -2   7   37.26    0.96
   2   2   7   38.24    1.01
  -3   2   7    7.25    0.21
  -3   2   7    7.08    0.21
   3   2  -7    6.84    0.21
  -3  -2   7    6.90    0.22
  -3   2  -7    7.02    0.23
   3   2   7    6.99    0.23
  -3  -2   7    6.89    0.20
   4   2  -7   56.51    1.47
  -4   2   7   55.34    1.38
  -4  -2   7   56.21    1.43
  -4  -2   7   56.50    1.37
   4   2   7   57.67    1.48
   4  -2  -7   48.39    1.45
  -4   2  -7   57.62    1.38
  -4   2  -7   56.76    1.47
  -5   2   7   41.89    1.07
  -5  -2  -7   41.86    1.06
  -5  -2   7   42.22    1.06
  -5  -2   7   41.77    1.11
   5   2   7   42.22    1.14
  -5   2  -7   42.28    1.13
  -5   2  -7   42.66    1.07
  -6  -2  -7    6.40    0.21
  -6   2   7    6.71    0.23
  -6  -2  -7    5.40    0.27
  -6  -2   7    6.85    0.22
  -6  -2   7    6.76    0.24
  -6   2  -7    6.99    0.23
  -7   2   7    3.91    0.17
  -7  -2  -7    3.95    0.16
  -7  -2   7    3.86    0.16
  -7  -2   7    3.77    0.18
  -7   2  -7    3.95    0.17
  -8   2   7    8.03    0.29
  -8  -2  -7    8.22    0.27
  -8  -2   7    8.38    0.28
  -8  -2   7    8.26    0.31
  -8   2  -7    8.23    0.29
  -9   2   7   14.05    0.45
  -9  -2  -7   14.39    0.44
  -9  -2   7   14.82    0.48
  -9   2  -7   14.79    0.46
 -10   2   7    5.62    0.25
 -10  -2   7    5.81    0.27
 -10   2  -7    6.09    0.25
   0   3  -7   13.39    0.39
   0   3   7   13.88    0.36
   0   3   7   14.07    0.40
  -1  -3  -7   60.27    1.49
  -1   3   7   58.68    1.52
  -1   3   7   57.63    1.42
   1   3  -7   59.53    1.52
  -1  -3   7   58.59    1.48
  -1   3  -7   55.15    1.52
   1   3   7   57.62    1.53
  -2   3   7  108.75    2.78
   2   3  -7  112.29    2.99
  -2   3   7  111.87    2.93
  -2  -3   7  110.94    2.77
  -2  -3   7  107.94    2.88
  -2   3  -7  108.26    3.31
   2   3   7  114.45    2.94
  -3   3   7   41.04    1.01
   3   3  -7   39.86    1.06
  -3   3   7   41.54    1.06
  -3  -3   7   40.19    1.05
  -3  -3   7   40.31    1.00
  -3   3  -7   39.86    1.08
   3   3   7   39.92    1.09
  -4   3   7   63.93    1.66
  -4   3   7   62.69    1.59
   4   3  -7   65.19    1.68
   4   3   7   64.29    1.69
  -4  -3   7   63.89    1.57
  -4   3  -7   64.77    1.68
  -4   3  -7   63.45    1.58
  -5   3   7   39.99    1.03
  -5  -3  -7   40.56    1.00
  -5  -3   7   38.84    1.06
  -5  -3   7   40.78    1.01
   5   3   7   40.72    1.09
  -5   3  -7   39.54    1.07
  -5   3  -7   39.99    1.02
  -6  -3  -7    1.90    0.10
  -6   3   7    1.82    0.11
  -6  -3   7    1.77    0.11
  -6  -3   7    1.64    0.09
  -6   3  -7    1.73    0.11
   6   3   7    1.70    0.11
  -7  -3  -7    6.99    0.23
  -7   3   7    6.42    0.25
  -7   3  -7    6.97    0.25
  -7  -3   7    7.11    0.27
  -7  -3   7    7.70    0.24
  -8   3   7    2.50    0.14
  -8  -3  -7    2.61    0.13
  -8  -3   7    2.76    0.16
  -8   3  -7    2.84    0.15
  -9   3   7    4.46    0.21
  -9  -3   7    4.79    0.22
  -9   3  -7    4.52    0.21
 -10   3   7    1.64    0.14
 -10  -3   7    1.64    0.15
 -10   3  -7    1.68    0.13
   0   4   7    9.49    0.26
   0   4   7    9.46    0.29
   0   4  -7    9.43    0.29
   1   4  -7   39.92    1.06
  -1   4   7   41.06    1.07
  -1   4   7   39.85    0.99
  -1  -4  -7   40.76    1.02
  -1   4  -7   40.59    1.07
   1   4   7   39.40    1.07
   1   4   7   39.21    0.99
  -1  -4   7   38.98    1.04
   2   4  -7   81.40    2.13
  -2   4   7   79.26    1.98
  -2   4   7   78.19    2.10
  -2  -4  -7   77.39    2.07
  -2  -4   7   82.84    2.00
  -2  -4   7   81.06    2.02
  -2   4  -7   76.60    2.08
   2   4   7   81.41    2.09
  -3   4   7  120.53    4.52
  -3  -4  -7  118.82    3.08
  -3   4   7  118.11    3.22
   3   4  -7  120.86    3.24
  -3  -4   7  118.43    3.03
  -3   4  -7  121.58    3.15
  -3   4  -7  119.87    2.94
  -3  -4   7  125.19    3.01
   3   4   7  121.14    4.52
  -4   4   7   13.72    0.39
  -4  -4  -7   13.24    0.39
   4   4  -7   14.22    0.39
  -4   4   7   14.00    0.39
  -4   4  -7   12.97    0.40
   4   4   7   13.69    0.42
  -4   4  -7   13.52    0.38
  -4  -4   7   14.28    0.36
  -4  -4   7   13.34    0.40
  -5   4   7    6.24    0.22
   5   4   7    5.82    0.22
  -5  -4   7    6.09    0.22
  -5   4  -7    6.39    0.21
  -5  -4   7    5.92    0.19
  -5   4  -7    6.01    0.21
  -6   4   7    5.80    0.22
  -6  -4  -7    6.14    0.20
  -6  -4   7    6.11    0.24
  -6  -4   7    6.04    0.20
   6   4   7    6.09    0.23
  -6   4  -7    6.00    0.22
  -7   4   7   15.66    0.46
  -7  -4  -7   15.09    0.43
  -7   4  -7   15.39    0.46
  -7  -4   7   15.63    0.49
  -8   4   7   33.89    0.94
  -8   4  -7   35.21    0.94
  -8  -4   7   34.88    0.98
  -9   4   7    2.83    0.16
  -9  -4  -7    3.12    0.18
  -9   4  -7    2.78    0.16
  -9  -4   7    2.80    0.18
   0   5   7  166.52    4.39
   0   5   7  158.43    4.00
   0   5  -7  162.57    4.33
  -1   5   7  181.71    4.78
   1   5  -7  178.04    4.74
  -1   5   7  166.34    4.36
  -1  -5  -7  173.45    4.50
   1   5   7  183.77    4.75
  -1   5  -7  180.99    4.68
   1   5   7  175.67    4.97
  -1  -5   7  173.98    4.52
  -2   5   7   36.99    1.00
  -2  -5  -7   36.51    0.95
   2   5  -7   36.74    0.99
  -2   5   7   36.97    0.93
  -2   5  -7   37.09    1.00
   2   5   7   37.71    1.01
  -2  -5   7   37.85    0.98
  -3   5   7    6.19    0.20
  -3  -5  -7    6.09    0.19
  -3   5   7    5.83    0.20
   3   5  -7    5.91    0.20
  -3  -5   7    6.39    0.18
  -3   5  -7    6.05    0.19
  -3  -5   7    6.00    0.21
   3   5   7    5.66    0.22
  -3   5  -7    6.02    0.21
  -4   5   7    4.41    0.17
   4   5  -7    4.97    0.17
  -4   5   7    4.65    0.18
  -4  -5  -7    4.51    0.17
  -4   5  -7    5.03    0.18
  -4  -5   7    5.42    0.20
  -4  -5   7    5.50    0.16
   4   5   7    5.09    0.20
  -4   5  -7    5.03    0.18
  -5  -5  -7   14.84    0.40
  -5   5   7   15.34    0.44
  -5  -5  -7   14.47    0.44
  -5  -5   7   14.94    0.45
  -5   5  -7   15.09    0.43
  -5   5  -7   14.90    0.44
   5   5   7   15.46    0.46
  -6   5   7    2.00    0.11
  -6  -5  -7    2.04    0.12
   6   5   7    1.66    0.12
  -6  -5   7    1.55    0.12
  -6   5  -7    1.65    0.11
  -7  -5  -7   21.24    0.63
  -7   5   7   22.10    0.62
  -7  -5   7   21.50    0.64
  -7   5  -7   21.85    0.62
  -8  -5  -7    1.69    0.13
  -8   5   7    1.71    0.12
  -8  -5   7    1.81    0.14
  -8   5  -7    1.82    0.13
  -9  -5  -7   14.32    0.47
  -9   5   7   13.48    0.45
  -9   5  -7   14.25    0.46
  -9  -5   7   13.74    0.48
   0   6   7    0.78    0.06
   0   6   7    0.70    0.07
   0   6  -7    0.74    0.07
   1   6  -7    4.86    0.18
  -1  -6  -7    5.03    0.16
  -1   6   7    4.92    0.16
  -1   6   7    4.96    0.19
   1   6   7    5.05    0.19
  -1   6  -7    5.05    0.18
   1   6   7    5.12    0.16
  -2   6   7   54.74    1.43
  -2   6   7   53.95    1.33
  -2  -6  -7   53.28    1.36
   2   6  -7   53.43    1.42
  -2   6  -7   52.56    1.32
  -2  -6   7   52.91    1.40
  -2   6  -7   54.36    1.43
   2   6   7   53.93    1.44
  -3   6   7   18.33    0.52
   3   6  -7   17.90    0.51
  -3   6   7   17.43    0.49
  -3  -6  -7   17.67    0.49
  -3   6  -7   18.02    0.48
  -3  -6   7   17.84    0.52
  -3   6  -7   17.81    0.52
   3   6   7   17.86    0.53
  -4  -6  -7  109.26    2.73
   4   6  -7  107.22    3.41
  -4   6   7  108.31    2.65
  -4   6   7  110.17    2.81
   4   6   7  108.78    2.84
  -4   6  -7  107.11    2.82
  -4   6  -7  108.26    2.65
  -4  -6   7  106.69    2.75
  -5  -6  -7   25.07    0.69
   5   6  -7   25.16    0.70
  -5   6   7   25.42    0.68
  -5   6  -7   24.85    0.70
  -5  -6   7   24.53    0.71
   5   6   7   25.05    0.73
  -5   6  -7   25.09    0.67
  -6   6   7    0.41    0.07
  -6  -6  -7    0.56    0.08
  -6  -6   7    0.39    0.07
  -6   6  -7    0.38    0.07
   6   6   7    0.53    0.08
  -7   6   7    0.21    0.06
  -7  -6  -7    0.21    0.06
  -7  -6   7    0.18    0.07
  -7   6  -7    0.11    0.06
  -8  -6  -7   10.32    0.36
  -8   6   7   10.37    0.36
  -8   6  -7    9.64    0.35
  -8  -6   7   10.06    0.37
  -9   6   7    0.72    0.10
  -9  -6  -7    0.63    0.10
  -9  -6   7    0.58    0.11
  -9   6  -7    0.65    0.10
   0   7   7    3.31    0.16
   0   7  -7    3.26    0.14
   0   7   7    3.48    0.12
  -1   7   7   29.43    0.83
  -1  -7  -7   30.53    0.78
  -1   7   7   30.09    0.76
   1   7  -7   29.26    0.82
   1   7   7   29.08    0.84
  -1   7  -7   30.47    0.75
   1   7   7   30.33    0.75
  -1   7  -7   29.72    0.83
  -2   7   7   58.24    1.45
  -2   7   7   59.07    1.56
  -2  -7  -7   58.83    1.49
   2   7  -7   58.33    1.56
  -2  -7   7   57.92    1.53
   2   7   7   58.33    1.58
  -2   7  -7   59.10    1.56
  -2   7  -7   59.27    1.45
  -3   7   7    6.78    0.24
   3   7  -7    6.48    0.23
  -3  -7  -7    6.71    0.22
  -3   7   7    6.80    0.23
   3   7   7    6.65    0.25
  -3   7  -7    6.89    0.22
  -3   7  -7    7.03    0.24
  -3  -7   7    6.86    0.26
   4   7  -7   23.73    0.67
  -4   7   7   23.56    0.64
  -4   7   7   22.95    0.67
  -4  -7  -7   23.35    0.65
  -4  -7   7   23.68    0.68
   4   7   7   23.97    0.70
  -4   7  -7   23.85    0.67
  -4   7  -7   23.86    0.63
  -5   7   7   25.44    0.71
  -5  -7  -7   26.45    0.72
   5   7  -7   26.89    0.73
  -5   7  -7   25.77    0.70
   5   7   7   25.57    0.76
  -5   7  -7   26.83    0.74
  -5  -7   7   25.07    0.74
  -6   7   7    6.56    0.24
  -6  -7  -7    6.44    0.24
  -6  -7   7    6.31    0.26
  -6   7  -7    6.20    0.23
   6   7   7    6.13    0.26
  -7   7   7    2.80    0.16
  -7  -7  -7    2.89    0.16
  -7  -7   7    3.61    0.19
  -7   7  -7    2.97    0.16
  -8   7   7    5.27    0.24
  -8  -7  -7    5.27    0.24
  -8  -7   7    5.85    0.26
  -8   7  -7    5.78    0.24
  -9  -7  -7    1.54    0.14
  -9   7   7    1.54    0.13
  -9  -7   7    1.56    0.15
  -9   7  -7    1.50    0.13
   0   8   7    8.86    0.31
   0   8  -7    8.63    0.30
   0   8   7    8.96    0.26
   1   8  -7    3.71    0.16
  -1   8   7    3.68    0.14
  -1   8   7    3.64    0.17
   1   8   7    3.62    0.17
  -1   8  -7    3.80    0.13
  -1   8  -7    3.85    0.16
   2   8  -7   44.30    1.22
  -2   8   7   44.18    1.23
  -2   8   7   45.27    1.14
  -2  -8  -7   44.60    1.17
   2   8   7   45.69    1.25
  -2   8  -7   44.87    1.23
  -2  -8   7   45.39    1.21
  -2   8  -7   46.97    1.13
   3   8  -7    1.45    0.10
  -3  -8  -7    1.66    0.10
  -3   8   7    1.47    0.10
  -3   8   7    1.61    0.10
  -3   8  -7    1.52    0.09
  -3   8  -7    1.60    0.11
   3   8   7    1.58    0.12
  -3  -8   7    1.49    0.11
  -4   8   7    0.56    0.07
  -4  -8  -7    0.71    0.08
   4   8  -7    0.51    0.07
  -4   8   7    0.59    0.07
  -4   8  -7    0.58    0.07
   4   8   7    0.60    0.09
  -4   8  -7    0.51    0.07
  -4  -8   7    0.51    0.08
  -5   8   7    7.43    0.26
   5   8  -7    7.61    0.26
  -5  -8  -7    7.15    0.26
  -5   8  -7    7.40    0.26
   5   8   7    7.01    0.28
  -5  -8   7    6.98    0.28
  -5   8  -7    7.28    0.25
  -6  -8  -7   16.34    0.49
  -6   8   7   16.02    0.49
   6   8   7   16.07    0.52
  -6  -8   7   15.36    0.51
  -6   8  -7   16.57    0.48
  -7  -8  -7    0.41    0.08
  -7   8   7    0.46    0.08
  -7   8  -7    0.48    0.08
  -7  -8   7    0.48    0.10
  -8   8   7   14.33    0.48
  -8  -8  -7   14.51    0.49
  -8   8  -7   15.19    0.47
  -8  -8   7   14.84    0.51
   0   9  -7   28.33    0.81
  -1   9   7   11.07    0.31
  -1   9   7   10.79    0.37
   1   9  -7   10.87    0.36
   1   9   7   10.43    0.37
  -1   9  -7   10.41    0.35
   2   9  -7    0.57    0.08
  -2  -9  -7    0.52    0.07
  -2   9   7    0.41    0.07
  -2   9   7    0.52    0.06
   2   9   7    0.59    0.09
  -2  -9   7    0.50    0.08
  -2   9  -7    0.48    0.06
  -2   9  -7    0.51    0.07
  -3   9   7    4.99    0.22
  -3   9   7    5.11    0.19
   3   9  -7    5.39    0.21
  -3  -9  -7    5.41    0.21
  -3   9  -7    5.43    0.19
  -3   9  -7    5.11    0.21
  -3  -9   7    5.55    0.23
   3   9   7    5.29    0.23
  -4  -9  -7    0.14    0.05
   4   9  -7    0.09    0.05
  -4   9   7    0.09    0.05
  -4   9   7    0.09    0.05
  -4   9  -7    0.11    0.05
  -4  -9   7    0.32    0.08
  -4   9  -7    0.12    0.05
   4   9   7    0.29    0.07
   5   9  -7    5.22    0.22
  -5   9   7    5.44    0.21
  -5  -9  -7    5.26    0.22
  -5   9  -7    5.01    0.20
  -5   9  -7    5.11    0.21
   5   9   7    5.29    0.24
  -5  -9   7    5.16    0.23
  -6   9   7   11.89    0.39
  -6  -9  -7   12.22    0.40
  -6  -9   7   11.13    0.41
  -6   9  -7   12.01    0.38
   6   9   7   12.18    0.43
  -7   9   7    5.66    0.25
  -7  -9  -7    6.13    0.26
  -7   9  -7    6.00    0.24
  -7  -9   7    6.48    0.28
  -8   9   7    0.95    0.12
  -8  -9  -7    0.98    0.12
  -8  -9   7    1.20    0.14
  -8   9  -7    0.95    0.11
   0  10  -7    1.00    0.09
   0  10   7    1.03    0.11
   1  10  -7   14.64    0.47
  -1  10   7   15.43    0.49
   1  10   7   14.75    0.49
  -1  10  -7   15.42    0.48
  -2  10   7    1.49    0.12
   2  10  -7    1.51    0.12
   2  10   7    1.67    0.13
  -2  10  -7    1.71    0.12
   3  10  -7    3.20    0.17
  -3  10   7    3.37    0.18
  -3  10   7    3.52    0.15
  -3 -10   7    3.71    0.19
  -3  10  -7    3.50    0.17
   3  10   7    3.37    0.19
  -4  10   7   36.50    0.94
  -4  10   7   35.70    1.00
   4  10  -7   35.27    1.00
  -4 -10   7   34.28    1.00
  -4  10  -7   35.52    0.93
  -4  10  -7   35.17    1.00
   4  10   7   35.75    1.03
  -5 -10  -7    5.25    0.22
  -5  10   7    5.13    0.21
   5  10  -7    5.08    0.22
  -5  10  -7    4.86    0.21
   5  10   7    4.68    0.24
  -5 -10   7    4.31    0.23
  -5  10  -7    4.82    0.20
  -6 -10  -7    3.24    0.18
  -6  10   7    2.62    0.16
  -6  10  -7    2.88    0.15
   6  10   7    2.93    0.19
  -6 -10   7    3.23    0.20
  -7 -10  -7    2.45    0.17
  -7  10   7    2.49    0.16
  -7  10  -7    2.48    0.16
  -7 -10   7    2.37    0.18
   0  11  -7    0.87    0.10
   0  11   7    1.04    0.12
  -1  11   7    2.48    0.15
   1  11  -7    2.06    0.14
  -1  11  -7    2.24    0.14
   1  11   7    2.13    0.15
   2  11  -7   52.05    1.45
  -2  11   7   53.73    1.47
  -2  11  -7   53.34    1.45
   2  11   7   52.05    1.48
   3  11  -7    3.22    0.17
  -3  11   7    3.19    0.18
  -3 -11   7    3.38    0.19
   3  11   7    3.75    0.21
  -3  11  -7    3.35    0.17
  -4  11   7    8.57    0.30
   4  11  -7    8.69    0.33
   4  11   7    8.84    0.35
  -4 -11   7    8.77    0.35
  -4  11  -7    8.88    0.33
  -5  11   7   -0.04    0.05
   5  11  -7    0.01    0.06
  -5  11  -7    0.02    0.06
   5  11   7   -0.03    0.06
  -5 -11   7   -0.05    0.07
  -6  11   7    0.00    0.06
  -6  11  -7    0.06    0.06
  -6 -11   7   -0.05    0.08
   6  11   7    0.06    0.08
   0  12  -7    5.49    0.25
   0  12   7    5.64    0.26
   1  12  -7   10.84    0.39
  -1  12   7   11.00    0.40
   1  12   7   10.62    0.41
  -1  12  -7   11.03    0.39
   2  12  -7    0.06    0.06
  -2  12   7    0.07    0.07
   2  12   7    0.10    0.07
  -2  12  -7    0.10    0.06
   3  12  -7   15.48    0.52
  -3  12   7   15.85    0.52
   3  12   7   15.60    0.54
  -3  12  -7   15.22    0.51
   4  12  -7    2.19    0.15
  -4  12  -7    2.08    0.15
  -4 -12   7    2.08    0.17
   4  12   7    2.24    0.17
   5  12  -7    6.66    0.29
  -5 -12   7    6.75    0.31
   5  12   7    7.32    0.32
   6  12   7    3.06    0.21
  -6 -12   7    2.72    0.21
   0  13  -7   29.49    0.91
   0  13   7   31.74    0.94
   1  13  -7    1.89    0.14
  -1  13   7    1.87    0.15
   1  13   7    1.70    0.15
  -1  13  -7    1.65    0.13
   2  13  -7    9.78    0.38
  -2  13   7   10.11    0.39
  -2  13  -7    9.96    0.37
   2  13   7    9.66    0.40
   3  13  -7    1.22    0.13
  -3  13   7    1.12    0.13
   3  13   7    1.03    0.14
  -3  13  -7    1.14    0.12
   4  13  -7    1.42    0.14
   4  13   7    1.78    0.16
  -4  13  -7    1.60    0.13
   5  13  -7   13.51    0.48
   5  13   7   13.69    0.51
  -5 -13   7   13.82    0.50
   0  14   7    7.36    0.33
   0  14  -7    7.53    0.32
   1  14  -7    2.47    0.17
  -1  14   7    2.28    0.18
  -1  14  -7    2.42    0.17
   1  14   7    2.22    0.18
   2  14  -7    0.05    0.07
  -2  14   7    0.12    0.08
  -2  14  -7    0.11    0.07
   2  14   7    0.15    0.09
   3  14  -7    6.85    0.30
  -3  14   7    7.19    0.32
   3  14   7    6.04    0.31
  -3  14  -7    6.14    0.29
   0   0  -8 1000.00   32.76
  -1   0   8   78.99    1.97
  -1   0  -8   74.32    2.01
  -1   0   8   76.72    1.94
   1   0  -8   73.23    1.99
  -2   0   8   37.61    0.92
  -2   0  -8   34.74    1.01
   2   0  -8   36.32    0.97
  -3   0   8  163.74    4.02
  -3   0  -8  158.22    4.21
  -3   0   8  162.95    4.18
   3   0  -8  163.31    4.26
   4   0  -8    1.56    0.06
  -4   0   8    1.54    0.09
  -4   0  -8    1.50    0.11
  -4   0   8    1.58    0.09
  -5   0  -8   34.17    0.88
  -5   0   8   34.02    0.88
  -5   0  -8   35.59    0.97
  -5   0   8   34.00    0.91
  -6   0   8    0.08    0.04
  -6   0  -8    0.07    0.04
  -6   0   8    0.10    0.04
  -6   0  -8    0.05    0.05
  -7   0   8   21.31    0.62
  -7   0   8   21.78    0.60
  -7   0  -8   21.64    0.59
  -8   0   8    0.78    0.09
  -8   0   8    0.80    0.10
  -8   0  -8    0.80    0.09
  -9   0   8   10.93    0.36
  -9   0  -8   10.79    0.35
  -9   0   8   10.12    0.38
 -10   0   8    1.21    0.13
 -10   0  -8    1.22    0.12
 -10   0   8    1.17    0.11
   0   1   8   28.19    0.70
   0   1  -8   27.81    0.76
   0   1   8   27.83    0.75
  -1   1   8   14.74    0.41
   1   1  -8   14.35    0.41
  -1   1   8   15.28    0.39
  -1   1   8   15.17    0.37
  -1  -1   8   14.34    0.38
  -1  -1   8   13.95    0.39
   1   1   8   14.27    0.42
  -1   1  -8   13.68    0.42
  -2   1   8  129.46    3.24
  -2   1   8  134.13    3.80
   2   1  -8  132.21    3.39
  -2  -1   8  128.31    3.14
   2   1   8  129.02    3.38
  -2  -1   8  126.98    3.29
  -2   1  -8  125.60    3.36
   2  -1  -8  109.12    3.28
  -3   1   8   92.49    2.37
   3   1  -8   93.30    2.49
  -3   1  -8   94.68    2.46
  -3  -1   8   95.49    2.31
  -3  -1   8   94.71    2.41
  -4   1   8    9.65    0.28
   4   1  -8    9.66    0.27
  -4  -1  -8    8.55    0.35
  -4  -1   8    9.81    0.28
  -4   1  -8    9.63    0.31
  -4  -1   8    9.92    0.29
   4  -1  -8    9.81    0.27
  -5  -1  -8   30.38    0.90
  -5   1   8   32.12    0.80
  -5   1  -8   29.91    0.85
  -5  -1   8   30.30    0.79
  -5   1  -8   30.44    0.79
  -5  -1   8   30.30    0.82
  -6  -1  -8   42.70    1.08
  -6   1   8   41.88    1.09
  -6  -1  -8   41.38    1.19
  -6  -1   8   43.28    1.08
  -6  -1   8   42.92    1.13
  -6   1  -8   42.04    1.08
  -7  -1  -8   14.37    0.41
  -7   1   8   14.38    0.42
  -7   1  -8   13.96    0.42
  -7  -1   8   13.76    0.41
  -7  -1   8   13.60    0.44
  -8  -1  -8    4.26    0.18
  -8   1   8    4.33    0.19
  -8   1  -8    4.32    0.18
  -8  -1   8    4.04    0.19
  -8  -1   8    4.04    0.18
  -9   1   8    5.21    0.22
  -9  -1  -8    4.97    0.21
  -9  -1   8    4.54    0.21
  -9  -1   8    4.90    0.23
  -9   1  -8    4.95    0.21
 -10   1   8    0.52    0.10
 -10  -1  -8    0.35    0.08
 -10   1   8    0.42    0.09
 -10  -1   8    0.47    0.10
 -10   1  -8    0.40    0.08
   0   2   8   70.77    1.80
   0   2  -8   65.34    1.80
   0   2   8   70.49    1.76
  -1   2   8  118.75    3.16
  -1   2   8  120.43    2.98
   1   2  -8  118.87    3.14
  -1   2   8  114.15    3.02
  -1  -2   8  121.45    2.95
   1   2   8  122.44    3.24
  -1   2  -8  120.39    3.21
  -1  -2   8  119.67    3.06
  -2   2   8    4.79    0.15
   2   2  -8    4.72    0.15
  -2   2   8    4.71    0.15
  -2  -2   8    4.30    0.15
  -2   2  -8    4.10    0.16
   2   2   8    4.16    0.16
  -2  -2   8    4.25    0.14
   3   2  -8    3.21    0.12
  -3   2   8    3.25    0.12
  -3   2   8    3.19    0.12
  -3   2  -8    3.20    0.14
  -3  -2   8    3.46    0.12
  -3  -2   8    3.43    0.13
   3   2   8    3.65    0.14
  -4   2   8    0.16    0.04
   4   2  -8    0.07    0.02
   4   2   8    0.02    0.04
  -4  -2   8    0.07    0.03
  -4  -2   8    0.27    0.05
  -4   2  -8    0.07    0.03
   4  -2  -8    0.04    0.03
  -5   2   8   15.39    0.42
   5   2   8   14.35    0.44
  -5   2  -8   14.72    0.42
  -5  -2   8   14.85    0.41
  -5   2  -8   14.94    0.44
  -5  -2   8   14.56    0.43
  -6  -2  -8    8.72    0.38
  -6  -2  -8   10.13    0.30
  -6   2   8    9.88    0.32
  -6  -2   8   10.53    0.33
  -6   2  -8   10.06    0.31
  -6  -2   8   10.54    0.31
  -7  -2  -8    3.79    0.16
  -7   2   8    3.67    0.17
  -7   2  -8    3.86    0.17
  -7  -2   8    3.78    0.16
  -7  -2   8    3.75    0.18
  -8   2   8   14.71    0.45
  -8  -2  -8   14.61    0.43
  -8   2  -8   14.42    0.44
  -8  -2   8   14.41    0.47
  -8  -2   8   14.67    0.43
  -9   2   8    1.52    0.12
  -9  -2  -8    1.58    0.11
  -9  -2   8    1.66    0.14
  -9   2  -8    1.69    0.12
 -10   2   8    1.03    0.12
 -10  -2   8    1.12    0.13
 -10   2  -8    1.11    0.12
   0   3   8    1.13    0.07
   0   3   8    1.20    0.07
   0   3  -8    1.02    0.07
  -1   3   8   53.87    1.40
   1   3  -8   53.60    1.40
  -1   3   8   53.15    1.31
  -1  -3  -8   54.82    1.36
   1   3   8   52.44    1.41
  -1   3  -8   53.38    1.41
  -1  -3   8   51.42    1.36
   2   3  -8   30.22    0.80
  -2   3   8   30.83    0.76
  -2   3   8   29.78    0.80
  -2  -3   8   29.98    0.75
  -2   3  -8   29.70    0.81
   2   3   8   29.44    0.82
  -2  -3   8   29.27    0.78
   3   3  -8   90.11    2.34
  -3   3   8   88.37    2.18
  -3   3   8   89.20    2.39
  -3   3  -8   90.37    2.32
  -3  -3   8   90.37    2.24
   3   3   8   88.81    2.33
  -3  -3   8   86.42    2.28
  -4   3   8    9.77    0.30
   4   3  -8    9.84    0.29
  -4   3   8   10.18    0.29
  -4   3  -8   10.02    0.31
  -4  -3   8   10.07    0.28
   4   3   8   10.05    0.32
  -4   3  -8   10.02    0.29
  -4  -3   8    9.87    0.31
  -5   3   8   14.89    0.42
  -5   3  -8   14.48    0.43
   5   3   8   14.30    0.44
  -5   3  -8   14.69    0.41
  -5  -3   8   13.97    0.43
  -5  -3   8   14.28    0.39
  -6   3   8   18.94    0.53
  -6  -3  -8   18.59    0.50
  -6  -3   8   18.07    0.54
  -6   3  -8   18.57    0.52
  -6  -3   8   18.86    0.50
   6   3   8   18.37    0.55
  -7  -3  -8   22.86    0.61
  -7   3   8   22.74    0.64
  -7  -3   8   23.43    0.62
  -7   3  -8   22.89    0.63
  -7  -3   8   21.85    0.66
  -8   3   8    4.25    0.19
  -8  -3  -8    4.14    0.17
  -8  -3   8    4.31    0.21
  -8   3  -8    4.45    0.19
  -9   3   8   16.95    0.53
  -9   3  -8   17.41    0.53
  -9  -3   8   17.08    0.55
   0   4   8    7.33    0.25
   0   4   8    7.67    0.22
   0   4  -8    7.43    0.24
  -1   4   8   25.18    0.67
  -1  -4  -8   25.85    0.67
   1   4  -8   26.38    0.72
  -1   4   8   25.48    0.73
  -1   4  -8   26.07    0.73
  -1  -4   8   27.79    0.71
   1   4   8   27.72    0.68
   1   4   8   27.30    0.74
   2   4  -8   48.12    1.27
  -2   4   8   47.51    1.19
  -2   4   8   47.18    1.27
  -2  -4  -8   47.16    1.21
  -2  -4   8   49.38    1.18
  -2  -4   8   48.05    1.24
   2   4   8   48.02    1.29
  -2   4  -8   48.55    1.28
  -3   4   8  193.59    7.77
   3   4  -8  198.83    5.28
  -3   4   8  199.83    5.06
  -3  -4  -8  199.54    5.08
  -3  -4   8  204.62    4.93
  -3  -4   8  196.84    5.16
  -3   4  -8  201.30    8.36
   3   4   8  201.91    5.30
  -4   4   8    1.69    0.10
  -4   4   8    1.71    0.08
   4   4  -8    1.71    0.08
  -4   4  -8    1.65    0.09
   4   4   8    1.65    0.11
  -4   4  -8    1.71    0.09
  -4  -4   8    1.65    0.10
  -4  -4   8    1.64    0.08
  -5   4   8    7.56    0.25
  -5   4  -8    7.80    0.25
  -5  -4   8    7.64    0.26
  -5  -4   8    7.94    0.23
   5   4   8    7.76    0.27
  -5   4  -8    7.54    0.25
  -6   4   8   15.91    0.47
  -6  -4  -8   16.23    0.44
  -6  -4   8   15.52    0.48
  -6   4  -8   15.86    0.46
   6   4   8   16.50    0.49
  -7   4   8   14.62    0.45
  -7  -4  -8   14.89    0.42
  -7  -4   8   15.31    0.47
  -7   4  -8   14.47    0.44
  -8   4   8   29.64    0.83
  -8   4  -8   30.54    0.83
  -8  -4   8   30.46    0.87
  -9   4   8    2.08    0.14
  -9  -4  -8    2.04    0.15
  -9  -4   8    2.04    0.15
  -9   4  -8    2.10    0.14
   0   5   8   11.15    0.31
   0   5  -8   11.51    0.34
   0   5   8   10.95    0.35
   1   5  -8    7.32    0.24
  -1  -5  -8    7.27    0.21
  -1   5   8    7.10    0.22
  -1   5   8    7.41    0.25
   1   5   8    7.27    0.25
  -1   5  -8    7.19    0.24
   1   5   8    7.45    0.22
  -1  -5   8    7.20    0.24
  -2  -5  -8   15.20    0.40
  -2   5   8   14.80    0.41
  -2   5   8   15.06    0.44
   2   5  -8   15.32    0.43
  -2   5  -8   14.24    0.44
  -2  -5   8   15.22    0.44
   2   5   8   14.62    0.45
  -3  -5  -8    9.06    0.27
   3   5  -8    8.86    0.28
  -3   5   8    8.90    0.27
  -3   5   8    9.15    0.28
  -3   5  -8    8.46    0.28
   3   5   8    8.67    0.30
  -3  -5   8    8.94    0.29
  -3   5  -8    8.86    0.26
  -3  -5   8    9.11    0.25
  -4   5   8    3.55    0.15
  -4  -5  -8    3.70    0.14
  -4   5   8    3.55    0.14
   4   5  -8    3.61    0.14
  -4   5  -8    3.71    0.15
   4   5   8    3.76    0.17
  -4  -5   8    3.85    0.13
  -4   5  -8    3.54    0.14
  -4  -5   8    3.63    0.16
  -5  -5  -8    6.18    0.22
  -5   5   8    6.06    0.22
  -5   5  -8    5.83    0.21
   5   5   8    5.91    0.23
  -5  -5   8    5.81    0.22
  -5   5  -8    5.67    0.21
  -6  -5  -8   16.73    0.50
  -6   5   8   16.65    0.49
   6   5   8   17.55    0.53
  -6   5  -8   17.14    0.49
  -6  -5   8   16.38    0.51
  -7  -5  -8    0.53    0.08
  -7   5   8    0.42    0.07
  -7  -5   8    0.40    0.08
  -7   5  -8    0.34    0.07
  -8  -5  -8    3.48    0.18
  -8   5   8    3.76    0.18
  -8   5  -8    3.51    0.18
  -8  -5   8    3.48    0.19
  -9   5   8   13.38    0.44
  -9  -5  -8   13.39    0.45
  -9   5  -8   14.05    0.45
  -9  -5   8   12.12    0.45
   0   6   8   15.55    0.47
   0   6  -8   15.61    0.46
   0   6   8   15.81    0.42
  -1   6   8   38.45    1.06
  -1  -6  -8   39.43    1.00
   1   6  -8   39.33    1.05
  -1   6   8   38.29    0.98
  -1   6  -8   39.17    1.06
   1   6   8   39.44    0.98
   1   6   8   39.24    1.07
  -2   6   8   15.79    0.43
   2   6  -8   15.71    0.46
  -2   6   8   15.82    0.47
  -2  -6  -8   16.12    0.43
  -2  -6   8   15.40    0.46
   2   6   8   15.53    0.48
  -2   6  -8   15.87    0.47
  -3  -6  -8    2.21    0.10
  -3   6   8    2.01    0.10
  -3   6   8    1.99    0.11
   3   6  -8    1.96    0.10
   3   6   8    1.72    0.11
  -3  -6   8    1.96    0.11
  -3   6  -8    1.76    0.10
  -3   6  -8    1.96    0.10
  -4  -6  -8    1.58    0.09
  -4   6   8    1.24    0.09
   4   6  -8    1.23    0.08
  -4   6   8    1.30    0.09
  -4   6  -8    1.14    0.08
   4   6   8    1.11    0.10
  -4  -6   8    1.19    0.10
  -4   6  -8    1.03    0.08
  -5   6   8   18.15    0.51
  -5  -6  -8   19.18    0.52
   5   6   8   18.05    0.55
  -5  -6   8   16.98    0.53
  -5   6  -8   17.74    0.52
  -5   6  -8   17.30    0.50
  -6   6   8   11.14    0.35
  -6  -6  -8   11.10    0.35
  -6  -6   8   10.67    0.37
   6   6   8   11.05    0.38
  -6   6  -8   10.31    0.34
  -7   6   8    0.14    0.06
  -7  -6  -8    0.14    0.06
  -7   6  -8    0.14    0.06
  -7  -6   8    0.18    0.06
  -8   6   8    3.39    0.18
  -8  -6  -8    3.35    0.18
  -8  -6   8    3.15    0.18
  -8   6  -8    3.32    0.18
  -9   6   8    3.59    0.20
  -9  -6  -8    3.67    0.20
  -9  -6   8    3.28    0.20
  -9   6  -8    3.70    0.20
   0   7   8    4.56    0.15
   0   7   8    4.61    0.19
   0   7  -8    4.44    0.18
  -1   7   8   14.48    0.46
  -1  -7  -8   15.35    0.42
   1   7  -8   14.89    0.45
  -1   7   8   15.38    0.41
  -1   7  -8   15.11    0.45
  -1   7  -8   15.60    0.40
   1   7   8   14.39    0.46
   1   7   8   15.10    0.41
  -2   7   8   14.62    0.40
  -2   7   8   14.71    0.44
   2   7  -8   14.05    0.43
  -2  -7  -8   14.80    0.40
  -2  -7   8   13.80    0.44
  -2   7  -8   14.33    0.39
  -2   7  -8   14.31    0.44
   2   7   8   14.05    0.45
  -3   7   8   87.35    2.27
   3   7  -8   86.58    2.27
  -3   7   8   86.43    2.13
  -3  -7  -8   87.34    2.19
   3   7   8   85.47    2.29
  -3  -7   8   84.48    2.22
  -3   7  -8   86.08    2.12
  -3   7  -8   88.12    2.27
   4   7  -8   14.82    0.45
  -4  -7  -8   14.71    0.43
  -4   7   8   15.14    0.45
  -4   7   8   15.01    0.43
  -4   7  -8   14.70    0.42
  -4  -7   8   15.00    0.46
   4   7   8   15.16    0.48
  -4   7  -8   14.86    0.45
  -5   7   8   14.32    0.44
  -5  -7  -8   14.48    0.44
   5   7  -8   15.39    0.45
  -5   7  -8   14.63    0.43
  -5   7  -8   15.01    0.45
  -5  -7   8   14.48    0.46
   5   7   8   14.57    0.48
  -6   7   8    7.49    0.27
  -6  -7  -8    7.91    0.28
  -6  -7   8    7.47    0.29
   6   7   8    7.37    0.29
  -6   7  -8    7.42    0.27
  -7   7   8   30.92    0.86
  -7  -7  -8   30.95    0.88
  -7  -7   8   31.67    0.91
  -7   7  -8   31.78    0.86
  -8   7   8    2.99    0.17
  -8  -7  -8    3.11    0.17
  -8  -7   8    2.87    0.19
  -8   7  -8    3.06    0.17
   0   8   8    0.38    0.05
   0   8  -8    0.28    0.05
   0   8   8    0.31    0.07
  -1   8   8   30.74    0.89
   1   8  -8   30.89    0.88
  -1   8   8   31.28    0.81
  -1   8  -8   31.24    0.88
   1   8   8   31.90    0.90
  -1   8  -8   33.32    0.80
  -2   8   8   19.28    0.57
   2   8  -8   18.18    0.55
  -2  -8  -8   19.35    0.53
  -2   8   8   18.80    0.51
  -2   8  -8   19.23    0.56
  -2   8  -8   19.54    0.50
   2   8   8   18.13    0.57
  -2  -8   8   17.79    0.56
  -3  -8  -8   46.57    1.20
  -3   8   8   46.19    1.25
  -3   8   8   46.73    1.17
   3   8  -8   45.83    1.25
  -3   8  -8   46.12    1.25
   3   8   8   45.35    1.27
  -3  -8   8   44.58    1.23
  -3   8  -8   45.90    1.16
  -4   8   8    4.47    0.19
  -4   8   8    4.78    0.18
  -4  -8  -8    4.42    0.18
   4   8  -8    4.27    0.18
  -4   8  -8    4.47    0.18
  -4  -8   8    4.35    0.20
  -4   8  -8    4.60    0.19
   4   8   8    4.51    0.21
  -5   8   8    9.63    0.32
   5   8  -8    9.62    0.32
  -5  -8  -8    9.52    0.32
  -5   8  -8    9.42    0.31
   5   8   8    9.60    0.35
  -5   8  -8    9.98    0.33
  -5  -8   8    9.60    0.34
  -6  -8  -8    1.46    0.11
  -6   8   8    1.36    0.12
   6   8   8    1.77    0.14
  -6  -8   8    1.64    0.13
  -6   8  -8    1.50    0.12
  -7   8   8   10.42    0.36
  -7  -8  -8   10.10    0.36
  -7  -8   8   10.69    0.39
  -7   8  -8   10.66    0.36
  -8   8   8    3.17    0.18
  -8  -8  -8    2.93    0.18
  -8  -8   8    3.09    0.20
  -8   8  -8    3.17    0.18
   0   9  -8    0.08    0.04
   0   9   8    0.04    0.05
  -1   9   8    7.08    0.22
  -1   9   8    6.84    0.27
   1   9  -8    7.11    0.26
   1   9   8    6.69    0.27
  -1   9  -8    7.24    0.26
  -2   9   8   29.33    0.77
  -2   9   8   29.62    0.84
   2   9  -8   29.25    0.83
  -2   9  -8   30.10    0.76
   2   9   8   28.39    0.85
  -2   9  -8   29.17    0.83
  -3   9   8   34.02    0.97
  -3   9   8   34.50    0.90
   3   9  -8   33.55    0.96
  -3  -9   8   35.29    0.97
   3   9   8   34.22    0.99
  -3   9  -8   35.21    0.89
  -3   9  -8   34.69    0.97
  -4  -9  -8    3.91    0.17
  -4   9   8    4.07    0.19
   4   9  -8    4.18    0.18
  -4   9   8    4.22    0.18
   4   9   8    4.01    0.21
  -4  -9   8    3.91    0.20
  -4   9  -8    4.20    0.17
  -4   9  -8    4.08    0.18
  -5   9   8   46.61    1.21
  -5  -9  -8   47.66    1.24
   5   9  -8   47.00    1.27
   5   9   8   45.01    1.30
  -5   9  -8   46.39    1.19
  -5  -9   8   44.11    1.27
  -5   9  -8   47.08    1.27
  -6  -9  -8    3.90    0.19
  -6   9   8    3.82    0.19
  -6  -9   8    3.78    0.21
   6   9   8    3.98    0.21
  -6   9  -8    3.97    0.18
  -7   9   8    7.30    0.29
  -7  -9  -8    7.39    0.29
  -7  -9   8    6.90    0.31
  -7   9  -8    7.19    0.28
  -8  -9  -8    0.40    0.09
  -8   9   8    0.41    0.09
  -8  -9   8    0.31    0.09
  -8   9  -8    0.34    0.08
   0  10  -8    1.44    0.11
   0  10   8    1.37    0.12
  -1  10   8    5.98    0.24
   1  10  -8    5.63    0.23
  -1  10  -8    5.13    0.22
   1  10   8    4.79    0.23
   2  10  -8    0.59    0.08
  -2  10   8    0.75    0.10
  -2  10  -8    0.69    0.09
   2  10   8    0.70    0.10
  -3  10   8    8.17    0.27
  -3  10   8    7.88    0.30
   3  10  -8    8.15    0.30
   3  10   8    8.13    0.32
  -3  10  -8    7.94    0.30
  -3 -10   8    8.18    0.31
  -4  10   8    8.23    0.28
   4  10  -8    7.73    0.30
  -4  10  -8    8.29    0.27
  -4  10  -8    8.26    0.30
  -4 -10   8    7.96    0.32
   4  10   8    8.30    0.33
   5  10  -8   24.22    0.71
  -5  10   8   24.71    0.68
   5  10   8   23.57    0.74
  -5  10  -8   23.81    0.66
  -5  10  -8   23.74    0.71
  -5 -10   8   22.96    0.73
  -6  10   8    0.50    0.09
   6  10   8    0.42    0.09
  -6  10  -8    0.39    0.08
  -6 -10   8    0.43    0.10
  -7  10   8    6.74    0.28
  -7 -10   8    7.11    0.31
  -7  10  -8    6.69    0.27
   0  11   8    3.24    0.18
   0  11  -8    3.04    0.17
  -1  11   8    0.26    0.08
   1  11  -8    0.26    0.07
   1  11   8    0.40    0.09
  -1  11  -8    0.42    0.08
  -2  11   8    3.75    0.20
   2  11  -8    4.20    0.20
   2  11   8    3.70    0.21
  -2  11  -8    3.92    0.20
   3  11  -8    7.31    0.29
  -3  11   8    7.84    0.30
   3  11   8    7.25    0.31
  -3  11  -8    7.42    0.29
  -4  11   8    3.89    0.18
   4  11  -8    4.07    0.20
   4  11   8    4.15    0.22
  -4  11  -8    4.24    0.20
  -4 -11   8    4.21    0.23
  -5  11   8    1.73    0.12
   5  11  -8    1.63    0.13
  -5  11  -8    1.43    0.12
   5  11   8    1.20    0.14
  -5 -11   8    1.14    0.14
  -6  11   8    2.56    0.16
  -6 -11   8    2.68    0.20
   6  11   8    2.56    0.19
  -6  11  -8    2.37    0.15
   0  12   8   12.55    0.46
   0  12  -8   12.64    0.44
   1  12  -8   18.62    0.59
  -1  12   8   19.33    0.61
   1  12   8   17.72    0.61
  -1  12  -8   18.59    0.59
   2  12  -8   14.66    0.49
  -2  12   8   14.15    0.50
   2  12   8   15.23    0.52
  -2  12  -8   14.99    0.49
   3  12  -8   24.28    0.75
  -3  12   8   25.15    0.76
  -3  12  -8   25.28    0.75
   3  12   8   23.87    0.78
   4  12  -8    3.52    0.20
  -4 -12   8    3.63    0.22
   4  12   8    3.61    0.22
  -4  12  -8    3.55    0.19
   5  12  -8    2.91    0.18
  -5 -12   8    2.86    0.20
  -5  12  -8    2.95    0.18
   5  12   8    3.05    0.20
   0  13  -8    5.42    0.25
   0  13   8    5.42    0.27
   1  13  -8    2.03    0.15
  -1  13   8    1.64    0.15
   1  13   8    1.73    0.16
  -1  13  -8    1.79    0.15
   2  13  -8    9.20    0.36
  -2  13   8    9.51    0.38
  -2  13  -8    9.58    0.36
   2  13   8    9.46    0.39
   3  13  -8    7.14    0.30
  -3  13   8    7.36    0.31
  -3  13  -8    6.88    0.30
   3  13   8    7.09    0.33
   4  13  -8    3.51    0.20
   4  13   8    3.49    0.23
  -4  13  -8    3.77    0.21
   0  14   8    2.29    0.19
   0  14  -8    2.67    0.18
  -1  14   8   11.18    0.44
   1  14  -8   11.39    0.43
   1  14   8   11.76    0.46
   2  14  -8    1.80    0.16
  -2  14   8    1.47    0.16
  -2  14  -8    1.77    0.15
   2  14   8    1.98    0.18
   3  14  -8    3.76    0.22
  -3  14   8    4.37    0.24
  -3  14  -8    4.04    0.22
   3  14   8    3.98    0.25
   1   0  -9   65.47    1.76
  -1   0   9   67.95    1.74
  -1   0   9   67.89    1.67
  -1   0  -9   66.21    1.79
  -2   0   9   39.66    0.99
   2   0  -9   38.56    1.06
  -2   0  -9   39.66    1.11
  -2   0   9   40.30    1.00
  -3   0   9   44.61    1.11
   3   0  -9   44.07    1.17
  -3   0   9   43.98    1.13
  -3   0  -9   45.24    1.24
  -4   0   9  262.09    6.66
  -4   0  -9  264.31    7.15
   4   0  -9  271.83    6.98
  -4   0   9  270.59    6.84
  -5   0   9    1.38    0.09
  -5   0  -9    1.55    0.11
  -5   0   9    1.46    0.09
  -6   0   9    0.29    0.06
  -6   0   9    0.15    0.05
  -6   0  -9    0.19    0.06
  -6   0  -9    0.13    0.04
  -7   0   9   15.27    0.45
  -7   0   9   15.30    0.47
  -7   0  -9   14.86    0.44
  -8   0   9    7.03    0.26
  -8   0   9    7.29    0.28
  -8   0  -9    7.22    0.26
  -9   0   9    2.38    0.15
  -9   0   9    2.55    0.16
  -9   0  -9    2.57    0.15
 -10   0  -9   13.48    0.43
 -10   0   9   13.35    0.44
 -10   0   9   13.23    0.46
   0   1  -9   33.64    0.93
   0   1   9   34.47    0.92
   1   1  -9   12.95    0.39
  -1   1   9   13.05    0.35
  -1   1   9   13.08    0.37
  -1  -1   9   14.34    0.37
  -1  -1   9   14.49    0.37
  -1   1  -9   13.63    0.41
  -2   1   9   50.08    1.23
   2   1  -9   48.07    1.26
  -2  -1   9   48.56    1.21
   2   1   9   46.97    1.27
   2  -1  -9   44.00    1.29
  -2   1  -9   48.22    1.29
  -2  -1   9   48.58    1.18
  -3  -1  -9    9.28    0.39
  -3   1   9   11.50    0.32
  -3   1   9   11.83    0.31
   3   1  -9   11.44    0.32
   3  -1  -9   10.70    0.33
  -3  -1   9   11.15    0.31
  -3  -1   9   11.27    0.32
  -3   1  -9   10.68    0.35
  -4   1   9    9.32    0.27
   4   1  -9    8.90    0.25
  -4  -1  -9    7.90    0.33
  -4  -1   9    8.47    0.27
   4  -1  -9    8.56    0.25
  -4   1  -9    8.68    0.30
  -4  -1   9    8.74    0.26
  -5   1   9    2.26    0.12
  -5  -1  -9    2.05    0.16
  -5  -1   9    2.67    0.12
  -5   1  -9    2.88    0.14
  -5  -1   9    2.59    0.12
  -6  -1  -9   13.06    0.44
  -6   1   9   13.12    0.38
  -6  -1  -9   12.91    0.37
  -6  -1   9   12.59    0.39
  -6   1  -9   12.85    0.38
  -6   1  -9   12.60    0.40
  -6  -1   9   12.33    0.37
  -7  -1  -9   15.22    0.43
  -7   1   9   14.81    0.44
  -7  -1   9   14.96    0.44
  -7  -1   9   14.49    0.46
  -7   1  -9   14.77    0.44
  -8  -1  -9    1.92    0.12
  -8   1   9    1.79    0.12
  -8  -1   9    2.04    0.14
  -8  -1   9    1.51    0.11
  -8   1  -9    1.78    0.12
  -9   1   9    0.45    0.09
  -9  -1  -9    0.67    0.09
  -9   1   9    0.59    0.09
  -9  -1   9    0.61    0.10
  -9  -1   9    0.68    0.09
  -9   1  -9    0.77    0.09
 -10   1   9    4.12    0.21
 -10  -1  -9    3.98    0.19
 -10   1   9    4.07    0.22
 -10  -1   9    3.75    0.21
 -10   1  -9    3.88    0.20
   0   2  -9   72.29    1.92
   0   2   9   74.14    1.79
   0   2   9   73.75    1.92
   1   2  -9    2.61    0.11
  -1   2   9    2.48    0.11
  -1   2   9    2.38    0.10
  -1   2   9    2.56    0.08
  -1  -2   9    2.79    0.11
   1   2   9    3.10    0.12
  -1   2  -9    2.96    0.13
  -2   2   9   15.96    0.40
   2   2  -9   15.66    0.44
  -2   2   9   15.94    0.42
  -2   2   9   15.93    0.44
  -2  -2   9   15.43    0.41
  -2   2  -9   15.23    0.46
  -2  -2   9   14.97    0.43
   2   2   9   15.10    0.45
  -3   2   9    2.42    0.10
   3   2  -9    2.45    0.10
  -3   2  -9    2.63    0.12
   3   2   9    2.45    0.12
  -3  -2   9    2.42    0.10
  -3  -2   9    2.43    0.10
  -4   2   9   11.48    0.33
   4   2  -9   11.35    0.32
   4  -2  -9   10.42    0.34
   4   2   9   11.52    0.36
  -4  -2   9   11.31    0.34
  -4   2  -9   11.33    0.35
  -4  -2   9   11.34    0.32
  -5   2   9   23.45    0.63
  -5  -2   9   23.29    0.65
  -5   2  -9   23.16    0.66
  -5  -2   9   23.29    0.61
  -5   2  -9   23.59    0.62
  -6   2   9    7.30    0.25
  -6  -2  -9    6.95    0.23
  -6  -2  -9    6.18    0.30
  -6  -2   9    6.98    0.23
  -6   2  -9    7.03    0.24
  -6  -2   9    6.87    0.25
  -7  -2  -9    7.81    0.26
  -7   2   9    7.71    0.27
  -7  -2   9    7.74    0.28
  -7  -2   9    7.94    0.26
  -7   2  -9    7.96    0.27
  -8  -2  -9   16.04    0.47
  -8   2   9   16.62    0.49
  -8   2  -9   16.18    0.49
  -8  -2   9   16.15    0.48
  -8  -2   9   16.22    0.51
  -9   2   9    4.01    0.20
  -9  -2  -9    4.11    0.19
  -9   2  -9    4.56    0.21
  -9  -2   9    4.64    0.22
 -10   2   9    1.15    0.12
 -10  -2   9    0.99    0.13
 -10   2  -9    0.98    0.11
   0   3   9   10.52    0.32
   0   3   9   10.16    0.29
   0   3  -9   10.43    0.32
  -1   3   9   62.43    1.56
  -1  -3  -9   62.99    1.62
   1   3  -9   63.10    1.66
  -1   3   9   61.85    1.67
  -1  -3   9   64.67    1.62
  -1   3  -9   65.44    1.68
   1   3   9   64.75    1.68
  -2   3   9   80.45    2.15
   2   3  -9   81.04    2.17
  -2  -3   9   82.53    2.09
  -2   3  -9   79.70    2.13
  -2  -3   9   83.15    2.07
   2   3   9   82.04    2.14
  -3   3   9   38.32    0.99
   3   3  -9   37.46    0.98
  -3   3   9   37.06    0.94
  -3  -3   9   38.08    0.93
  -3  -3   9   36.55    0.97
  -3   3  -9   35.25    1.00
   3   3   9   36.64    1.01
   4   3  -9    9.84    0.29
  -4   3   9    9.66    0.30
  -4   3   9    9.43    0.29
  -4  -3   9   10.43    0.28
  -4   3  -9    9.51    0.31
  -4  -3   9    9.92    0.31
   4   3   9   10.85    0.33
  -5   3   9    5.69    0.21
   5   3   9    6.58    0.24
  -5  -3   9    5.96    0.22
  -5  -3   9    6.38    0.20
  -5   3  -9    6.00    0.22
  -5   3  -9    6.13    0.21
  -6   3   9   27.05    0.74
  -6  -3  -9   27.15    0.72
   6   3   9   27.91    0.79
  -6  -3   9   27.59    0.77
  -6   3  -9   28.05    0.74
  -6  -3   9   27.89    0.72
  -7  -3  -9    4.19    0.16
  -7   3   9    4.05    0.18
  -7  -3   9    4.11    0.19
  -7  -3   9    3.89    0.16
  -7   3  -9    4.09    0.18
  -8  -3  -9    5.39    0.21
  -8   3   9    5.27    0.23
  -8   3  -9    5.86    0.23
  -8  -3   9    5.56    0.24
  -9   3   9    0.38    0.08
  -9   3  -9    0.59    0.09
  -9  -3   9    0.42    0.09
   0   4   9    2.22    0.10
   0   4   9    1.96    0.11
   0   4  -9    2.16    0.11
   1   4  -9   10.78    0.33
  -1   4   9   11.37    0.34
  -1   4   9   11.22    0.31
  -1  -4  -9   11.42    0.29
   1   4   9   10.51    0.34
  -1  -4   9   10.25    0.33
  -1   4  -9   10.77    0.33
  -2   4   9    1.74    0.09
  -2  -4  -9    1.61    0.07
   2   4  -9    1.64    0.09
  -2   4   9    1.86    0.09
  -2  -4   9    1.54    0.08
  -2  -4   9    1.57    0.10
  -2   4  -9    1.48    0.09
   2   4   9    1.55    0.10
  -3   4   9    7.24    0.24
   3   4  -9    7.34    0.23
  -3  -4  -9    7.23    0.22
  -3   4   9    7.22    0.23
  -3   4  -9    7.21    0.25
  -3  -4   9    7.64    0.25
  -3  -4   9    7.63    0.22
   3   4   9    7.45    0.26
  -4   4   9   56.90    1.49
  -4   4   9   56.83    1.42
   4   4  -9   57.57    1.49
  -4   4  -9   57.02    1.42
  -4  -4   9   55.05    1.47
  -4   4  -9   56.53    1.51
   4   4   9   56.19    1.52
  -4  -4   9   57.53    1.40
  -5   4   9   21.64    0.60
  -5  -4   9   21.73    0.62
   5   4   9   22.15    0.64
  -5  -4   9   22.00    0.57
  -5   4  -9   21.31    0.62
  -5   4  -9   22.04    0.59
  -6  -4  -9    0.34    0.05
  -6   4   9    0.29    0.06
  -6  -4   9    0.32    0.06
   6   4   9    0.36    0.07
  -6   4  -9    0.34    0.06
  -7  -4  -9    8.95    0.28
  -7   4   9    8.60    0.31
  -7   4  -9    8.95    0.30
  -7  -4   9    9.18    0.32
  -8   4   9    4.25    0.20
  -8   4  -9    4.17    0.20
  -8  -4   9    3.94    0.20
  -9   4   9    0.66    0.10
  -9  -4  -9    0.69    0.10
  -9  -4   9    0.83    0.12
  -9   4  -9    0.78    0.10
   0   5  -9   19.46    0.54
   0   5   9   18.31    0.55
   0   5   9   19.16    0.50
   1   5  -9   52.24    1.39
  -1   5   9   51.66    1.40
  -1  -5  -9   52.21    1.33
  -1   5   9   51.60    1.30
  -1   5  -9   53.43    1.40
   1   5   9   53.79    1.30
  -2   5   9    2.21    0.11
  -2   5   9    2.19    0.10
   2   5  -9    2.09    0.10
  -2  -5  -9    2.10    0.08
  -2   5  -9    1.81    0.10
   2   5   9    1.71    0.11
  -2  -5   9    1.80    0.11
  -3   5   9    0.56    0.06
  -3   5   9    0.59    0.06
   3   5  -9    0.58    0.05
  -3  -5  -9    0.57    0.05
  -3  -5   9    0.55    0.07
   3   5   9    0.60    0.07
  -3  -5   9    0.66    0.06
  -3   5  -9    0.55    0.06
  -4   5   9   24.37    0.67
   4   5  -9   24.24    0.67
  -4   5   9   24.38    0.65
  -4  -5  -9   23.50    0.65
  -4  -5   9   25.37    0.62
  -4  -5   9   23.54    0.67
  -4   5  -9   23.83    0.68
  -4   5  -9   23.55    0.64
   4   5   9   24.34    0.70
  -5  -5  -9    5.00    0.18
  -5   5   9    5.08    0.19
  -5   5  -9    4.55    0.18
  -5   5  -9    4.74    0.18
   5   5   9    4.39    0.20
  -5  -5   9    4.47    0.19
  -6  -5  -9    0.39    0.07
  -6   5   9    0.40    0.07
  -6   5  -9    0.31    0.06
   6   5   9    0.49    0.08
  -6  -5   9    0.36    0.07
  -7  -5  -9   22.90    0.68
  -7   5   9   22.81    0.66
  -7   5  -9   24.35    0.67
  -7  -5   9   23.69    0.69
  -8   5   9    1.20    0.11
  -8  -5  -9    1.16    0.11
  -8   5  -9    1.14    0.12
  -8  -5   9    1.01    0.12
  -9  -5  -9    7.55    0.31
  -9   5   9    7.69    0.30
  -9  -5   9    7.31    0.31
  -9   5  -9    7.43    0.29
   0   6  -9    1.15    0.08
   0   6   9    1.14    0.07
   0   6   9    1.08    0.09
  -1   6   9    4.53    0.16
  -1   6   9    4.40    0.18
   1   6  -9    4.65    0.18
  -1  -6  -9    4.71    0.15
  -1   6  -9    4.73    0.18
   1   6   9    4.64    0.19
   1   6   9    4.75    0.16
   2   6  -9   56.09    1.50
  -2  -6  -9   56.14    1.43
  -2   6   9   57.34    1.51
  -2   6   9   56.46    1.41
  -2   6  -9   56.99    1.51
  -2  -6   9   56.69    1.47
   2   6   9   55.34    1.52
   3   6  -9    3.88    0.16
  -3   6   9    3.68    0.15
  -3   6   9    3.84    0.16
  -3  -6  -9    3.94    0.14
  -3  -6   9    4.09    0.17
  -3   6  -9    3.85    0.16
   3   6   9    4.14    0.18
  -3   6  -9    3.99    0.15
  -4   6   9    0.27    0.05
   4   6  -9    0.29    0.05
  -4   6   9    0.25    0.05
  -4  -6  -9    0.27    0.05
  -4   6  -9    0.21    0.05
  -4   6  -9    0.35    0.05
   4   6   9    0.29    0.06
  -4  -6   9    0.35    0.07
  -5   6   9   19.64    0.55
  -5  -6  -9   19.70    0.55
  -5  -6   9   19.55    0.58
  -5   6  -9   18.84    0.54
  -5   6  -9   19.55    0.57
   5   6   9   19.20    0.59
  -6   6   9   11.08    0.36
  -6  -6  -9   10.91    0.36
  -6  -6   9   11.22    0.38
  -6   6  -9   10.72    0.35
   6   6   9   11.26    0.38
  -7   6   9    5.32    0.22
  -7  -6  -9    5.33    0.22
  -7  -6   9    5.10    0.23
  -7   6  -9    5.35    0.22
  -8   6   9   12.06    0.41
  -8  -6  -9   12.25    0.42
  -8   6  -9   12.52    0.41
  -8  -6   9   12.79    0.44
  -9  -6  -9    1.96    0.15
  -9   6   9    1.76    0.15
  -9   6  -9    1.84    0.14
  -9  -6   9    1.58    0.15
   0   7   9   10.75    0.36
   0   7  -9   10.96    0.35
   0   7   9   10.77    0.31
  -1   7   9   10.25    0.35
  -1   7   9   10.02    0.31
   1   7  -9   10.16    0.34
   1   7   9   11.28    0.31
   1   7   9   11.06    0.36
  -1   7  -9   11.13    0.35
  -2   7   9   35.29    0.97
   2   7  -9   34.85    0.96
  -2  -7  -9   35.89    0.91
  -2   7   9   34.62    0.90
  -2  -7   9   35.88    0.96
   2   7   9   35.34    0.99
  -2   7  -9   33.47    0.96
  -2   7  -9   35.01    0.89
   3   7  -9   12.27    0.38
  -3   7   9   12.11    0.36
  -3   7   9   12.50    0.39
  -3  -7  -9   12.20    0.36
  -3   7  -9   11.75    0.38
  -3   7  -9   12.36    0.35
  -3  -7   9   12.27    0.40
   3   7   9   12.36    0.41
  -4   7   9    3.84    0.16
  -4  -7  -9    3.58    0.15
   4   7  -9    3.74    0.16
  -4   7   9    3.84    0.16
  -4   7  -9    3.71    0.15
   4   7   9    3.71    0.18
  -4   7  -9    3.80    0.17
  -4  -7   9    3.77    0.18
  -5   7   9    2.73    0.14
  -5  -7  -9    2.84    0.14
  -5  -7   9    2.67    0.15
   5   7   9    2.86    0.16
  -5   7  -9    2.90    0.14
  -5   7  -9    2.75    0.14
  -6  -7  -9   17.77    0.54
  -6   7   9   18.36    0.54
   6   7   9   18.09    0.57
  -6   7  -9   18.00    0.52
  -6  -7   9   17.92    0.56
  -7  -7  -9    8.59    0.31
  -7   7   9    8.71    0.31
  -7   7  -9    8.46    0.30
  -7  -7   9    7.96    0.32
  -8  -7  -9   11.25    0.40
  -8   7  -9   11.73    0.39
  -8  -7   9   11.33    0.42
   0   8  -9   20.97    0.60
   0   8   9   20.12    0.62
   0   8   9   20.65    0.55
  -1   8   9   31.18    0.81
   1   8  -9   31.37    0.88
  -1   8   9   31.87    0.90
   1   8   9   31.43    0.91
  -1   8  -9   31.42    0.89
  -1   8  -9   32.80    0.80
  -2   8   9    2.29    0.14
  -2   8   9    2.34    0.11
   2   8  -9    2.35    0.13
  -2   8  -9    2.43    0.11
  -2  -8   9    2.35    0.15
  -2   8  -9    2.14    0.13
   2   8   9    2.44    0.14
  -3   8   9    0.77    0.08
   3   8  -9    0.77    0.08
  -3   8   9    0.81    0.09
  -3   8  -9    0.92    0.08
   3   8   9    0.96    0.11
  -3   8  -9    0.73    0.08
  -3  -8   9    0.80    0.10
  -4   8   9   49.31    1.28
  -4   8   9   51.51    1.36
   4   8  -9   50.92    1.36
  -4  -8  -9   50.15    1.31
  -4   8  -9   50.61    1.27
  -4  -8   9   49.44    1.35
   4   8   9   48.66    1.39
  -4   8  -9   51.32    1.37
  -5   8   9    2.68    0.14
  -5  -8  -9    2.67    0.14
   5   8  -9    2.58    0.14
  -5   8  -9    2.84    0.14
  -5  -8   9    2.74    0.16
   5   8   9    2.79    0.17
  -5   8  -9    2.85    0.15
  -6  -8  -9    7.52    0.28
  -6   8   9    7.53    0.28
  -6  -8   9    7.61    0.31
  -6   8  -9    7.66    0.28
   6   8   9    7.79    0.31
  -7  -8  -9    7.34    0.28
  -7   8   9    7.50    0.29
  -7   8  -9    7.31    0.28
  -7  -8   9    7.36    0.31
  -8   8   9    7.47    0.31
  -8  -8  -9    8.10    0.31
  -8  -8   9    7.97    0.33
  -8   8  -9    7.90    0.30
   0   9   9    1.93    0.13
   0   9  -9    1.93    0.12
   1   9  -9    4.15    0.18
  -1   9   9    3.93    0.19
  -1   9   9    4.06    0.16
  -1   9  -9    4.17    0.18
   1   9   9    3.99    0.20
  -2   9   9    2.67    0.12
  -2   9   9    2.52    0.14
   2   9  -9    2.18    0.13
   2   9   9    1.96    0.14
  -2   9  -9    2.01    0.13
  -3   9   9   36.59    1.02
   3   9  -9   35.87    1.01
  -3   9   9   36.19    0.94
  -3  -9   9   34.67    1.00
  -3   9  -9   35.31    1.01
   3   9   9   35.29    1.03
  -3   9  -9   38.00    0.93
   4   9  -9   16.06    0.50
  -4   9   9   16.91    0.47
  -4   9   9   16.26    0.50
  -4   9  -9   16.33    0.46
  -4  -9   9   15.27    0.51
   4   9   9   15.33    0.53
  -4   9  -9   15.94    0.50
  -5   9   9   22.73    0.65
   5   9  -9   22.95    0.68
  -5   9  -9   23.03    0.68
   5   9   9   22.74    0.71
  -5  -9   9   23.27    0.70
  -5   9  -9   23.27    0.64
  -6   9   9    0.13    0.06
  -6   9  -9    0.15    0.06
   6   9   9    0.20    0.08
  -6  -9   9    0.28    0.08
  -7   9   9    9.54    0.34
  -7   9  -9    9.23    0.33
  -7  -9   9    8.72    0.36
   0  10   9    1.43    0.12
   0  10  -9    1.57    0.12
   1  10  -9    0.10    0.05
  -1  10   9    0.14    0.06
  -1  10  -9    0.07    0.05
   1  10   9    0.09    0.06
  -2  10   9    7.70    0.30
   2  10  -9    7.57    0.28
   2  10   9    7.24    0.30
  -2  10  -9    7.34    0.28
   3  10  -9    6.97    0.27
  -3  10   9    7.19    0.25
  -3  10   9    6.75    0.28
   3  10   9    6.96    0.30
  -3  10  -9    7.58    0.28
  -3 -10   9    7.06    0.29
   4  10  -9    7.16    0.28
  -4  10   9    8.07    0.27
  -4  10  -9    7.19    0.26
  -4 -10   9    7.49    0.31
  -4  10  -9    7.58    0.29
   4  10   9    7.65    0.31
   5  10  -9    0.85    0.10
  -5  10   9    0.95    0.10
   5  10   9    0.90    0.12
  -5 -10   9    0.80    0.12
  -5  10  -9    0.82    0.10
  -5  10  -9    0.96    0.10
  -6  10   9    8.86    0.33
  -6  10  -9    9.19    0.32
  -6 -10   9    9.02    0.37
   6  10   9    9.05    0.36
  -7  10   9    0.07    0.06
  -7  10  -9   -0.01    0.06
  -7 -10   9    0.01    0.08
   0  11   9   22.09    0.69
   0  11  -9   21.57    0.66
  -1  11   9    3.60    0.20
   1  11  -9    3.56    0.18
   1  11   9    3.56    0.20
  -1  11  -9    3.94    0.19
   2  11  -9    2.31    0.15
  -2  11   9    2.10    0.15
  -2  11  -9    2.15    0.14
   2  11   9    2.29    0.16
   3  11  -9    2.61    0.16
  -3  11   9    2.72    0.17
  -3  11  -9    2.65    0.16
   3  11   9    2.69    0.18
  -4  11   9   12.51    0.39
   4  11  -9   11.97    0.42
  -4 -11   9   11.89    0.44
  -4  11  -9   12.51    0.42
   4  11   9   12.20    0.45
   5  11  -9    5.28    0.24
  -5  11   9    5.86    0.24
   5  11   9    5.63    0.28
  -5  11  -9    5.75    0.25
  -5 -11   9    6.14    0.28
  -6  11   9   17.41    0.52
  -6  11  -9   16.73    0.51
  -6 -11   9   16.44    0.58
   6  11   9   16.58    0.58
   0  12   9   11.67    0.43
   0  12  -9   11.65    0.41
   1  12  -9    0.71    0.10
  -1  12   9    0.68    0.11
   1  12   9    0.55    0.11
  -1  12  -9    0.57    0.10
   2  12  -9    0.47    0.09
  -2  12   9    0.67    0.10
  -2  12  -9    0.49    0.09
   2  12   9    0.55    0.10
  -3  12   9    6.19    0.28
   3  12  -9    6.49    0.28
  -3  12  -9    6.41    0.27
   3  12   9    6.43    0.30
   4  12  -9    1.44    0.12
   4  12   9    1.13    0.14
  -4 -12   9    1.24    0.15
  -4  12  -9    1.39    0.13
   5  12  -9    1.23    0.12
   5  12   9    1.10    0.14
  -5  12  -9    1.48    0.13
  -5 -12   9    1.20    0.15
   0  13  -9    0.21    0.08
   0  13   9    0.22    0.09
  -1  13   9    0.95    0.13
   1  13  -9    0.87    0.11
  -1  13  -9    0.95    0.12
   1  13   9    1.16    0.14
   2  13  -9    4.45    0.23
  -2  13   9    4.77    0.25
   2  13   9    4.91    0.26
  -2  13  -9    4.59    0.23
   3  13  -9    0.90    0.12
  -3  13   9    1.07    0.13
  -3  13  -9    0.97    0.12
   3  13   9    0.82    0.12
   4  13  -9    5.58    0.26
   4  13   9    5.65    0.29
  -4  13  -9    5.40    0.25
   0  14  -9    8.74    0.35
   0  14   9    8.17    0.37
   1  14  -9    3.17    0.20
  -1  14   9    3.18    0.21
   1  14   9    3.50    0.23
  -1  14  -9    3.13    0.19
  -2  14   9    4.85    0.26
   2  14  -9    4.71    0.24
   2  14   9    4.10    0.25
  -2  14  -9    4.64    0.24
   0   0 -10    2.99    0.15
   0   0  10    2.97    0.12
  -1   0 -10   76.86    2.07
  -1   0  10   79.39    1.90
  -1   0  10   78.66    1.99
   1   0 -10   75.24    2.04
  -2   0  10    3.57    0.12
   2   0 -10    3.75    0.15
  -2   0 -10    3.62    0.18
  -2   0  10    3.88    0.14
  -3   0  10   27.00    0.69
  -3   0 -10   25.83    0.78
  -3   0  10   26.49    0.68
   3   0 -10   26.10    0.71
  -4   0 -10    9.78    0.35
  -4   0  10    9.54    0.28
   4   0 -10    9.04    0.27
  -4   0  10    9.61    0.28
  -5   0  10   38.22    1.00
  -5   0 -10   38.90    1.08
  -5   0  10   36.85    0.97
  -6   0  10   59.25    1.51
  -6   0 -10   60.75    1.51
  -6   0 -10   59.78    1.63
  -6   0  10   60.50    1.56
  -7   0 -10   14.84    0.44
  -7   0  10   15.47    0.45
  -7   0  10   15.34    0.47
  -8   0  10    0.18    0.06
  -8   0  10    0.11    0.06
  -8   0 -10    0.18    0.06
  -9   0 -10    1.52    0.12
  -9   0  10    1.66    0.13
  -9   0  10    1.35    0.12
   0   1 -10   19.18    0.56
   0   1  10   19.33    0.51
   1   1 -10    0.91    0.07
  -1   1  10    1.04    0.07
  -1   1  10    1.05    0.05
   1  -1 -10    1.01    0.10
  -1  -1  10    1.11    0.07
  -1  -1  10    1.19    0.07
  -1   1 -10    1.04    0.08
   2   1 -10   25.12    0.68
  -2   1  10   25.17    0.64
  -2   1 -10   25.15    0.72
   2  -1 -10   23.68    0.72
  -2  -1  10   25.64    0.65
  -3  -1 -10   71.16    2.11
   3   1 -10   78.90    2.04
  -3   1  10   78.09    1.91
  -3   1  10   81.56    1.95
  -3  -1  10   78.89    1.96
   3  -1 -10   76.17    2.04
  -3  -1  10   78.44    1.90
  -3   1 -10   78.51    2.06
   4   1 -10    8.18    0.24
  -4   1  10    8.28    0.25
  -4   1  10    8.47    0.26
  -4  -1 -10    7.69    0.33
  -4  -1  10    8.14    0.26
  -4   1 -10    8.59    0.30
  -4  -1  10    8.59    0.25
   4  -1 -10    8.32    0.25
  -5  -1 -10   53.42    1.51
  -5   1  10   54.52    1.39
  -5   1  10   53.84    1.35
  -5   1 -10   53.88    1.45
  -5  -1  10   53.97    1.35
  -5  -1  10   52.93    1.39
  -6   1  10   45.42    1.16
  -6  -1 -10   44.40    1.15
  -6  -1 -10   45.29    1.28
  -6   1  10   45.88    1.19
  -6   1 -10   46.14    1.16
  -6   1 -10   45.63    1.24
  -6  -1  10   44.74    1.15
  -6  -1  10   43.97    1.19
  -7  -1 -10   11.64    0.35
  -7   1  10   11.88    0.37
  -7   1  10   11.18    0.36
  -7  -1  10   10.67    0.37
  -7   1 -10   11.21    0.35
  -7  -1  10   11.42    0.35
  -8   1  10   11.98    0.39
  -8   1  10   11.11    0.37
  -8  -1 -10   11.52    0.36
  -8  -1  10   11.87    0.37
  -8   1 -10   11.47    0.37
  -8  -1  10   11.23    0.39
  -9   1  10   13.98    0.46
  -9  -1 -10   14.23    0.43
  -9   1  10   13.41    0.44
  -9  -1  10   13.83    0.44
  -9  -1  10   13.53    0.46
  -9   1 -10   13.75    0.44
   0   2  10  226.46    5.89
   0   2 -10  223.75    5.90
   0   2  10  211.64    5.51
  -1   2  10   11.53    0.34
  -1   2  10   11.38    0.31
  -1   2  10   11.14    0.28
   1   2 -10   11.02    0.33
  -1  -2  10   11.13    0.32
  -1   2 -10   10.83    0.34
  -1  -2  10   10.84    0.31
   1   2  10   11.07    0.34
  -2   2  10   22.14    0.62
  -2   2  10   22.77    0.59
   2   2 -10   22.41    0.62
  -2   2  10   22.84    0.57
  -2  -2  10   22.16    0.60
   2   2  10   22.82    0.64
  -2  -2  10   22.18    0.58
  -2   2 -10   22.44    0.64
  -3   2  10   81.87    2.01
   3   2 -10   79.82    2.79
  -3   2  10   78.02    1.92
  -3   2 -10   75.06    2.06
  -3  -2  10   78.69    1.98
  -3  -2  10   78.38    1.91
   3   2  10   76.95    2.06
   4   2 -10   27.90    0.74
  -4   2  10   28.03    0.72
   4   2  10   27.30    0.78
  -4  -2  10   27.90    0.74
  -4   2 -10   28.50    0.78
  -4  -2  10   27.28    0.71
   4  -2 -10   26.31    0.76
  -5   2  10    7.61    0.25
  -5   2 -10    7.38    0.26
  -5  -2  10    7.32    0.24
  -5  -2  10    7.48    0.25
  -6   2  10   11.40    0.35
  -6  -2 -10   10.29    0.42
  -6  -2 -10   11.17    0.33
  -6  -2  10   10.99    0.35
  -6  -2  10   11.42    0.33
  -6   2 -10   10.73    0.34
  -6   2 -10   11.06    0.36
  -7  -2 -10    4.88    0.19
  -7   2  10    4.93    0.20
  -7  -2  10    4.87    0.19
  -7   2 -10    4.56    0.19
  -7  -2  10    4.79    0.21
  -8   2  10    7.18    0.28
  -8  -2 -10    7.23    0.26
  -8   2 -10    7.69    0.28
  -8  -2  10    7.69    0.26
  -8  -2  10    7.34    0.29
  -9   2  10    2.86    0.17
  -9  -2 -10    3.09    0.16
  -9   2 -10    3.21    0.17
  -9  -2  10    3.41    0.18
   0   3 -10    1.49    0.09
   0   3  10    1.71    0.10
   0   3  10    1.60    0.08
   1   3 -10   48.96    1.28
  -1   3  10   48.82    1.28
  -1  -3 -10   49.98    1.22
  -1   3  10   49.03    1.20
  -1  -3  10   46.90    1.24
   1   3  10   47.88    1.29
  -1   3 -10   45.92    1.29
  -2   3  10   16.12    0.44
  -2   3  10   15.57    0.47
   2   3 -10   16.39    0.46
  -2   3 -10   16.26    0.48
   2   3  10   16.48    0.49
  -2  -3  10   16.97    0.44
  -2  -3  10   16.74    0.46
   3   3 -10   73.85    1.92
  -3   3  10   72.88    1.82
  -3   3  10   74.33    1.93
  -3  -3  10   72.65    1.88
   3   3  10   74.46    1.95
  -3   3 -10   72.08    1.94
  -3  -3  10   76.26    1.81
  -4   3  10    4.61    0.16
   4   3 -10    4.34    0.15
  -4   3  10    4.53    0.17
  -4  -3  10    4.02    0.16
   4   3  10    4.01    0.18
  -4  -3  10    4.24    0.15
  -4   3 -10    4.05    0.17
  -5   3  10   17.21    0.51
  -5  -3  10   19.40    0.50
  -5   3 -10   18.24    0.54
  -5  -3  10   18.33    0.52
   5   3  10   18.20    0.55
  -5   3 -10   17.67    0.50
  -6   3  10   25.63    0.72
  -6  -3  10   27.04    0.70
  -6   3 -10   26.27    0.71
   6   3  10   27.09    0.76
  -6   3 -10   26.07    0.74
  -6  -3  10   26.10    0.74
  -7  -3 -10   11.73    0.35
  -7   3  10   11.36    0.38
  -7   3 -10   11.47    0.37
  -7  -3  10   11.94    0.39
  -7  -3  10   12.11    0.36
  -8  -3 -10    8.14    0.27
  -8   3  10    7.65    0.29
  -8  -3  10    7.79    0.30
  -8   3 -10    8.22    0.29
  -9   3  10    6.17    0.26
  -9   3 -10    6.37    0.26
  -9  -3  10    6.42    0.28
   0   4 -10  171.25    6.61
   0   4  10  165.85    4.25
   0   4  10  172.17    4.44
  -1  -4 -10  259.18    7.15
  -1   4  10  257.56    6.51
  -1   4  10  266.24    6.91
   1   4 -10  265.55    6.88
  -1   4 -10  253.51    6.88
   1   4  10  265.89    7.73
  -2   4  10   10.25    0.31
   2   4 -10   10.24    0.31
  -2  -4 -10   10.16    0.28
  -2   4  10    9.89    0.29
  -2   4 -10    9.75    0.32
   2   4  10    9.38    0.32
  -2  -4  10   10.24    0.28
  -2  -4  10   10.04    0.31
  -3   4  10   11.24    0.33
   3   4 -10   10.89    0.33
  -3   4  10   11.42    0.34
  -3  -4 -10   11.14    0.32
  -3  -4  10   11.41    0.31
  -3  -4  10   10.66    0.34
  -3   4 -10   10.94    0.35
   3   4  10   10.69    0.36
   4   4 -10    4.05    0.14
  -4   4  10    3.87    0.15
  -4   4  10    3.74    0.16
  -4  -4  10    3.93    0.17
   4   4  10    3.85    0.18
  -4   4 -10    3.92    0.16
  -4  -4  10    4.13    0.14
  -5   4  10   48.26    1.25
  -5  -4  10   48.34    1.29
   5   4  10   50.35    1.34
  -5  -4  10   50.52    1.22
  -5   4 -10   48.09    1.32
  -5   4 -10   48.72    1.24
  -6   4  10    4.02    0.18
   6   4  10    4.64    0.20
  -6   4 -10    4.15    0.18
  -6  -4  10    3.97    0.18
  -7   4  10    4.42    0.20
  -7  -4 -10    4.60    0.17
  -7   4 -10    4.54    0.19
  -7  -4  10    4.32    0.20
  -8   4  10    6.09    0.25
  -8  -4  10    6.19    0.26
  -8   4 -10    5.68    0.24
  -9   4  10   10.13    0.37
  -9  -4  10   10.22    0.39
  -9   4 -10   10.62    0.37
   0   5  10   11.91    0.33
   0   5 -10   12.09    0.36
   0   5  10   11.28    0.37
  -1   5  10   25.91    0.73
  -1  -5 -10   26.70    0.67
   1   5 -10   26.14    0.73
  -1   5  10   26.22    0.68
   1   5  10   26.43    0.68
  -1   5 -10   25.81    0.73
  -2  -5 -10   46.62    1.18
  -2   5  10   46.90    1.25
   2   5 -10   47.82    1.25
  -2   5  10   45.69    1.17
   2   5  10   47.79    1.27
  -2   5 -10   45.49    1.25
  -2  -5  10   46.00    1.22
  -3   5  10   12.12    0.37
  -3   5  10   11.82    0.35
   3   5 -10   12.15    0.36
  -3  -5 -10   12.08    0.34
   3   5  10   12.65    0.40
  -3  -5  10   12.18    0.37
  -3   5 -10   11.69    0.38
  -3  -5  10   12.72    0.34
   4   5 -10    0.82    0.07
  -4   5  10    0.84    0.08
  -4  -5 -10    0.84    0.07
  -4   5  10    0.81    0.07
   4   5  10    0.85    0.09
  -4  -5  10    1.10    0.07
  -4   5 -10    0.84    0.07
  -4   5 -10    0.71    0.08
  -4  -5  10    0.94    0.08
  -5  -5 -10   24.33    0.68
  -5   5  10   24.78    0.67
  -5   5 -10   24.85    0.67
   5   5  10   25.05    0.72
  -5   5 -10   23.79    0.69
  -5  -5  10   24.35    0.70
  -6  -5 -10   15.00    0.46
  -6   5  10   14.79    0.46
  -6  -5  10   15.02    0.47
   6   5  10   16.10    0.49
  -6   5 -10   14.82    0.45
  -7   5  10   22.86    0.64
  -7  -5 -10   21.89    0.64
  -7  -5  10   21.49    0.65
  -7   5 -10   21.73    0.63
  -8   5  10    3.63    0.19
  -8  -5 -10    3.74    0.19
  -8  -5  10    3.88    0.20
  -8   5 -10    3.41    0.18
  -9  -5 -10   10.49    0.40
  -9   5  10   10.90    0.39
  -9  -5  10   11.94    0.42
   0   6 -10   47.24    1.24
   0   6  10   45.20    1.24
   0   6  10   44.88    1.15
  -1   6  10   49.47    1.32
  -1   6  10   48.72    1.23
   1   6 -10   48.40    1.31
  -1  -6 -10   51.21    1.24
  -1   6 -10   47.87    1.32
   1   6  10   47.66    1.33
   1   6  10   49.51    1.22
   2   6 -10   37.74    1.03
  -2   6  10   38.77    1.04
  -2   6  10   37.61    0.97
  -2  -6 -10   39.22    0.98
  -2   6 -10   37.70    1.04
  -2  -6  10   38.40    1.02
   2   6  10   37.09    1.06
  -3   6  10   73.80    1.86
   3   6 -10   74.41    1.97
  -3   6  10   73.41    1.98
  -3  -6 -10   74.86    1.89
  -3  -6  10   76.15    1.94
  -3   6 -10   75.08    1.98
   3   6  10   77.17    2.00
   4   6 -10   10.60    0.33
  -4   6  10   10.43    0.32
  -4  -6 -10   10.53    0.32
  -4   6  10   10.42    0.33
  -4   6 -10    9.99    0.31
  -4   6 -10    9.96    0.33
  -4  -6  10   10.46    0.34
   4   6  10   10.67    0.36
  -5  -6 -10    0.69    0.07
  -5   6  10    0.63    0.08
  -5   6 -10    0.63    0.08
  -5   6 -10    0.71    0.08
   5   6  10    0.74    0.09
  -5  -6  10    0.62    0.08
  -6  -6 -10   14.83    0.45
  -6   6  10   14.41    0.45
  -6  -6  10   14.34    0.47
  -6   6 -10   14.59    0.44
   6   6  10   14.54    0.48
  -7  -6 -10    3.69    0.18
  -7   6  10    3.83    0.18
  -7   6 -10    3.43    0.17
  -7  -6  10    3.36    0.19
  -8   6  10    5.47    0.24
  -8  -6 -10    5.65    0.24
  -8   6 -10    5.56    0.24
  -8  -6  10    5.67    0.26
  -9   6  10    1.33    0.14
  -9  -6 -10    1.37    0.13
  -9   6 -10    1.32    0.13
  -9  -6  10    1.25    0.14
   0   7  10   21.19    0.57
   0   7  10   20.87    0.63
   0   7 -10   22.15    0.62
   1   7 -10   18.41    0.54
  -1   7  10   18.03    0.49
  -1   7  10   17.62    0.55
   1   7  10   18.58    0.49
  -1   7 -10   18.32    0.54
   1   7  10   18.28    0.56
   2   7 -10   11.17    0.36
  -2   7  10   11.12    0.36
  -2   7  10   10.91    0.33
   2   7  10   11.08    0.38
  -2   7 -10   11.81    0.37
  -2  -7  10   11.19    0.37
  -3   7  10   52.43    1.40
  -3  -7 -10   51.42    1.33
   3   7 -10   51.57    1.39
  -3   7  10   50.93    1.31
   3   7  10   51.06    1.42
  -3  -7  10   51.97    1.38
  -3   7 -10   52.35    1.40
  -3   7 -10   52.05    1.30
  -4   7  10    2.46    0.13
  -4   7  10    2.64    0.13
  -4  -7 -10    2.54    0.12
   4   7 -10    2.52    0.12
  -4  -7  10    2.28    0.14
   4   7  10    2.04    0.14
  -4   7 -10    2.28    0.12
  -4   7 -10    2.36    0.13
  -5   7  10    8.79    0.31
  -5  -7 -10    9.39    0.31
   5   7  10   10.42    0.36
  -5   7 -10    9.65    0.32
  -5  -7  10    9.50    0.34
  -5   7 -10    9.47    0.31
  -6   7  10    8.41    0.31
  -6  -7 -10    8.34    0.30
  -6  -7  10    8.90    0.33
  -6   7 -10    8.93    0.30
   6   7  10    9.08    0.34
  -7  -7 -10    1.16    0.11
  -7   7  10    1.13    0.11
  -7  -7  10    1.20    0.13
  -7   7 -10    1.16    0.12
  -8  -7 -10    5.05    0.23
  -8   7  10    5.01    0.24
  -8  -7  10    5.12    0.26
  -8   7 -10    5.33    0.23
   0   8  10   24.27    0.72
   0   8  10   24.73    0.64
   0   8 -10   24.43    0.71
  -1   8  10    3.29    0.16
  -1   8  10    3.60    0.14
   1   8 -10    2.90    0.15
  -1   8 -10    3.22    0.15
   1   8  10    3.06    0.13
   1   8  10    2.99    0.16
  -2   8  10   25.92    0.69
  -2   8  10   26.21    0.76
   2   8 -10   25.95    0.74
  -2   8 -10   26.12    0.68
  -2   8 -10   25.71    0.75
   2   8  10   26.83    0.78
  -3   8  10    4.27    0.19
   3   8 -10    4.21    0.18
  -3   8  10    4.29    0.17
   3   8  10    4.10    0.20
  -3  -8  10    4.22    0.20
  -3   8 -10    4.45    0.16
  -3   8 -10    4.24    0.18
  -4   8  10    1.61    0.11
   4   8 -10    1.91    0.12
  -4   8 -10    1.74    0.11
  -4  -8  10    2.00    0.14
  -4   8 -10    1.79    0.12
   4   8  10    2.00    0.14
  -5   8  10   36.48    0.98
  -5   8 -10   37.01    1.03
  -5   8 -10   36.70    0.97
  -5  -8  10   36.94    1.03
   5   8  10   37.42    1.07
  -6   8  10   29.63    0.83
   6   8  10   30.89    0.89
  -6   8 -10   29.18    0.81
  -6  -8  10   30.01    0.87
  -7   8  10    3.32    0.18
  -7  -8  10    3.69    0.20
  -7   8 -10    3.59    0.18
  -8   8  10    0.75    0.11
  -8   8 -10    0.84    0.11
  -8  -8  10    1.01    0.14
   0   9 -10    8.63    0.30
   0   9  10    8.26    0.31
   1   9 -10    7.07    0.26
  -1   9  10    7.19    0.23
  -1   9  10    7.18    0.28
  -1   9 -10    6.91    0.26
   1   9  10    6.61    0.28
  -2   9  10   69.09    1.70
  -2   9  10   69.01    1.84
   2   9 -10   67.26    1.83
   2   9  10   68.70    1.86
  -2   9 -10   67.47    1.83
  -3   9  10   10.56    0.33
  -3   9  10   10.74    0.37
   3   9 -10   10.21    0.36
  -3   9 -10   11.05    0.32
  -3   9 -10   10.86    0.36
   3   9  10   10.74    0.39
  -3  -9  10   10.63    0.38
  -4   9  10    4.97    0.20
   4   9 -10    4.89    0.21
  -4  -9  10    5.15    0.24
   4   9  10    5.06    0.24
  -4   9 -10    4.89    0.21
  -4   9 -10    5.10    0.20
  -5   9  10   23.06    0.66
  -5  -9  10   23.67    0.72
  -5   9 -10   23.85    0.66
  -5   9 -10   23.41    0.70
   5   9  10   23.84    0.74
  -6   9  10    9.81    0.34
  -6   9 -10    9.67    0.33
   6   9  10   10.10    0.38
  -6  -9  10    9.42    0.37
  -7   9  10    8.12    0.32
  -7   9 -10    8.98    0.32
  -7  -9  10    8.97    0.36
   0  10 -10   -0.02    0.04
   0  10  10    0.02    0.06
   1  10 -10    5.90    0.24
  -1  10  10    5.59    0.25
   1  10  10    6.03    0.26
  -1  10 -10    5.76    0.24
  -2  10  10    4.36    0.21
   2  10 -10    4.19    0.19
  -2  10  10    4.12    0.17
   2  10  10    3.66    0.20
  -2  10 -10    4.12    0.20
  -3  10  10   40.61    1.14
  -3  10  10   41.33    1.05
   3  10 -10   40.46    1.12
   3  10  10   40.04    1.16
  -3 -10  10   38.38    1.12
  -3  10 -10   40.43    1.13
  -4  10  10   13.43    0.42
   4  10 -10   13.78    0.45
   4  10  10   13.92    0.49
  -4  10 -10   13.96    0.46
  -4 -10  10   14.19    0.48
  -4  10 -10   13.86    0.41
  -5  10  10    1.24    0.11
   5  10 -10    1.25    0.11
  -5 -10  10    1.08    0.14
   5  10  10    1.19    0.14
  -5  10 -10    1.30    0.11
  -5  10 -10    1.19    0.11
  -6  10  10    0.34    0.08
  -6  10 -10    0.38    0.08
  -6 -10  10    0.29    0.10
   6  10  10    0.48    0.10
  -7  10  10    3.84    0.20
  -7 -10  10    3.60    0.23
  -7  10 -10    3.90    0.19
   0  11  10    4.10    0.22
   0  11 -10    3.89    0.19
  -1  11  10    2.61    0.17
   1  11 -10    2.72    0.16
  -1  11 -10    2.81    0.16
   1  11  10    2.70    0.18
   2  11 -10    2.79    0.16
  -2  11  10    3.00    0.18
  -2  11 -10    2.90    0.17
   2  11  10    2.53    0.18
  -3  11  10    7.34    0.30
   3  11 -10    7.14    0.29
   3  11  10    7.58    0.33
  -3  11 -10    8.12    0.30
  -4  11  10    2.53    0.15
   4  11 -10    2.23    0.15
  -4 -11  10    2.86    0.18
  -4  11 -10    2.67    0.16
   4  11  10    2.82    0.18
  -5  11  10    2.48    0.15
   5  11  10    1.94    0.17
  -5 -11  10    2.29    0.17
  -5  11 -10    2.12    0.15
  -6  11  10    2.90    0.18
   6  11  10    3.37    0.21
  -6  11 -10    2.93    0.17
  -6 -11  10    3.23    0.21
   0  12  10    6.59    0.30
   0  12 -10    6.31    0.27
  -1  12  10   23.37    0.74
   1  12 -10   23.93    0.72
  -1  12 -10   23.33    0.72
   1  12  10   23.40    0.75
  -2  12  10    0.32    0.09
   2  12 -10    0.28    0.07
  -2  12 -10    0.22    0.08
   2  12  10    0.24    0.09
   3  12 -10    3.70    0.20
  -3  12  10    3.92    0.21
  -3  12 -10    3.62    0.19
   3  12  10    3.58    0.22
   4  12 -10    4.96    0.24
  -4  12 -10    5.56    0.25
   4  12  10    5.58    0.28
  -5 -12  10   10.93    0.42
   5  12  10   10.46    0.43
  -5  12 -10   10.71    0.39
   0  13 -10    8.28    0.33
   0  13  10    8.07    0.35
   1  13 -10    1.34    0.13
  -1  13  10    1.30    0.15
  -1  13 -10    1.26    0.12
   1  13  10    1.14    0.14
  -2  13  10    4.20    0.24
   2  13 -10    3.91    0.21
   2  13  10    4.10    0.24
  -2  13 -10    4.42    0.23
   3  13 -10    2.24    0.16
  -3  13  10    2.17    0.17
  -3  13 -10    2.32    0.16
   3  13  10    2.25    0.18
   4  13 -10    0.87    0.12
   4  13  10    0.98    0.14
  -4  13 -10    1.01    0.13
   0  14 -10    0.33    0.09
   0  14  10    0.21    0.09
  -1  14  10    4.04    0.24
   1  14 -10    3.93    0.22
   1  14  10    3.77    0.24
  -1  14 -10    4.36    0.23
   2  14 -10    3.34    0.20
  -2  14  10    2.86    0.21
   2  14  10    3.20    0.22
  -2  14 -10    3.29    0.20
   0   0  11    0.05    0.03
  -1   0  11    0.40    0.05
  -1   0  11    0.31    0.04
   1   0 -11    0.32    0.06
  -1   0 -11    0.22    0.06
  -2   0  11   51.70    1.27
  -2   0 -11   51.00    1.41
  -2   0  11   51.21    1.29
   2   0 -11   49.62    1.36
   3   0 -11   12.69    0.38
  -3   0  11   13.00    0.36
  -3   0  11   12.54    0.36
  -3   0 -11   13.05    0.44
   4   0 -11   78.99    2.07
  -4   0  11   80.71    2.02
  -4   0  11   78.54    1.96
  -4   0 -11   80.82    2.15
  -5   0  11   26.65    0.72
  -5   0 -11   27.30    0.79
  -5   0  11   26.10    0.70
  -6   0 -11   78.75    1.92
  -6   0 -11   77.17    2.07
  -6   0  11   75.11    1.91
  -6   0  11   76.92    1.97
  -7   0 -11    0.66    0.08
  -7   0  11    0.57    0.08
  -7   0  11    0.64    0.08
  -8   0  11    1.61    0.12
  -8   0  11    1.49    0.12
  -8   0 -11    1.59    0.11
  -9   0  11    3.21    0.18
  -9   0 -11    3.21    0.17
  -9   0  11    2.96    0.17
   0   1 -11   13.35    0.41
   0   1  11   14.18    0.37
   0  -1 -11   11.72    0.44
   1   1 -11   19.65    0.59
  -1  -1 -11   17.86    0.64
  -1   1  11   21.08    0.55
  -1   1 -11   21.48    0.61
  -1  -1  11   21.78    0.55
  -1  -1  11   22.90    0.55
   1  -1 -11   19.96    0.63
  -2   1  11   38.04    0.92
  -2  -1 -11   31.92    1.05
  -2   1  11   37.54    0.92
   2   1 -11   37.11    0.98
  -2   1 -11   35.93    1.01
  -2  -1  11   37.69    0.92
   2  -1 -11   34.82    1.01
  -2  -1  11   36.28    0.93
  -3   1  11    3.90    0.15
   3   1 -11    3.89    0.15
  -3   1  11    4.22    0.14
  -3  -1 -11    3.94    0.22
  -3  -1  11    4.11    0.15
   3  -1 -11    4.09    0.17
  -3  -1  11    4.19    0.15
  -3   1 -11    4.37    0.19
  -4   1  11   67.74    1.66
  -4   1  11   70.60    1.70
   4   1 -11   67.07    1.74
  -4  -1 -11   63.08    1.85
   4  -1 -11   67.39    1.75
  -4  -1  11   65.92    1.65
  -4   1 -11   66.43    1.80
  -4  -1  11   66.73    1.70
  -5   1  11   32.63    0.85
  -5   1  11   33.25    0.86
  -5  -1 -11   31.84    0.97
  -5   1 -11   32.64    0.92
  -5  -1  11   31.92    0.84
  -5  -1  11   32.36    0.87
  -6   1  11    1.76    0.11
  -6  -1 -11    1.79    0.15
  -6   1  11    1.82    0.11
  -6  -1  11    1.61    0.10
  -6   1 -11    1.53    0.12
  -6  -1  11    1.69    0.11
  -6   1 -11    1.61    0.11
  -7   1  11    4.94    0.20
  -7   1  11    4.81    0.20
  -7  -1 -11    4.65    0.19
  -7  -1  11    4.84    0.20
  -7  -1  11    4.64    0.19
  -7   1 -11    4.77    0.20
  -8  -1 -11    3.66    0.17
  -8   1  11    3.56    0.18
  -8   1  11    3.47    0.17
  -8  -1  11    3.91    0.18
  -8   1 -11    3.76    0.18
  -8  -1  11    3.41    0.18
  -9   1  11    6.28    0.26
  -9   1  11    6.02    0.26
  -9  -1 -11    5.83    0.24
  -9  -1  11    6.21    0.25
  -9  -1  11    6.05    0.26
  -9   1 -11    6.53    0.26
   0   2  11   23.47    0.61
   0   2  11   23.41    0.66
   0   2 -11   23.14    0.66
  -1   2  11  108.19    2.67
  -1   2  11  105.60    2.90
   1   2 -11  106.48    2.79
   1   2  11  109.70    2.86
  -1  -2  11  104.66    2.77
  -1   2 -11  105.81    2.80
  -1  -2  11  112.74    2.75
  -2   2  11    3.28    0.13
  -2   2  11    3.43    0.11
   2   2 -11    3.40    0.13
  -2   2  11    3.35    0.14
  -2   2 -11    3.54    0.15
   2   2  11    3.42    0.15
  -2  -2  11    3.60    0.13
  -2  -2  11    3.41    0.13
   3   2 -11   13.45    0.38
  -3   2  11   13.77    0.36
   3   2  11   12.99    0.41
  -3   2 -11   13.48    0.42
  -3  -2  11   13.60    0.37
   3  -2 -11   11.78    0.42
  -3  -2  11   13.65    0.38
  -4   2  11    9.57    0.30
   4   2 -11    9.88    0.29
  -4   2  11    9.65    0.29
  -4   2 -11   10.10    0.33
  -4  -2  11   10.14    0.31
   4  -2 -11    9.86    0.32
  -4  -2  11   10.09    0.29
   4   2  11   10.49    0.34
  -5   2  11    2.45    0.12
  -5  -2 -11    2.30    0.18
  -5   2 -11    2.69    0.14
  -5  -2  11    2.57    0.12
  -5  -2  11    2.45    0.13
  -6   2  11    2.93    0.14
  -6  -2 -11    2.92    0.20
  -6  -2  11    2.72    0.13
  -6  -2  11    2.90    0.14
  -6   2 -11    2.69    0.13
  -6   2 -11    2.91    0.15
  -7   2  11    5.24    0.21
  -7  -2 -11    5.17    0.20
  -7  -2  11    4.95    0.20
  -7   2 -11    4.80    0.20
  -7  -2  11    5.09    0.22
  -8   2  11    1.45    0.12
  -8   2  11    1.51    0.12
  -8  -2 -11    1.69    0.11
  -8  -2  11    1.65    0.12
  -8   2 -11    1.71    0.12
  -8  -2  11    1.71    0.13
  -9   2  11    0.83    0.10
  -9  -2 -11    0.77    0.10
  -9   2  11    0.96    0.11
  -9   2 -11    0.88    0.11
  -9  -2  11    0.96    0.12
   0   3  11   35.93    0.99
   0   3  11   37.04    0.92
   0   3 -11   35.65    0.98
  -1   3  11   23.56    0.67
   1   3 -11   23.91    0.67
   1   3  11   23.93    0.68
  -1   3 -11   24.65    0.68
   2   3 -11  131.74    3.46
  -2   3  11  135.77    3.81
  -2   3  11  136.61    3.48
  -2   3  11  132.60    3.21
   2   3  11  126.29    3.45
  -2  -3  11  129.46    3.36
  -2  -3  11  132.88    3.22
  -2   3 -11  122.08    3.44
  -3   3  11   14.24    0.41
  -3   3  11   14.52    0.43
   3   3 -11   14.51    0.42
   3   3  11   14.72    0.45
  -3  -3  11   14.74    0.42
  -3  -3  11   15.17    0.40
  -3   3 -11   14.83    0.45
   4   3 -11   20.31    0.55
  -4   3  11   21.03    0.55
  -4   3  11   20.45    0.54
  -4  -3  11   19.07    0.55
   4   3  11   18.59    0.58
  -4  -3  11   18.82    0.52
  -4   3 -11   19.36    0.58
  -5   3  11    2.78    0.13
   5   3  11    2.22    0.14
  -5   3 -11    2.39    0.13
  -5  -3  11    2.52    0.13
  -5  -3  11    2.57    0.11
  -6   3  11    2.64    0.14
  -6  -3  11    3.10    0.14
  -6   3 -11    3.03    0.15
  -6  -3  11    3.13    0.15
  -6   3 -11    3.06    0.15
  -7   3  11    5.09    0.21
  -7  -3 -11    5.22    0.19
  -7  -3  11    4.87    0.19
  -7   3 -11    4.68    0.20
  -7  -3  11    5.11    0.22
  -8  -3 -11    7.75    0.26
  -8   3  11    7.56    0.29
  -8   3 -11    7.43    0.28
  -8  -3  11    7.67    0.30
  -9   3  11    2.90    0.17
  -9   3 -11    3.01    0.17
  -9  -3  11    3.02    0.18
   0   4  11   15.42    0.42
   0   4 -11   15.25    0.45
   0   4  11   15.12    0.46
  -1   4  11   19.76    0.54
   1   4 -11   20.27    0.58
  -1   4  11   20.07    0.59
  -1  -4 -11   20.77    0.52
   1   4  11   20.73    0.60
  -1   4 -11   21.06    0.59
   2   4 -11   18.83    0.53
  -2   4  11   18.73    0.51
  -2  -4 -11   18.88    0.49
  -2   4  11   18.51    0.54
  -2  -4  11   18.67    0.53
  -2   4 -11   18.11    0.54
  -2  -4  11   19.46    0.50
   2   4  11   18.94    0.56
   3   4 -11    0.23    0.04
  -3   4  11    0.26    0.05
  -3   4  11    0.30    0.05
  -3  -4  11    0.21    0.05
   3   4  11    0.18    0.05
  -3  -4  11    0.18    0.04
  -3   4 -11    0.21    0.05
   4   4 -11    2.33    0.11
  -4   4  11    2.42    0.11
  -4   4  11    2.49    0.12
   4   4  11    2.26    0.14
  -4  -4  11    2.51    0.11
  -4   4 -11    2.42    0.13
  -4  -4  11    2.34    0.12
  -5   4  11    4.63    0.18
  -5   4 -11    4.49    0.18
  -5   4 -11    4.43    0.19
  -5  -4  11    4.91    0.17
  -5  -4  11    4.25    0.19
   5   4  11    4.87    0.20
  -6   4  11    7.89    0.28
   6   4  11    8.10    0.30
  -6   4 -11    8.32    0.28
  -6  -4  11    8.04    0.29
  -6   4 -11    8.37    0.28
  -7   4  11    2.12    0.14
  -7  -4 -11    2.16    0.12
  -7   4 -11    2.27    0.14
  -7  -4  11    2.13    0.14
  -8   4  11    7.32    0.29
  -8  -4  11    7.21    0.29
  -8   4 -11    7.20    0.28
  -9   4  11    7.73    0.31
  -9  -4  11    8.24    0.33
  -9   4 -11    8.32    0.31
   0   5  11   18.54    0.54
   0   5 -11   18.12    0.53
   0   5  11   18.36    0.50
   1   5 -11    9.11    0.29
  -1   5  11    9.33    0.27
  -1   5  11    9.13    0.30
  -1  -5 -11    9.48    0.24
   1   5  11    8.27    0.30
  -1   5 -11    8.52    0.29
   1   5  11    8.35    0.27
  -2   5  11   26.84    0.76
  -2   5  11   27.16    0.71
  -2  -5 -11   27.00    0.69
   2   5 -11   26.58    0.75
  -2   5 -11   27.04    0.76
  -2  -5  11   27.01    0.74
   2   5  11   27.09    0.77
  -3   5  11   20.88    0.57
  -3  -5 -11   21.01    0.56
   3   5 -11   20.81    0.59
  -3   5  11   20.83    0.60
  -3  -5  11   21.83    0.55
   3   5  11   20.70    0.62
  -3   5 -11   20.79    0.61
  -3  -5  11   20.58    0.60
  -4  -5 -11   22.97    0.62
  -4   5  11   22.78    0.63
   4   5 -11   22.78    0.64
  -4   5  11   22.96    0.65
  -4  -5  11   23.15    0.65
  -4   5 -11   22.67    0.66
  -4  -5  11   23.88    0.60
   4   5  11   22.87    0.68
  -5   5  11   16.08    0.46
  -5  -5 -11   15.93    0.46
  -5  -5  11   15.20    0.48
  -5   5 -11   15.74    0.48
  -5   5 -11   15.96    0.46
   5   5  11   15.35    0.50
  -6   5  11    6.03    0.23
  -6  -5 -11    5.84    0.22
  -6  -5  11    5.23    0.23
  -6   5 -11    5.72    0.22
   6   5  11    6.03    0.25
  -7   5  11    4.84    0.22
  -7  -5 -11    4.83    0.21
  -7   5 -11    5.24    0.22
  -7  -5  11    5.15    0.23
  -8   5  11    3.91    0.19
  -8  -5 -11    3.78    0.19
  -8   5 -11    3.55    0.18
  -8  -5  11    3.66    0.20
  -9   5  11    6.28    0.28
  -9  -5 -11    6.81    0.29
  -9  -5  11    6.75    0.30
   0   6  11    0.14    0.04
   0   6 -11    0.12    0.04
   0   6  11    0.14    0.05
   1   6 -11   51.15    1.40
  -1   6  11   51.97    1.31
  -1   6  11   52.40    1.41
   1   6  11   53.89    1.31
  -1   6 -11   52.75    1.41
   1   6  11   52.01    1.42
  -2   6  11   24.88    0.66
   2   6 -11   24.56    0.70
  -2   6  11   25.10    0.71
  -2   6 -11   25.02    0.71
  -2  -6  11   25.56    0.70
   2   6  11   24.92    0.73
  -3   6  11    9.42    0.29
   3   6 -11    9.23    0.30
  -3  -6 -11    9.51    0.28
  -3   6  11    9.01    0.31
  -3  -6  11    9.39    0.32
   3   6  11    9.07    0.33
  -3   6 -11    9.51    0.31
  -4   6  11    1.39    0.10
   4   6 -11    1.10    0.08
  -4  -6 -11    1.23    0.08
  -4   6  11    1.39    0.09
  -4  -6  11    1.04    0.10
  -4   6 -11    1.15    0.09
  -4   6 -11    1.05    0.08
   4   6  11    0.96    0.10
  -5   6  11    9.13    0.30
  -5  -6 -11    9.04    0.29
  -5   6 -11    9.42    0.31
  -5  -6  11    9.23    0.32
  -5   6 -11    8.70    0.29
   5   6  11    9.11    0.33
  -6   6  11    2.46    0.14
  -6  -6 -11    2.51    0.14
   6   6  11    2.56    0.16
  -6   6 -11    2.56    0.14
  -6  -6  11    2.61    0.16
  -7  -6 -11   11.95    0.38
  -7   6  11   11.95    0.39
  -7  -6  11   10.65    0.40
  -7   6 -11   10.93    0.37
  -8  -6 -11    4.09    0.20
  -8   6  11    3.63    0.20
  -8  -6  11    4.16    0.22
  -8   6 -11    3.98    0.20
   0   7 -11    0.28    0.06
   0   7  11    0.25    0.05
   0   7  11    0.16    0.05
  -1   7  11   68.33    1.69
   1   7 -11   69.18    1.81
  -1   7  11   67.47    1.82
   1   7  11   66.59    1.83
  -1   7 -11   68.10    1.81
   1   7  11   68.85    1.69
   2   7 -11   54.45    1.46
  -2   7  11   55.21    1.37
  -2   7  11   54.03    1.47
  -2   7 -11   53.86    1.47
   2   7  11   55.03    1.49
  -2  -7  11   53.77    1.44
  -3   7  11    9.19    0.30
   3   7 -11    9.71    0.31
  -3   7  11    9.84    0.32
  -3   7 -11    9.66    0.29
  -3   7 -11    9.24    0.32
  -3  -7  11    9.73    0.33
   3   7  11    9.22    0.34
   4   7 -11    2.69    0.13
  -4   7  11    2.90    0.14
  -4   7 -11    2.44    0.12
   4   7  11    2.36    0.15
  -4   7 -11    2.38    0.14
  -4  -7  11    2.50    0.15
  -5   7  11    9.94    0.32
  -5   7 -11    9.77    0.31
   5   7  11    9.79    0.36
  -5  -7  11    9.33    0.34
  -5   7 -11    8.97    0.32
  -6   7  11   14.79    0.46
  -6   7 -11   14.97    0.45
   6   7  11   14.60    0.50
  -6  -7  11   14.57    0.48
  -7   7  11    0.42    0.08
  -7  -7  11    0.68    0.11
  -7   7 -11    0.50    0.09
  -8   7  11    4.90    0.23
  -8  -7  11    4.51    0.24
  -8   7 -11    5.26    0.23
   0   8 -11   38.77    1.07
   0   8  11   37.48    1.09
   0   8  11   39.88    0.99
  -1   8  11   14.54    0.42
   1   8 -11   13.91    0.45
  -1   8  11   13.96    0.47
  -1   8 -11   15.43    0.46
   1   8  11   14.94    0.48
   1   8  11   15.53    0.42
  -2   8  11   19.19    0.53
  -2   8  11   18.25    0.58
   2   8 -11   19.74    0.57
  -2   8 -11   19.22    0.58
   2   8  11   19.26    0.60
  -2   8 -11   19.95    0.52
  -3   8  11    1.72    0.12
   3   8 -11    1.80    0.12
  -3   8  11    1.82    0.11
   3   8  11    1.95    0.14
  -3  -8  11    1.69    0.13
  -3   8 -11    1.93    0.12
  -3   8 -11    1.97    0.11
  -4   8  11    3.43    0.16
   4   8 -11    3.42    0.16
   4   8  11    3.48    0.19
  -4  -8  11    3.46    0.19
  -4   8 -11    3.42    0.17
  -4   8 -11    3.59    0.15
  -5   8  11    6.82    0.26
  -5   8 -11    6.59    0.26
  -5   8 -11    6.73    0.24
   5   8  11    7.03    0.29
  -5  -8  11    6.68    0.28
  -6   8  11   16.77    0.51
   6   8  11   16.57    0.55
  -6   8 -11   16.41    0.50
  -6  -8  11   16.54    0.54
  -7   8  11    1.57    0.13
  -7   8 -11    1.62    0.13
  -7  -8  11    1.70    0.15
  -8   8  11    9.43    0.36
  -8  -8  11    9.74    0.38
  -8   8 -11    9.08    0.34
   0   9 -11   10.64    0.36
   0   9  11   10.51    0.38
  -1   9  11    9.09    0.34
  -1   9  11    9.36    0.29
   1   9 -11    9.14    0.32
   1   9  11    9.66    0.35
  -1   9 -11    9.43    0.33
  -2   9  11    0.74    0.10
   2   9 -11    0.70    0.09
  -2   9  11    0.72    0.08
   2   9  11    0.80    0.10
  -2   9 -11    0.74    0.09
  -3   9  11   18.51    0.52
   3   9 -11   18.22    0.56
  -3   9  11   18.09    0.57
  -3   9 -11   18.55    0.56
  -3   9 -11   18.32    0.51
   3   9  11   18.19    0.59
  -3  -9  11   18.09    0.57
   4   9 -11    9.46    0.32
  -4   9  11    9.28    0.31
  -4   9 -11    8.80    0.32
   4   9  11    8.58    0.34
  -4   9 -11    8.74    0.29
  -4  -9  11    8.26    0.33
  -5   9  11    4.35    0.20
   5   9  11    4.32    0.23
  -5   9 -11    4.21    0.19
  -5   9 -11    4.49    0.20
  -5  -9  11    4.12    0.22
  -6   9  11    5.03    0.23
  -6  -9  11    5.31    0.26
  -6   9 -11    5.22    0.22
   6   9  11    5.43    0.26
  -7   9  11    0.15    0.07
  -7  -9  11    0.02    0.07
  -7   9 -11    0.05    0.06
   0  10 -11    2.87    0.16
   0  10  11    2.75    0.17
   1  10 -11   13.94    0.45
  -1  10  11   14.17    0.47
  -1  10 -11   13.69    0.46
   1  10  11   14.20    0.48
   2  10 -11    6.47    0.26
  -2  10  11    6.30    0.27
  -2  10  11    6.67    0.23
  -2  10 -11    6.60    0.26
   2  10  11    6.68    0.29
  -3  10  11    5.52    0.25
  -3  10  11    5.90    0.22
   3  10 -11    5.62    0.24
   3  10  11    5.80    0.27
  -3  10 -11    6.23    0.25
  -4  10  11   27.28    0.74
   4  10 -11   26.53    0.78
   4  10  11   25.99    0.82
  -4  10 -11   27.08    0.72
  -4 -10  11   25.90    0.80
  -4  10 -11   26.96    0.79
  -5  10  11    4.23    0.20
  -5  10 -11    4.04    0.18
  -5 -10  11    4.08    0.23
   5  10  11    3.89    0.23
  -5  10 -11    4.01    0.20
  -6  10  11    3.33    0.19
  -6  10 -11    3.60    0.18
   6  10  11    3.71    0.22
  -6 -10  11    3.54    0.22
  -7  10  11   11.96    0.41
  -7 -10  11   11.81    0.46
  -7  10 -11   11.58    0.40
   0  11  11    9.18    0.36
   0  11 -11    8.72    0.33
  -1  11  11   36.25    1.06
   1  11 -11   35.64    1.04
   1  11  11   36.73    1.07
  -1  11 -11   36.53    1.04
  -2  11  11   56.27    1.57
   2  11 -11   56.12    1.55
   2  11  11   56.01    1.59
  -2  11 -11   57.41    1.56
   3  11 -11    3.00    0.17
  -3  11  11    3.17    0.19
  -3  11 -11    3.24    0.18
   3  11  11    3.10    0.20
  -4  11  11    1.33    0.11
   4  11 -11    1.18    0.11
   4  11  11    0.94    0.13
  -4  11 -11    0.99    0.11
  -4 -11  11    0.83    0.12
  -5  11  11    8.89    0.33
  -5 -11  11    8.95    0.37
   5  11  11    9.38    0.39
  -5  11 -11    9.47    0.35
  -6  11  11    3.04    0.18
  -6  11 -11    2.97    0.17
  -6 -11  11    2.87    0.20
   6  11  11    2.98    0.21
   0  12 -11   11.12    0.40
   0  12  11   10.86    0.42
   1  12 -11    0.91    0.11
  -1  12  11    0.82    0.12
  -1  12 -11    0.88    0.11
   1  12  11    0.83    0.12
  -2  12  11    9.47    0.38
   2  12 -11    8.86    0.35
   2  12  11    9.64    0.39
  -2  12 -11   10.13    0.37
  -3  12  11    0.95    0.12
   3  12 -11    0.75    0.10
   3  12  11    0.72    0.12
  -3  12 -11    0.81    0.11
   4  12 -11    2.28    0.16
   4  12  11    2.60    0.19
  -4  12 -11    2.48    0.17
  -5  12 -11    6.45    0.28
   5  12  11    6.52    0.32
  -5 -12  11    6.89    0.32
   0  13  11   13.17    0.49
   0  13 -11   12.95    0.46
  -1  13  11    0.27    0.09
   1  13 -11    0.38    0.09
   1  13  11    0.24    0.09
  -1  13 -11    0.17    0.07
   2  13 -11    2.35    0.16
  -2  13  11    2.40    0.18
  -2  13 -11    2.08    0.16
   2  13  11    2.35    0.19
   3  13 -11    3.61    0.21
  -3  13  11    3.72    0.22
  -3  13 -11    3.34    0.20
   3  13  11    3.71    0.24
   4  13 -11    0.13    0.08
  -4  13 -11    0.07    0.07
   4  13  11    0.03    0.08
   0  14 -11    4.73    0.24
   0  14  11    4.38    0.26
   1  14 -11    2.15    0.16
  -1  14  11    2.23    0.19
   1  14  11    2.45    0.19
  -1  14 -11    2.22    0.17
  -2  14  11    0.05    0.08
   2  14 -11    0.08    0.07
   2  14  11    0.02    0.08
  -2  14 -11    0.05    0.07
   0   0 -12   18.33    0.57
  -1   0  12   46.04    1.16
   1   0 -12   46.29    1.26
  -2   0  12   49.96    1.25
   2   0 -12   47.68    1.32
  -2   0  12   50.26    1.23
  -3   0  12  144.72    3.70
  -3   0  12  147.66    3.74
  -3   0 -12  146.00    3.84
   3   0 -12  145.49    3.88
  -4   0  12    8.91    0.27
   4   0 -12    8.95    0.27
  -4   0 -12    8.64    0.34
  -4   0  12    8.91    0.27
  -5   0  12    0.43    0.06
  -5   0 -12    0.39    0.08
  -5   0  12    0.46    0.06
  -6   0 -12    1.22    0.12
  -6   0  12    1.01    0.09
  -6   0  12    1.22    0.09
  -7   0  12    0.03    0.05
  -7   0  12   -0.03    0.05
  -7   0 -12    0.00    0.04
  -8   0  12    3.44    0.17
  -8   0 -12    3.05    0.16
  -8   0  12    2.98    0.17
  -9   0 -12   10.24    0.35
  -9   0  12   10.12    0.37
  -9   0  12   10.10    0.35
   0   1  12   41.96    1.03
   0  -1 -12   38.82    1.16
   0   1 -12   41.05    1.12
  -1   1  12    4.64    0.16
   1   1 -12    4.49    0.18
  -1  -1 -12    4.40    0.23
  -1  -1  12    4.63    0.16
  -1   1 -12    4.45    0.19
   1  -1 -12    4.03    0.21
  -2  -1 -12    8.38    0.36
  -2   1  12    9.81    0.26
   2   1 -12    9.14    0.29
  -2   1 -12    9.06    0.32
  -2  -1  12    9.32    0.27
   2  -1 -12    8.89    0.32
  -2  -1  12    9.03    0.27
  -3  -1 -12   66.82    1.94
  -3   1  12   70.41    1.73
   3   1 -12   70.43    1.83
  -3   1  12   72.03    1.78
  -3   1 -12   68.25    1.88
  -3  -1  12   70.07    1.73
  -3  -1  12   71.24    1.78
   3  -1 -12   70.82    1.86
  -4   1  12    2.59    0.11
  -4   1  12    2.55    0.12
  -4  -1 -12    2.56    0.18
   4   1 -12    2.61    0.11
  -4  -1  12    2.53    0.12
  -4  -1  12    2.56    0.12
  -4   1 -12    2.71    0.15
   4  -1 -12    2.66    0.12
  -5  -1 -12   50.58    1.44
  -5   1  12   50.88    1.31
  -5   1  12   49.58    1.28
  -5  -1  12   50.05    1.28
  -5   1 -12   51.51    1.39
  -5  -1  12   50.55    1.32
  -6  -1 -12    2.99    0.19
  -6   1  12    3.21    0.15
  -6   1  12    2.86    0.14
  -6   1 -12    2.92    0.16
  -6  -1  12    2.92    0.15
  -6   1 -12    3.07    0.14
  -6  -1  12    3.27    0.14
  -7   1  12    6.21    0.23
  -7   1  12    5.55    0.22
  -7  -1 -12    5.80    0.22
  -7  -1  12    5.72    0.23
  -7  -1  12    5.62    0.22
  -7   1 -12    5.71    0.22
  -8  -1 -12    1.99    0.13
  -8   1  12    2.10    0.13
  -8   1  12    2.23    0.14
  -8   1 -12    2.17    0.13
  -8  -1  12    2.59    0.15
  -8  -1  12    2.29    0.14
  -9   1  12    0.70    0.10
  -9  -1 -12    0.79    0.10
  -9   1  12    0.68    0.10
  -9   1 -12    0.96    0.11
  -9  -1  12    0.91    0.11
  -9  -1  12    0.89    0.10
   0   2  12   83.19    2.19
   0   2  12   85.25    2.05
   0   2 -12   81.99    2.19
  -1   2  12   81.63    2.13
   1   2 -12   79.43    2.13
  -1   2 -12   78.40    2.14
  -1  -2  12   85.08    2.00
   1   2  12   81.83    2.14
  -2   2  12   64.76    1.63
  -2   2  12   67.78    2.22
   2   2 -12   63.87    1.73
  -2  -2  12   67.15    1.67
   2   2  12   64.41    1.75
  -2   2 -12   65.39    1.75
  -2  -2  12   67.08    1.62
   3   2 -12   34.50    0.91
  -3   2  12   33.65    0.87
  -3   2  12   35.20    0.87
  -3  -2  12   33.41    0.89
  -3  -2  12   33.90    0.86
   3  -2 -12   30.86    0.96
   3   2  12   33.36    0.94
  -3   2 -12   34.95    0.95
   4   2 -12   30.86    0.84
  -4   2  12   31.96    0.82
  -4  -2  12   31.64    0.84
  -4   2 -12   31.28    0.89
  -4  -2  12   31.71    0.81
  -5   2  12   28.38    0.75
  -5   2  12   27.27    0.74
  -5  -2 -12   26.01    0.88
  -5  -2  12   28.23    0.76
  -5   2 -12   28.05    0.80
  -5  -2  12   28.33    0.73
  -6  -2 -12    0.89    0.13
  -6   2  12    0.62    0.08
  -6   2  12    0.80    0.08
  -6   2 -12    0.48    0.07
  -6   2 -12    0.66    0.07
  -6  -2  12    0.50    0.07
  -6  -2  12    0.55    0.08
  -7  -2 -12    0.85    0.09
  -7   2  12    0.87    0.09
  -7   2  12    0.73    0.09
  -7  -2  12    0.87    0.09
  -7  -2  12    1.03    0.10
  -7   2 -12    0.98    0.09
  -8  -2 -12   11.82    0.37
  -8   2  12   11.52    0.38
  -8   2  12   11.67    0.39
  -8  -2  12   11.23    0.37
  -8   2 -12   11.05    0.37
  -8  -2  12   11.43    0.39
  -9  -2 -12    4.28    0.19
  -9   2  12    3.98    0.21
  -9  -2  12    4.46    0.22
  -9   2 -12    4.30    0.21
   0   3  12   33.36    0.86
   0   3 -12   32.50    0.92
   0   3  12   34.37    0.92
  -1   3  12   14.70    0.42
  -1   3  12   14.36    0.39
   1   3 -12   14.02    0.42
  -1   3 -12   12.92    0.42
   1   3  12   13.63    0.43
   2   3 -12   28.19    0.77
  -2   3  12   29.54    0.71
  -2   3  12   28.55    0.73
  -2   3  12   28.92    0.78
  -2  -3  12   28.24    0.73
  -2   3 -12   25.69    0.79
  -2  -3  12   27.78    0.75
   2   3  12   27.55    0.79
  -3   3  12    5.86    0.18
  -3   3  12    5.67    0.21
  -3   3  12    5.83    0.21
   3   3 -12    5.89    0.20
  -3  -3  12    6.39    0.21
  -3  -3  12    6.27    0.20
  -3   3 -12    6.18    0.23
   3   3  12    6.50    0.24
   4   3 -12    6.33    0.21
   4  -3 -12    5.79    0.25
  -4  -3  12    6.44    0.23
   4   3  12    6.80    0.25
  -4   3 -12    6.65    0.24
  -4  -3  12    6.55    0.21
  -5   3  12    5.43    0.21
  -5   3 -12    5.16    0.21
  -5  -3  12    5.25    0.21
   5   3  12    5.48    0.22
  -5  -3  12    5.40    0.19
  -6  -3 -12    0.98    0.15
  -6   3  12    1.21    0.10
  -6  -3  12    1.35    0.11
  -6   3 -12    1.23    0.10
  -6  -3  12    1.34    0.09
  -6   3 -12    1.27    0.10
  -7   3  12   21.96    0.64
  -7  -3 -12   21.96    0.61
  -7  -3  12   22.72    0.66
  -7   3 -12   21.83    0.63
  -7  -3  12   22.99    0.62
  -8  -3 -12    5.88    0.23
  -8   3  12    6.26    0.26
  -8  -3  12    6.00    0.26
  -8   3 -12    6.36    0.25
  -9   3  12    3.34    0.19
  -9   3 -12    3.04    0.17
  -9  -3  12    3.30    0.19
   0   4  12   16.86    0.50
   0   4 -12   17.04    0.50
   0   4  12   16.66    0.46
  -1   4  12   11.67    0.34
  -1   4  12   11.80    0.37
   1   4 -12   11.51    0.36
   1   4  12   11.41    0.38
  -1   4 -12   12.07    0.37
  -2  -4 -12   28.25    0.73
  -2   4  12   27.63    0.74
   2   4 -12   28.43    0.78
  -2   4  12   27.95    0.79
  -2  -4  12   29.94    0.73
   2   4  12   28.21    0.81
  -2  -4  12   28.80    0.77
  -2   4 -12   27.72    0.80
   3   4 -12   47.17    1.26
  -3   4  12   46.96    1.20
  -3   4  12   46.97    1.27
   3   4  12   47.28    1.29
  -3  -4  12   47.24    1.24
  -3  -4  12   50.03    1.19
  -3   4 -12   45.07    1.28
  -4   4  12   12.57    0.36
   4   4 -12   12.06    0.35
  -4   4  12   11.95    0.36
  -4  -4  12   10.74    0.36
   4   4  12   11.40    0.39
  -4  -4  12   11.90    0.34
  -4   4 -12   11.77    0.38
  -5   4  12    1.38    0.10
  -5  -4  12    1.27    0.10
  -5   4 -12    1.31    0.10
  -5  -4  12    1.39    0.09
   5   4  12    1.33    0.11
  -5   4 -12    1.26    0.10
  -6   4  12    3.42    0.16
  -6  -4  12    3.47    0.17
  -6   4 -12    3.52    0.16
   6   4  12    3.69    0.18
  -6   4 -12    3.49    0.16
  -7  -4 -12    0.72    0.08
  -7   4  12    0.69    0.09
  -7  -4  12    0.74    0.10
  -7   4 -12    0.80    0.09
  -8   4  12   12.49    0.43
  -8  -4  12   13.45    0.44
  -8   4 -12   13.06    0.42
  -9   4  12    2.63    0.17
  -9  -4  12    2.88    0.18
  -9   4 -12    2.77    0.17
   0   5  12    8.15    0.29
   0   5 -12    8.08    0.27
   0   5  12    8.09    0.26
  -1   5  12    1.51    0.09
   1   5 -12    1.04    0.08
  -1   5  12    1.29    0.09
  -1   5 -12    0.95    0.08
   1   5  12    1.11    0.09
  -2   5  12    7.70    0.26
  -2   5  12    7.75    0.24
   2   5 -12    7.44    0.25
   2   5  12    7.02    0.27
  -2  -5  12    7.04    0.25
  -2   5 -12    7.23    0.26
   3   5 -12   11.48    0.36
  -3   5  12   11.78    0.37
  -3  -5 -12   11.81    0.33
  -3   5  12   11.89    0.35
  -3   5 -12   11.71    0.38
  -3  -5  12   12.38    0.34
   3   5  12   11.13    0.39
  -3  -5  12   12.14    0.38
   4   5 -12   24.20    0.68
  -4   5  12   24.63    0.67
  -4  -5 -12   24.40    0.66
  -4   5 -12   25.12    0.71
   4   5  12   23.82    0.72
  -4  -5  12   24.32    0.69
  -5   5  12    6.34    0.24
  -5  -5 -12    6.31    0.23
  -5   5 -12    6.74    0.23
   5   5  12    6.75    0.27
  -5   5 -12    6.57    0.25
  -5  -5  12    6.54    0.25
  -6  -5 -12    2.91    0.14
  -6   5  12    2.81    0.15
  -6   5 -12    2.93    0.15
  -6  -5  12    2.93    0.16
  -6   5 -12    2.94    0.15
   6   5  12    2.58    0.16
  -7   5  12    0.08    0.06
  -7  -5 -12    0.02    0.05
  -7   5 -12    0.10    0.06
  -7  -5  12    0.06    0.06
  -8   5  12    2.90    0.17
  -8  -5 -12    2.99    0.17
  -8  -5  12    3.30    0.19
  -8   5 -12    3.14    0.17
  -9   5  12    1.37    0.14
  -9  -5 -12    1.38    0.13
  -9  -5  12    1.11    0.13
  -9   5 -12    1.36    0.14
   0   6 -12   44.93    1.21
   0   6  12   44.43    1.13
   0   6  12   44.80    1.23
  -1   6  12   16.22    0.51
   1   6 -12   16.47    0.50
  -1   6  12   16.56    0.47
   1   6  12   17.01    0.52
   1   6  12   17.37    0.47
  -1   6 -12   17.24    0.51
  -2   6  12   22.23    0.66
  -2   6  12   21.94    0.61
   2   6 -12   22.48    0.65
  -2  -6  12   23.95    0.66
   2   6  12   23.53    0.68
  -2   6 -12   23.47    0.67
   3   6 -12    3.64    0.15
  -3   6  12    3.40    0.15
  -3   6  12    3.56    0.16
   3   6  12    3.12    0.17
  -3   6 -12    3.21    0.16
  -3  -6  12    3.32    0.16
  -4   6  12   10.92    0.34
   4   6 -12   10.88    0.34
  -4   6 -12   10.19    0.32
  -4  -6  12   10.44    0.36
  -4   6 -12   10.54    0.35
   4   6  12   10.58    0.37
  -5   6  12   12.34    0.38
  -5   6 -12   12.46    0.40
  -5  -6  12   11.89    0.40
  -5   6 -12   12.01    0.37
   5   6  12   12.33    0.42
  -6  -6 -12    1.22    0.10
  -6   6  12    1.50    0.11
  -6  -6  12    1.36    0.12
  -6   6 -12    1.11    0.10
   6   6  12    1.18    0.12
  -7   6  12    0.83    0.10
  -7  -6 -12    0.87    0.10
  -7   6 -12    0.82    0.10
  -7  -6  12    0.84    0.11
  -8   6  12    6.10    0.27
  -8  -6 -12    6.30    0.26
  -8   6 -12    6.29    0.26
  -8  -6  12    7.08    0.30
   0   7 -12   15.56    0.48
   0   7  12   15.40    0.49
   0   7  12   15.63    0.44
  -1   7  12    5.12    0.22
  -1   7  12    4.87    0.19
   1   7 -12    4.95    0.20
   1   7  12    5.23    0.19
  -1   7 -12    5.32    0.21
   1   7  12    5.08    0.22
  -2   7  12    4.61    0.20
  -2   7  12    5.46    0.19
   2   7 -12    4.79    0.19
  -2   7 -12    4.70    0.20
   2   7  12    4.53    0.21
  -3   7  12    4.15    0.19
   3   7 -12    4.09    0.18
  -3   7  12    4.42    0.18
  -3  -7  12    4.47    0.20
  -3   7 -12    4.48    0.19
   3   7  12    4.41    0.21
  -4   7  12    1.35    0.10
   4   7 -12    1.38    0.10
  -4   7 -12    1.19    0.10
  -4   7 -12    1.23    0.09
  -4  -7  12    1.23    0.11
   4   7  12    1.30    0.12
  -5   7  12    4.13    0.19
  -5  -7  12    3.99    0.20
   5   7  12    4.01    0.21
  -5   7 -12    4.14    0.17
  -5   7 -12    4.14    0.19
  -6   7  12    4.55    0.20
  -6  -7  12    4.11    0.21
   6   7  12    3.92    0.21
  -6   7 -12    3.93    0.18
  -7   7  12   22.45    0.66
  -7  -7  12   22.57    0.69
  -7   7 -12   21.79    0.64
  -8   7  12    3.40    0.19
  -8   7 -12    3.00    0.17
  -8  -7  12    3.42    0.20
   0   8  12   10.10    0.31
   0   8 -12    9.78    0.34
   0   8  12    9.91    0.35
  -1   8  12    0.93    0.08
  -1   8  12    0.98    0.11
   1   8 -12    0.86    0.09
   1   8  12    0.78    0.10
  -1   8 -12    1.13    0.09
   1   8  12    1.02    0.08
   2   8 -12    8.28    0.28
  -2   8  12    8.17    0.27
  -2   8  12    8.41    0.30
  -2   8 -12    7.51    0.29
   2   8  12    7.42    0.31
  -3   8  12   51.78    1.39
   3   8 -12   51.34    1.38
  -3   8  12   51.83    1.30
  -3   8 -12   50.25    1.28
   3   8  12   49.96    1.41
  -3  -8  12   50.39    1.37
  -3   8 -12   49.86    1.39
   4   8 -12   11.65    0.37
  -4   8  12   11.80    0.37
   4   8  12   10.86    0.41
  -4   8 -12   11.55    0.35
  -4   8 -12   11.44    0.38
  -4  -8  12   10.67    0.39
  -5   8  12    3.38    0.17
   5   8  12    3.30    0.20
  -5   8 -12    3.48    0.17
  -5   8 -12    3.33    0.16
  -5  -8  12    3.17    0.19
  -6   8  12    2.36    0.15
  -6   8 -12    2.07    0.13
  -6  -8  12    2.03    0.16
   6   8  12    2.33    0.16
  -7   8  12    5.35    0.24
  -7   8 -12    5.00    0.22
  -7  -8  12    5.24    0.25
  -8   8  12    1.62    0.14
  -8   8 -12    1.34    0.13
  -8  -8  12    1.14    0.15
   0   9 -12    4.38    0.20
   0   9  12    4.55    0.22
  -1   9  12    7.67    0.30
   1   9 -12    7.24    0.28
  -1   9  12    7.49    0.25
  -1   9 -12    8.17    0.29
   1   9  12    7.66    0.31
  -2   9  12    9.55    0.34
  -2   9  12    9.46    0.30
   2   9 -12    9.19    0.32
   2   9  12    8.91    0.35
  -2   9 -12    9.15    0.33
   3   9 -12   40.91    1.14
  -3   9  12   41.15    1.16
  -3   9  12   41.21    1.07
  -3   9 -12   42.38    1.06
   3   9  12   40.65    1.18
  -3   9 -12   41.45    1.15
  -3  -9  12   41.03    1.15
  -4   9  12   16.41    0.50
   4   9 -12   16.28    0.51
  -4   9 -12   17.02    0.53
  -4  -9  12   16.45    0.54
  -4   9 -12   16.60    0.48
   4   9  12   17.26    0.56
  -5   9  12   53.30    1.37
  -5  -9  12   52.12    1.44
  -5   9 -12   52.39    1.35
  -5   9 -12   52.35    1.44
   5   9  12   52.53    1.48
  -6   9  12    8.79    0.32
  -6  -9  12    8.40    0.35
   6   9  12    9.16    0.36
  -6   9 -12    8.63    0.31
  -7   9  12    1.54    0.13
  -7  -9  12    1.65    0.16
  -7   9 -12    1.54    0.13
   0  10  12   23.25    0.72
   0  10 -12   23.35    0.70
  -1  10  12    4.67    0.23
   1  10 -12    4.79    0.21
   1  10  12    4.45    0.23
  -1  10 -12    4.46    0.21
  -2  10  12    8.33    0.28
  -2  10  12    8.21    0.32
   2  10 -12    8.26    0.31
   2  10  12    8.13    0.33
  -2  10 -12    8.12    0.31
  -3  10  12    4.92    0.23
   3  10 -12    5.19    0.23
  -3  10  12    5.26    0.21
  -3  10 -12    5.45    0.23
   3  10  12    4.93    0.25
  -4  10  12   11.36    0.36
   4  10 -12   11.28    0.38
   4  10  12   10.46    0.41
  -4  10 -12   10.93    0.38
  -4  10 -12   10.78    0.34
  -4 -10  12   10.45    0.40
  -5  10  12    2.94    0.16
   5  10  12    2.46    0.19
  -5  10 -12    2.86    0.15
  -5  10 -12    2.73    0.16
  -5 -10  12    2.71    0.18
  -6  10  12    4.10    0.21
  -6 -10  12    3.86    0.23
   6  10  12    4.38    0.24
  -6  10 -12    3.90    0.19
   0  11 -12    0.80    0.10
   0  11  12    0.75    0.11
   1  11 -12   15.25    0.50
  -1  11  12   15.40    0.53
  -1  11 -12   15.22    0.50
   1  11  12   15.36    0.53
  -2  11  12    0.90    0.12
   2  11 -12    0.70    0.10
  -2  11 -12    0.59    0.09
   2  11  12    0.58    0.11
   3  11 -12    1.13    0.11
  -3  11  12    1.26    0.13
   3  11  12    1.09    0.14
  -3  11 -12    1.17    0.12
  -4  11  12    0.37    0.07
   4  11 -12    0.31    0.07
   4  11  12    0.22    0.09
  -4 -11  12    0.38    0.10
  -4  11 -12    0.38    0.08
  -5  11  12    0.74    0.10
  -5 -11  12    0.70    0.12
   5  11  12    0.77    0.13
  -5  11 -12    0.82    0.11
  -6  11  12    5.52    0.25
   6  11  12    6.11    0.30
  -6 -11  12    5.60    0.29
   0  12  12    0.20    0.09
   0  12 -12    0.27    0.08
  -1  12  12   21.76    0.70
   1  12 -12   21.60    0.68
   1  12  12   21.35    0.71
  -1  12 -12   21.66    0.68
  -2  12  12    5.24    0.26
   2  12 -12    4.99    0.24
   2  12  12    5.35    0.27
  -2  12 -12    5.95    0.26
  -3  12  12    4.48    0.23
   3  12 -12    4.25    0.21
   3  12  12    4.24    0.24
  -3  12 -12    4.46    0.22
   4  12 -12    8.45    0.33
  -4  12 -12    8.55    0.34
   4  12  12    8.23    0.37
   5  12  12    1.27    0.16
  -5  12 -12    1.27    0.14
  -5 -12  12    1.41    0.17
   0  13  12    1.04    0.14
   0  13 -12    1.13    0.13
   1  13 -12    0.69    0.11
  -1  13  12    0.76    0.12
  -1  13 -12    0.65    0.10
   1  13  12    0.65    0.12
   2  13 -12    0.79    0.11
  -2  13  12    0.79    0.12
  -2  13 -12    0.72    0.11
   2  13  12    0.71    0.12
  -3  13  12    4.26    0.24
   3  13 -12    3.98    0.21
   3  13  12    4.05    0.25
  -3  13 -12    4.02    0.22
   0  14 -12   10.67    0.42
   0  14  12   11.12    0.45
   1  14 -12    9.97    0.39
  -1  14  12    9.83    0.41
  -1  14 -12    9.82    0.39
  -1   0 -13    5.29    0.24
   1   0 -13    5.22    0.22
  -2   0 -13   48.06    1.38
   2   0 -13   49.02    1.33
  -2   0  13   50.48    1.25
  -3   0  13    5.63    0.18
   3   0 -13    5.61    0.20
  -3   0  13    5.27    0.19
  -3   0 -13    5.32    0.25
  -4   0  13   73.06    1.86
  -4   0  13   71.80    1.81
   4   0 -13   72.21    1.91
  -4   0 -13   75.82    2.00
  -5   0  13    1.51    0.10
  -5   0  13    1.57    0.10
  -5   0 -13    1.46    0.13
  -6   0  13    1.21    0.09
  -6   0 -13    1.15    0.13
  -6   0  13    1.04    0.09
  -7   0  13   39.95    1.07
  -7   0  13   39.05    1.04
  -7   0 -13   39.81    1.04
  -8   0  13    0.08    0.06
  -8   0 -13    0.11    0.06
  -8   0  13    0.17    0.06
  -9   0  13    0.81    0.10
  -9   0  13    0.99    0.12
  -9   0 -13    0.82    0.10
   0   1  13   33.78    0.88
   0  -1 -13   33.66    1.01
   0   1 -13   34.90    0.96
   1   1 -13   22.05    0.62
  -1  -1 -13   20.63    0.69
  -1   1  13   22.31    0.58
   1  -1 -13   20.48    0.66
  -1  -1  13   21.55    0.57
  -1   1 -13   20.95    0.64
  -2  -1 -13   29.67    0.98
  -2   1  13   32.88    0.85
   2   1 -13   32.25    0.90
  -2   1  13   33.46    0.84
   2  -1 -13   33.53    0.94
  -2  -1  13   33.58    0.85
  -2  -1  13   34.45    0.86
  -2   1 -13   33.08    0.94
  -3  -1 -13   31.93    1.00
  -3   1  13   33.51    0.85
   3   1 -13   32.95    0.90
  -3   1  13   33.38    0.85
   3  -1 -13   33.76    0.92
  -3   1 -13   32.67    0.95
  -3  -1  13   33.16    0.86
  -3  -1  13   32.22    0.85
   4   1 -13   21.14    0.58
  -4  -1 -13   21.41    0.70
  -4   1  13   22.04    0.57
  -4   1  13   21.29    0.57
  -4  -1  13   20.97    0.58
  -4   1 -13   20.50    0.64
  -4  -1  13   20.09    0.57
   4  -1 -13   20.40    0.59
  -5   1  13   25.51    0.69
  -5  -1 -13   26.32    0.82
  -5   1  13   26.31    0.70
  -5  -1  13   24.62    0.69
  -5  -1  13   25.69    0.71
  -5   1 -13   26.01    0.77
  -6   1  13    8.10    0.27
  -6   1  13    7.92    0.27
  -6  -1 -13    8.07    0.33
  -6  -1  13    7.47    0.26
  -6   1 -13    7.16    0.29
  -6  -1  13    7.24    0.27
  -7   1  13    8.02    0.29
  -7  -1 -13    8.51    0.28
  -7   1  13    8.05    0.29
  -7  -1  13    8.56    0.30
  -7   1 -13    8.27    0.29
  -7  -1  13    8.02    0.28
  -8   1  13    4.70    0.21
  -8  -1 -13    4.73    0.20
  -8   1  13    4.92    0.21
  -8   1 -13    4.70    0.20
  -8  -1  13    4.60    0.21
  -8  -1  13    4.50    0.20
  -9   1  13    9.28    0.34
  -9  -1 -13    9.22    0.32
  -9  -1  13    9.38    0.33
  -9  -1  13    9.04    0.35
  -9   1 -13    8.80    0.33
   0   2 -13    2.04    0.11
   0   2  13    1.87    0.11
   0   2  13    1.89    0.10
  -1   2  13   10.76    0.32
   1   2 -13   10.70    0.34
  -1   2  13   10.90    0.34
  -1   2 -13   10.45    0.35
  -1  -2  13   10.73    0.32
   1   2  13   10.24    0.35
   2   2 -13   62.29    1.62
  -2   2  13   63.80    1.54
  -2   2  13   60.50    1.53
   2   2  13   61.12    1.64
  -2  -2  13   63.52    1.57
  -2   2 -13   62.86    1.65
  -2  -2  13   62.97    1.53
   2  -2 -13   53.23    1.68
  -3   2  13   21.31    0.58
   3   2 -13   21.44    0.60
  -3   2  13   22.37    0.56
  -3  -2  13   21.68    0.57
  -3  -2  13   21.48    0.58
  -3   2 -13   20.51    0.63
   3  -2 -13   20.11    0.65
  -4  -2 -13    9.27    0.43
   4   2 -13   11.24    0.33
  -4   2  13   10.99    0.34
  -4   2  13   11.68    0.32
  -4  -2  13   11.05    0.34
  -4   2 -13   11.63    0.38
  -4  -2  13   11.53    0.33
  -5   2  13   23.50    0.63
  -5   2  13   22.31    0.63
  -5  -2 -13   21.16    0.77
  -5  -2  13   23.76    0.63
  -5  -2  13   23.69    0.65
  -5   2 -13   24.43    0.69
  -6   2  13    3.07    0.16
  -6  -2 -13    3.13    0.22
  -6   2  13    3.22    0.15
  -6  -2  13    3.72    0.17
  -6   2 -13    3.84    0.18
  -6   2 -13    3.47    0.16
  -6  -2  13    3.63    0.16
  -7  -2 -13    4.10    0.18
  -7   2  13    4.18    0.19
  -7  -2  13    4.49    0.20
  -7   2 -13    4.16    0.19
  -7  -2  13    4.02    0.18
  -8   2  13    4.23    0.20
  -8  -2 -13    4.15    0.19
  -8  -2  13    4.02    0.18
  -8   2 -13    4.17    0.19
  -8  -2  13    4.31    0.21
  -9  -2 -13   18.20    0.55
  -9   2  13   18.81    0.57
  -9  -2  13   19.10    0.60
  -9   2 -13   18.81    0.57
   0   3  13  115.38    3.02
   0   3  13  115.16    2.87
   0   3 -13  116.58    3.02
  -1   3  13   95.69    2.47
   1   3 -13   93.76    2.46
  -1   3  13   93.97    2.31
  -1   3 -13   93.83    2.47
   1   3  13   93.66    2.48
  -2   3  13    5.79    0.21
  -2   3  13    5.58    0.19
   2   3 -13    5.57    0.20
  -2  -3  13    5.45    0.20
  -2  -3  13    5.32    0.19
  -2   3 -13    4.95    0.21
  -3   3  13    7.07    0.24
   3   3 -13    6.87    0.23
  -3   3  13    6.93    0.23
  -3  -3  13    7.28    0.24
  -3   3 -13    6.75    0.26
   3   3  13    7.22    0.27
  -3  -3  13    7.19    0.23
  -4   3  13    7.93    0.26
   4   3 -13    7.61    0.24
  -4  -3  13    7.96    0.25
  -4  -3  13    7.74    0.26
   4   3  13    7.35    0.28
  -4   3 -13    7.57    0.28
  -5   3  13   38.04    0.98
  -5  -3  13   36.57    1.01
  -5  -3  13   37.95    0.97
  -5   3 -13   37.30    1.05
  -6  -3 -13   12.81    0.55
  -6   3  13   13.73    0.43
  -6   3 -13   14.89    0.46
  -6  -3  13   14.61    0.44
  -6  -3  13   14.93    0.42
  -6   3 -13   14.33    0.43
  -7   3  13    5.36    0.23
  -7  -3 -13    5.71    0.21
  -7   3 -13    5.60    0.22
  -7  -3  13    5.72    0.24
  -8   3  13    2.05    0.14
  -8  -3 -13    2.22    0.13
  -8  -3  13    1.91    0.14
  -8   3 -13    2.10    0.14
  -9   3  13    0.16    0.07
  -9  -3  13    0.23    0.08
  -9   3 -13    0.09    0.07
   0   4 -13   37.82    1.02
   0   4  13   36.41    0.95
   0   4  13   37.08    1.03
  -1   4  13   23.92    0.64
   1   4 -13   24.19    0.68
  -1   4  13   23.61    0.69
   1   4  13   24.63    0.70
  -1   4 -13   24.82    0.70
  -2   4  13    0.44    0.06
   2   4 -13    0.30    0.05
  -2   4  13    0.34    0.06
  -2  -4  13    0.27    0.06
  -2  -4  13    0.33    0.05
   2   4  13    0.34    0.07
  -2   4 -13    0.33    0.06
  -3   4  13    2.28    0.12
  -3   4  13    2.41    0.12
   3   4 -13    2.21    0.11
   3   4  13    2.09    0.13
  -3  -4  13    2.18    0.12
  -3  -4  13    1.96    0.11
  -3   4 -13    2.29    0.13
  -4   4  13    1.28    0.10
   4   4 -13    1.48    0.09
  -4   4 -13    1.73    0.11
  -4  -4  13    1.84    0.10
   4   4  13    1.88    0.12
  -4  -4  13    1.80    0.11
  -5   4  13    1.51    0.11
  -5  -4  13    1.67    0.12
  -5   4 -13    1.68    0.11
   5   4  13    1.59    0.13
  -5  -4  13    1.69    0.10
  -6   4  13   13.48    0.42
  -6  -4  13   13.08    0.42
  -6   4 -13   13.04    0.40
  -6   4 -13   13.14    0.42
   6   4  13   13.45    0.45
  -7  -4 -13   30.86    0.81
  -7   4  13   29.87    0.84
  -7   4 -13   30.36    0.83
  -7  -4  13   30.71    0.87
  -8   4  13    3.49    0.19
  -8  -4  13    3.87    0.20
  -8   4 -13    3.78    0.19
  -9   4  13    0.03    0.07
  -9   4 -13    0.12    0.07
  -9  -4  13    0.12    0.07
   0   5  13    3.05    0.15
   0   5 -13    3.11    0.14
   0   5  13    3.00    0.14
   1   5 -13    7.71    0.26
  -1   5  13    7.88    0.25
  -1   5  13    7.44    0.27
  -1   5 -13    7.28    0.26
   1   5  13    6.96    0.27
  -2   5  13   23.66    0.68
  -2   5  13   23.21    0.64
   2   5 -13   23.63    0.67
  -2   5 -13   23.45    0.68
   2   5  13   23.67    0.70
  -2  -5  13   23.95    0.67
  -3   5  13    5.06    0.20
   3   5 -13    5.04    0.19
  -3   5  13    5.00    0.19
  -3  -5  13    5.03    0.18
  -3  -5  13    5.01    0.21
   3   5  13    4.71    0.21
  -3   5 -13    5.09    0.20
  -4   5  13   18.70    0.52
   4   5 -13   18.41    0.53
   4   5  13   17.84    0.57
  -4  -5  13   19.08    0.54
  -4   5 -13   17.34    0.55
  -5  -5 -13   10.87    0.35
  -5   5  13   11.42    0.37
   5   5  13   11.40    0.40
  -5   5 -13   11.92    0.38
  -5   5 -13   11.43    0.36
  -5  -5  13   11.74    0.38
  -6   5  13    5.70    0.23
  -6  -5 -13    5.64    0.21
   6   5  13    5.41    0.24
  -6   5 -13    5.21    0.22
  -6  -5  13    5.11    0.23
  -6   5 -13    5.28    0.21
  -7   5  13    0.37    0.08
  -7  -5 -13    0.40    0.08
  -7  -5  13    0.29    0.08
  -7   5 -13    0.30    0.07
  -8  -5 -13    1.47    0.12
  -8   5  13    1.36    0.12
  -8  -5  13    1.75    0.14
  -8   5 -13    1.72    0.13
   0   6  13    2.50    0.12
   0   6  13    2.43    0.14
   0   6 -13    2.40    0.13
  -1   6  13   10.67    0.33
   1   6 -13   10.84    0.35
  -1   6  13   10.78    0.36
  -1   6 -13   10.90    0.36
   1   6  13   10.63    0.37
  -2   6  13   27.07    0.73
  -2   6  13   27.11    0.79
   2   6 -13   27.45    0.78
  -2   6 -13   27.57    0.79
  -2  -6  13   27.91    0.78
   2   6  13   28.48    0.81
  -3   6  13   12.68    0.38
  -3   6  13   12.59    0.40
   3   6 -13   12.54    0.39
   3   6  13   12.59    0.43
  -3  -6  13   12.97    0.41
  -3   6 -13   12.82    0.41
   4   6 -13    2.37    0.12
  -4   6  13    2.11    0.12
  -4  -6  13    2.45    0.14
   4   6  13    2.37    0.15
  -4   6 -13    2.52    0.14
  -5   6  13    8.66    0.30
   5   6  13    8.44    0.33
  -5   6 -13    8.35    0.30
  -5  -6  13    7.97    0.31
  -5   6 -13    8.83    0.29
  -6   6  13    8.25    0.29
  -6  -6  13    7.84    0.30
   6   6  13    7.77    0.31
  -6   6 -13    7.62    0.28
  -6   6 -13    7.57    0.28
  -7   6  13    1.34    0.12
  -7   6 -13    1.57    0.12
  -7  -6  13    1.34    0.13
  -8   6  13    1.48    0.13
  -8  -6  13    1.14    0.14
  -8   6 -13    1.27    0.12
   0   7  13   51.13    1.44
   0   7 -13   53.90    1.43
   0   7  13   53.14    1.33
   1   7 -13   17.59    0.53
  -1   7  13   17.65    0.49
  -1   7  13   17.34    0.54
  -1   7 -13   16.90    0.53
   1   7  13   17.68    0.55
  -2   7  13   11.45    0.35
   2   7 -13   11.41    0.37
  -2   7  13   11.18    0.38
   2   7  13   11.61    0.40
  -2   7 -13   11.72    0.38
   3   7 -13   46.68    1.26
  -3   7  13   46.53    1.20
  -3   7  13   46.92    1.28
  -3  -7  13   46.03    1.26
   3   7  13   46.05    1.30
  -3   7 -13   47.00    1.28
  -4   7  13   11.09    0.36
   4   7 -13   11.15    0.36
   4   7  13   11.68    0.41
  -4   7 -13   11.58    0.38
  -4  -7  13   10.85    0.39
  -4   7 -13   11.50    0.35
  -5   7  13    6.52    0.25
  -5   7 -13    6.39    0.25
   5   7  13    6.36    0.27
  -5   7 -13    6.47    0.24
  -5  -7  13    6.16    0.26
  -6   7  13    6.56    0.26
  -6  -7  13    6.83    0.28
   6   7  13    6.33    0.29
  -6   7 -13    6.63    0.25
  -7   7  13    4.70    0.22
  -7  -7  13    5.02    0.24
  -7   7 -13    4.69    0.22
  -8   7  13    0.30    0.08
  -8  -7  13    0.43    0.10
  -8   7 -13    0.21    0.07
   0   8  13    1.39    0.12
   0   8  13    1.49    0.10
   0   8 -13    1.36    0.11
  -1   8  13   23.39    0.71
   1   8 -13   23.54    0.69
  -1   8  13   23.55    0.64
  -1   8 -13   23.71    0.70
   1   8  13   24.35    0.72
  -2   8  13    1.48    0.10
   2   8 -13    1.48    0.11
  -2   8  13    1.50    0.12
  -2   8 -13    1.46    0.11
   2   8  13    1.45    0.13
   3   8 -13    9.49    0.32
  -3   8  13    9.52    0.34
  -3   8  13    9.31    0.31
  -3  -8  13    9.39    0.34
   3   8  13    9.44    0.36
  -3   8 -13    9.63    0.33
  -3   8 -13    9.22    0.29
   4   8 -13   55.64    1.51
  -4   8  13   57.14    1.44
  -4   8 -13   57.53    1.42
   4   8  13   54.34    1.56
  -4   8 -13   56.99    1.53
  -4  -8  13   54.88    1.51
  -5   8  13    2.53    0.15
  -5   8 -13    2.43    0.13
   5   8  13    2.18    0.17
  -5   8 -13    2.43    0.15
  -5  -8  13    2.44    0.16
  -6   8  13    7.00    0.27
  -6  -8  13    6.82    0.29
  -6   8 -13    6.71    0.26
   6   8  13    7.10    0.31
  -7   8  13    7.07    0.29
  -7   8 -13    7.07    0.28
  -7  -8  13    6.51    0.30
   0   9 -13   44.69    1.22
   0   9  13   42.99    1.24
   1   9 -13    4.81    0.21
  -1   9  13    5.26    0.23
  -1   9  13    4.94    0.19
   1   9  13    4.58    0.23
  -1   9 -13    4.57    0.21
  -2   9  13   14.72    0.43
   2   9 -13   14.42    0.46
  -2   9  13   14.56    0.48
   2   9  13   14.10    0.49
  -2   9 -13   14.35    0.47
  -3   9  13    3.77    0.19
  -3   9  13    3.59    0.17
   3   9 -13    3.21    0.17
   3   9  13    3.59    0.20
  -3   9 -13    3.60    0.18
  -3  -9  13    3.35    0.19
  -3   9 -13    3.38    0.15
  -4   9  13   15.56    0.46
   4   9 -13   15.30    0.48
  -4  -9  13   14.74    0.50
   4   9  13   14.92    0.52
  -4   9 -13   14.57    0.48
  -4   9 -13   15.01    0.44
  -5   9  13   16.28    0.49
  -5   9 -13   16.05    0.51
   5   9  13   15.73    0.54
  -5   9 -13   15.95    0.47
  -5  -9  13   15.25    0.53
  -6   9  13    1.85    0.14
   6   9  13    2.06    0.17
  -6   9 -13    1.96    0.13
  -6  -9  13    1.93    0.17
  -7   9  13    0.16    0.08
  -7   9 -13    0.25    0.07
  -7  -9  13    0.08    0.08
   0  10  13    8.97    0.35
   0  10 -13    9.12    0.33
   1  10 -13    8.96    0.32
  -1  10  13    8.38    0.34
  -1  10 -13    8.58    0.32
   1  10  13    8.60    0.35
   2  10 -13    0.94    0.10
  -2  10  13    0.95    0.12
  -2  10  13    0.99    0.10
  -2  10 -13    1.04    0.10
   2  10  13    1.00    0.12
   3  10 -13    7.07    0.27
  -3  10  13    6.75    0.26
  -3  10  13    6.75    0.29
   3  10  13    6.85    0.30
  -3  10 -13    6.99    0.28
  -4  10  13    0.86    0.10
   4  10 -13    0.69    0.09
   4  10  13    0.77    0.12
  -4 -10  13    0.76    0.12
  -4  10 -13    0.75    0.10
  -5  10  13   14.08    0.46
  -5  10 -13   14.02    0.44
  -5 -10  13   14.57    0.51
   5  10  13   15.03    0.52
  -5  10 -13   14.51    0.48
  -6  10  13    4.23    0.21
  -6  10 -13    4.18    0.20
  -6 -10  13    4.46    0.25
   6  10  13    4.46    0.25
   0  11  13   14.05    0.50
   0  11 -13   13.90    0.47
  -1  11  13   16.37    0.56
   1  11 -13   17.28    0.54
   1  11  13   16.31    0.57
  -1  11 -13   16.94    0.55
  -2  11  13    2.39    0.17
   2  11 -13    2.44    0.16
  -2  11 -13    2.18    0.15
   2  11  13    2.22    0.17
  -3  11  13   13.23    0.47
   3  11 -13   13.97    0.46
  -3  11 -13   13.88    0.47
   3  11  13   12.85    0.49
   4  11 -13    6.16    0.26
  -4  11  13    6.04    0.25
  -4  11 -13    5.96    0.26
   4  11  13    6.13    0.30
  -5  11  13    3.49    0.19
  -5 -11  13    3.39    0.22
  -5  11 -13    3.40    0.19
   5  11  13    3.21    0.22
   0  12 -13    0.11    0.07
   0  12  13    0.04    0.08
  -1  12  13   17.68    0.61
   1  12 -13   18.34    0.58
   1  12  13   17.33    0.61
  -1  12 -13   17.94    0.58
   2  12 -13    0.38    0.08
  -2  12  13    0.34    0.09
   2  12  13    0.48    0.11
  -2  12 -13    0.46    0.09
   3  12 -13    3.81    0.20
  -3  12  13    3.55    0.21
   3  12  13    3.66    0.23
  -3  12 -13    3.81    0.20
   4  12 -13    0.37    0.09
  -4  12 -13    0.48    0.09
   4  12  13    0.38    0.10
   0  13 -13    0.51    0.10
   0  13  13    0.45    0.11
   1  13 -13    4.18    0.23
  -1  13  13    4.30    0.25
  -1  13 -13    4.12    0.23
   1  13  13    4.31    0.25
  -2  13  13    8.96    0.38
   2  13 -13    8.78    0.35
  -2  13 -13    8.80    0.35
   2  13  13    8.36    0.38
  -3  13  13    1.64    0.16
   3  13 -13    1.56    0.14
   3  13  13    1.74    0.18
  -3  13 -13    1.77    0.15
   0   0 -14   65.17    1.77
   1   0 -14    2.15    0.13
  -1   0  14    1.99    0.10
  -1   0 -14    1.85    0.14
  -2   0  14    0.51    0.06
   2   0 -14    0.38    0.07
  -2   0 -14    0.34    0.08
  -2   0  14    0.45    0.05
  -3   0  14    2.73    0.11
  -3   0 -14    2.63    0.17
   3   0 -14    2.51    0.13
  -3   0  14    2.59    0.12
  -4   0  14   18.15    0.52
  -4   0 -14   19.57    0.62
  -4   0  14   18.80    0.52
   4   0 -14   18.23    0.53
  -5   0  14    0.11    0.05
  -5   0  14    0.14    0.05
  -5   0 -14    0.05    0.07
  -6   0 -14   25.35    0.77
  -6   0  14   25.41    0.70
  -6   0  14   24.27    0.69
  -7   0  14   16.55    0.50
  -7   0 -14   16.31    0.49
  -7   0  14   17.17    0.51
  -8   0  14    1.25    0.11
  -8   0 -14    1.38    0.11
  -8   0  14    1.38    0.12
  -9   0  14    1.37    0.13
  -9   0 -14    1.61    0.13
   0  -1 -14    2.74    0.18
   0   1 -14    2.37    0.14
   1   1 -14    0.61    0.08
  -1   1  14    0.57    0.07
  -1  -1 -14    0.66    0.11
  -1   1 -14    0.76    0.09
  -1  -1  14    0.74    0.07
   1  -1 -14    0.71    0.10
  -2   1  14   16.40    0.44
   2   1 -14   15.44    0.49
  -2  -1 -14   15.10    0.57
  -2  -1  14   17.34    0.46
  -2   1 -14   16.51    0.52
  -2  -1  14   17.21    0.46
  -3   1  14   69.32    1.71
  -3  -1 -14   65.68    1.90
   3   1 -14   67.37    1.79
  -3   1  14   67.19    1.69
   3  -1 -14   69.74    1.82
  -3   1 -14   66.39    1.84
  -3  -1  14   68.21    1.69
  -3  -1  14   68.58    1.72
   4   1 -14   10.19    0.31
  -4   1  14   10.52    0.31
  -4  -1 -14   10.39    0.42
  -4   1  14   10.03    0.32
  -4  -1  14   10.43    0.32
  -4   1 -14   10.42    0.38
  -4  -1  14   10.38    0.32
  -5   1  14   31.35    0.84
  -5  -1 -14   30.85    0.97
  -5   1  14   32.92    0.85
  -5  -1  14   30.99    0.83
  -5  -1  14   31.86    0.85
  -5   1 -14   32.31    0.93
  -6   1  14   22.90    0.66
  -6  -1 -14   24.62    0.77
  -6   1  14   23.95    0.66
  -6  -1  14   24.05    0.67
  -6   1 -14   24.16    0.72
  -6  -1  14   23.39    0.65
  -7   1  14    1.01    0.10
  -7  -1 -14    0.99    0.10
  -7   1  14    1.03    0.10
  -7   1 -14    1.02    0.09
  -7  -1  14    0.95    0.10
  -7  -1  14    0.89    0.10
  -8   1  14   10.15    0.36
  -8  -1 -14   10.60    0.35
  -8  -1  14   10.46    0.35
  -8  -1  14   10.12    0.36
  -8   1 -14   10.41    0.35
  -9  -1 -14    4.85    0.22
  -9   1  14    4.71    0.22
  -9   1 -14    4.66    0.22
  -9  -1  14    4.72    0.23
  -9  -1  14    4.39    0.21
   0   2 -14   21.25    0.62
   0   2  14   21.17    0.58
  -1   2  14    3.50    0.14
   1   2 -14    3.33    0.15
  -1   2 -14    3.41    0.16
  -1  -2  14    3.47    0.14
   1  -2 -14    3.08    0.20
  -2   2  14    1.52    0.10
   2   2 -14    1.62    0.10
  -2  -2  14    2.04    0.11
  -2   2 -14    1.89    0.12
   2  -2 -14    1.65    0.14
  -2  -2  14    2.11    0.10
  -3  -2 -14   61.64    1.90
   3   2 -14   71.85    1.78
  -3   2  14   68.70    1.68
  -3   2 -14   64.78    1.81
   3  -2 -14   67.16    1.83
  -3  -2  14   66.66    1.67
  -3  -2  14   69.67    1.72
  -4  -2 -14   22.21    0.80
   4   2 -14   24.25    0.66
  -4   2  14   24.36    0.65
  -4  -2  14   23.68    0.66
  -4   2 -14   24.15    0.71
  -4  -2  14   24.25    0.64
  -5  -2 -14    6.29    0.33
  -5   2  14    5.91    0.23
  -5  -2  14    6.66    0.22
  -5   2 -14    6.38    0.26
  -5  -2  14    6.55    0.23
  -6   2  14    7.29    0.27
  -6  -2 -14    7.47    0.36
  -6  -2  14    7.35    0.25
  -6  -2  14    7.65    0.27
  -6   2 -14    7.23    0.28
  -7  -2 -14    1.46    0.11
  -7   2  14    1.40    0.11
  -7   2 -14    1.28    0.10
  -7  -2  14    1.51    0.12
  -7  -2  14    1.33    0.11
  -8  -2 -14    1.65    0.12
  -8   2  14    1.68    0.13
  -8   2 -14    1.56    0.12
  -8  -2  14    1.56    0.12
  -8  -2  14    1.67    0.13
  -9   2  14    0.27    0.08
  -9  -2 -14    0.26    0.07
  -9   2 -14    0.32    0.08
  -9  -2  14    0.31    0.09
   0   3  14   15.77    0.45
   0   3  14   15.55    0.48
   0   3 -14   15.81    0.48
  -1   3  14    7.21    0.24
   1   3 -14    6.83    0.25
  -1   3  14    7.15    0.25
  -1   3 -14    6.80    0.25
   1   3  14    6.85    0.26
  -2   3  14   51.47    1.29
   2   3 -14   50.92    1.36
  -2   3  14   50.96    1.37
  -2  -3  14   51.16    1.32
  -2  -3  14   50.94    1.28
  -2   3 -14   50.42    1.39
   2   3  14   50.64    1.39
   3   3 -14   14.61    0.43
  -3   3  14   14.82    0.42
  -3  -3  14   14.47    0.41
  -3  -3  14   14.63    0.43
  -3   3 -14   14.19    0.46
   3   3  14   14.15    0.46
  -4   3  14    8.81    0.29
   4   3 -14    8.96    0.28
  -4  -3  14    8.54    0.29
   4   3  14    8.48    0.32
  -4   3 -14    8.86    0.31
  -4  -3  14    9.04    0.28
  -5   3  14    1.48    0.11
  -5  -3  14    1.62    0.10
  -5  -3  14    1.68    0.11
  -5   3 -14    1.76    0.12
  -6   3  14   25.99    0.72
  -6  -3 -14   23.53    0.86
  -6  -3  14   25.73    0.73
  -6   3 -14   25.93    0.71
  -6   3 -14   25.47    0.75
  -6  -3  14   26.59    0.70
  -7   3  14    0.50    0.09
  -7   3 -14    0.58    0.08
  -7  -3  14    0.68    0.09
  -8   3  14   17.79    0.55
  -8  -3 -14   17.92    0.52
  -8  -3  14   17.85    0.56
  -8   3 -14   17.59    0.54
  -9   3  14    8.96    0.34
  -9  -3  14    8.66    0.34
  -9   3 -14    8.48    0.33
   0   4 -14   77.80    2.03
   0   4  14   76.29    2.04
   0   4  14   75.89    1.90
  -1   4  14   23.12    0.62
   1   4 -14   23.06    0.66
  -1   4  14   23.03    0.67
  -1   4 -14   23.40    0.67
   1   4  14   22.85    0.68
  -2   4  14    1.11    0.09
   2   4 -14    1.17    0.08
  -2   4  14    1.08    0.09
   2   4  14    1.32    0.10
  -2  -4  14    1.35    0.10
  -2   4 -14    1.43    0.10
  -3   4  14    9.24    0.31
   3   4 -14    9.02    0.30
  -3   4  14    9.21    0.30
   3   4  14    9.47    0.33
  -3   4 -14    9.06    0.32
  -3  -4  14    9.95    0.29
  -3  -4  14    9.32    0.31
  -4   4  14   15.79    0.47
   4   4 -14   15.86    0.47
  -4   4 -14   16.49    0.51
   4   4  14   16.06    0.52
  -4  -4  14   16.82    0.46
  -4  -4  14   16.15    0.48
  -5   4  14    4.32    0.18
   5   4  14    3.55    0.19
  -5  -4  14    3.62    0.16
  -5   4 -14    3.66    0.18
  -5  -4  14    3.54    0.17
  -6   4  14    5.16    0.22
  -6   4 -14    5.10    0.21
  -6   4 -14    5.08    0.22
  -6  -4  14    5.04    0.22
  -7   4  14    0.14    0.06
  -7   4 -14    0.17    0.07
  -7  -4  14    0.15    0.06
  -8   4  14    2.21    0.15
  -8   4 -14    2.16    0.14
  -8  -4  14    2.09    0.15
   0   5  14    3.90    0.18
   0   5 -14    3.88    0.17
   0   5  14    3.98    0.16
   1   5 -14    4.32    0.18
  -1   5  14    4.26    0.17
  -1   5  14    4.16    0.19
   1   5  14    4.19    0.19
  -1   5 -14    4.56    0.19
  -2   5  14   37.67    0.99
  -2   5  14   37.38    1.06
   2   5 -14   38.90    1.05
   2   5  14   38.48    1.08
  -2   5 -14   38.85    1.06
  -2  -5  14   38.61    1.03
  -3   5  14    3.87    0.17
  -3   5  14    3.66    0.16
   3   5 -14    3.99    0.16
  -3  -5  14    3.88    0.18
   3   5  14    3.53    0.19
  -3  -5  14    3.98    0.16
  -3   5 -14    3.70    0.17
   4   5 -14    5.86    0.21
  -4   5  14    6.27    0.23
  -4  -5  14    5.83    0.23
  -4   5 -14    5.78    0.23
   4   5  14    5.49    0.24
  -5   5  14    1.23    0.10
   5   5  14    1.18    0.11
  -5  -5  14    1.16    0.11
  -5   5 -14    1.08    0.10
  -6   5  14   16.36    0.50
   6   5  14   17.15    0.55
  -6   5 -14   16.41    0.49
  -6  -5  14   16.40    0.52
  -6   5 -14   16.14    0.51
  -7   5  14   12.36    0.41
  -7  -5  14   12.17    0.43
  -7   5 -14   13.00    0.41
  -8   5  14    3.77    0.20
  -8  -5  14    3.70    0.21
  -8   5 -14    3.41    0.19
   0   6 -14    3.09    0.15
   0   6  14    3.27    0.17
   0   6  14    3.13    0.14
  -1   6  14   29.69    0.86
  -1   6  14   30.60    0.80
   1   6 -14   30.78    0.85
  -1   6 -14   30.06    0.86
   1   6  14   29.94    0.87
   2   6 -14   11.28    0.35
  -2   6  14   11.43    0.36
  -2   6  14   11.08    0.34
   2   6  14    9.42    0.36
  -2   6 -14    9.97    0.35
  -3   6  14   12.06    0.39
  -3   6  14   12.04    0.37
   3   6 -14   12.35    0.38
   3   6  14   11.76    0.41
  -3   6 -14   11.90    0.40
  -3  -6  14   12.54    0.40
  -4   6  14    6.60    0.25
   4   6 -14    6.94    0.24
  -4  -6  14    7.00    0.27
  -4   6 -14    7.08    0.27
   4   6  14    6.78    0.28
  -5   6  14    1.31    0.11
  -5   6 -14    1.36    0.10
   5   6  14    1.55    0.13
  -5   6 -14    1.52    0.12
  -5  -6  14    1.66    0.12
  -6   6  14    0.20    0.07
  -6   6 -14    0.16    0.06
  -6   6 -14    0.10    0.06
  -6  -6  14    0.11    0.07
   6   6  14    0.17    0.07
  -7   6  14    1.68    0.13
  -7   6 -14    1.70    0.13
  -7  -6  14    1.90    0.14
  -8   6  14    2.55    0.17
  -8  -6  14    2.24    0.17
  -8   6 -14    2.48    0.16
   0   7  14    5.81    0.21
   0   7  14    6.16    0.25
   0   7 -14    5.79    0.23
  -1   7  14    0.32    0.07
  -1   7  14    0.27    0.06
   1   7 -14    0.28    0.06
   1   7  14    0.25    0.07
  -1   7 -14    0.32    0.06
   2   7 -14    4.31    0.19
  -2   7  14    4.55    0.19
  -2   7  14    4.47    0.20
   2   7  14    4.74    0.22
  -2   7 -14    4.43    0.20
  -3   7  14    1.87    0.13
  -3   7  14    1.77    0.11
   3   7 -14    1.88    0.11
   3   7  14    1.90    0.14
  -3   7 -14    1.69    0.12
  -3  -7  14    1.71    0.13
   4   7 -14   11.32    0.36
  -4   7  14   11.42    0.36
   4   7  14   10.98    0.40
  -4  -7  14   10.55    0.38
  -4   7 -14   11.01    0.37
  -4   7 -14   10.48    0.34
  -5   7  14   11.25    0.38
  -5   7 -14   11.58    0.36
   5   7  14   11.47    0.42
  -5  -7  14   11.38    0.40
  -5   7 -14   11.43    0.39
  -6   7  14    3.56    0.19
  -6   7 -14    3.65    0.18
  -6  -7  14    3.79    0.20
  -6   7 -14    3.56    0.17
   6   7  14    3.88    0.21
  -7   7  14    0.38    0.08
  -7   7 -14    0.45    0.09
  -7  -7  14    0.45    0.10
  -8   7  14    8.09    0.32
  -8   7 -14    7.53    0.30
  -8  -7  14    7.75    0.34
   0   8  14   14.58    0.43
   0   8  14   14.13    0.48
   0   8 -14   14.98    0.47
   1   8 -14    1.72    0.12
  -1   8  14    2.06    0.14
  -1   8  14    1.99    0.12
   1   8  14    1.42    0.12
  -1   8 -14    1.68    0.12
  -2   8  14    5.31    0.23
  -2   8  14    5.68    0.21
   2   8 -14    5.46    0.22
   2   8  14    5.36    0.25
  -2   8 -14    5.15    0.22
  -3   8  14    2.59    0.14
  -3   8  14    2.22    0.15
   3   8 -14    2.39    0.14
  -3   8 -14    2.43    0.14
   3   8  14    2.37    0.17
  -3  -8  14    2.28    0.16
  -3   8 -14    2.43    0.12
   4   8 -14   38.85    1.08
  -4   8  14   39.71    1.03
   4   8  14   38.45    1.13
  -4   8 -14   39.35    1.01
  -4   8 -14   37.84    1.09
  -4  -8  14   38.67    1.09
  -5   8  14    7.05    0.27
  -5  -8  14    7.08    0.29
  -5   8 -14    6.61    0.27
  -5   8 -14    6.55    0.25
   5   8  14    6.34    0.30
  -6   8  14    2.87    0.17
  -6  -8  14    2.71    0.18
   6   8  14    2.60    0.18
  -6   8 -14    2.51    0.15
  -7   8  14    0.64    0.10
  -7   8 -14    0.69    0.10
  -7  -8  14    0.60    0.11
   0   9 -14    6.85    0.27
   0   9  14    7.05    0.29
  -1   9  14    9.09    0.30
  -1   9  14    8.52    0.34
   1   9 -14    8.96    0.32
  -1   9 -14    9.26    0.33
   1   9  14    8.67    0.34
  -2   9  14    1.91    0.12
  -2   9  14    1.92    0.14
   2   9 -14    2.05    0.13
   2   9  14    1.98    0.15
  -2   9 -14    2.14    0.14
  -3   9  14   22.48    0.67
   3   9 -14   21.49    0.65
  -3   9  14   21.91    0.62
  -3   9 -14   21.85    0.67
  -3   9 -14   22.21    0.60
   3   9  14   21.47    0.70
   4   9 -14   14.18    0.46
  -4   9  14   14.94    0.45
  -4   9 -14   14.58    0.48
  -4   9 -14   14.15    0.43
  -4  -9  14   13.50    0.48
   4   9  14   14.61    0.51
  -5   9  14   11.75    0.40
   5   9  14   11.58    0.44
  -5   9 -14   11.33    0.37
  -5  -9  14   12.38    0.44
  -5   9 -14   11.61    0.41
  -6   9  14    1.94    0.15
   6   9  14    1.89    0.16
  -6   9 -14    1.74    0.13
  -6  -9  14    1.84    0.16
  -7   9  14    8.68    0.34
  -7  -9  14    8.95    0.38
  -7   9 -14    8.94    0.33
   0  10  14    7.34    0.31
   0  10 -14    6.99    0.28
   1  10 -14    4.74    0.22
  -1  10  14    4.64    0.23
   1  10  14    4.77    0.24
  -1  10 -14    4.86    0.22
   2  10 -14    8.79    0.33
  -2  10  14    9.43    0.31
  -2  10  14    9.26    0.35
  -2  10 -14    8.99    0.34
   2  10  14    9.27    0.37
   3  10 -14    8.54    0.32
  -3  10  14    8.89    0.34
  -3  10  14    8.74    0.31
   3  10  14    8.33    0.36
  -3  10 -14    8.70    0.33
   4  10 -14   13.36    0.45
  -4  10  14   13.99    0.43
   4  10  14   13.70    0.49
  -4 -10  14   12.88    0.48
  -4  10 -14   13.22    0.45
  -5  10  14    0.02    0.06
  -5  10 -14    0.07    0.06
   5  10  14    0.12    0.08
  -5 -10  14    0.18    0.09
  -5  10 -14    0.13    0.06
  -6  10  14    1.41    0.13
  -6 -10  14    1.27    0.15
   6  10  14    1.29    0.16
  -6  10 -14    1.43    0.12
   0  11 -14    1.13    0.11
   0  11  14    0.78    0.12
  -1  11  14    7.95    0.33
   1  11 -14    7.40    0.30
   1  11  14    7.47    0.33
  -1  11 -14    7.66    0.31
   2  11 -14    2.12    0.15
  -2  11  14    2.02    0.16
  -2  11 -14    2.10    0.15
   2  11  14    2.23    0.18
  -3  11  14    0.49    0.10
   3  11 -14    0.44    0.09
   3  11  14    0.36    0.10
  -3  11 -14    0.39    0.08
  -4  11  14    6.57    0.27
   4  11 -14    6.96    0.28
  -4  11 -14    7.22    0.30
   4  11  14    7.07    0.33
  -5  11  14    3.33    0.19
   5  11  14    3.49    0.22
  -5 -11  14    3.39    0.22
  -5  11 -14    3.48    0.20
   0  12  14   24.30    0.79
   0  12 -14   25.40    0.77
   1  12 -14    3.28    0.19
  -1  12  14    3.47    0.22
  -1  12 -14    3.44    0.20
   1  12  14    3.44    0.22
   2  12 -14    0.30    0.08
  -2  12  14    0.25    0.09
   2  12  14    0.25    0.09
  -2  12 -14    0.38    0.09
   3  12 -14    1.75    0.15
  -3  12  14    1.98    0.16
  -3  12 -14    2.13    0.16
   3  12  14    1.69    0.17
   4  12 -14    8.43    0.33
  -4  12 -14    8.17    0.34
   4  12  14    8.12    0.37
   0  13  14    2.78    0.20
   0  13 -14    2.79    0.19
   1  13 -14    1.75    0.14
  -1  13  14    1.40    0.16
   1  13  14    1.70    0.17
  -1  13 -14    1.51    0.14
   2  13 -14    5.35    0.26
  -2  13  14    5.02    0.27
   2  13  14    5.50    0.29
  -2  13 -14    5.39    0.26
  -1   0 -15   59.86    1.64
   1   0 -15   59.75    1.62
  -1   0  15   58.04    1.48
  -2   0  15    8.94    0.29
   2   0 -15    9.18    0.32
  -2   0  15    9.27    0.27
  -2   0 -15    9.50    0.37
  -3   0 -15   16.07    0.55
   3   0 -15   15.56    0.48
  -3   0  15   16.57    0.45
  -4   0 -15    7.47    0.32
  -4   0  15    7.33    0.25
  -4   0  15    7.68    0.24
  -5   0 -15   86.16    2.30
  -5   0  15   83.09    2.09
  -5   0  15   83.56    2.14
  -6   0  15   33.73    0.91
  -6   0  15   32.09    0.89
  -6   0 -15   34.91    1.00
  -7   0  15   15.48    0.48
  -7   0  15   16.19    0.49
  -7   0 -15   15.95    0.48
  -8   0 -15    5.99    0.24
  -8   0  15    5.53    0.24
  -9   0  15   21.55    0.64
  -9   0 -15   21.68    0.64
   0  -1 -15    0.33    0.09
   0   1 -15    0.26    0.06
   0   1  15    0.22    0.05
  -1  -1 -15   14.47    0.53
  -1   1  15   15.11    0.43
   1   1 -15   15.09    0.47
  -1   1 -15   15.38    0.49
   1  -1 -15   14.40    0.51
  -1  -1  15   14.72    0.43
   2   1 -15   68.88    1.82
  -2  -1 -15   67.72    1.92
  -2   1  15   67.88    1.71
  -2  -1  15   70.94    1.74
   2  -1 -15   69.31    1.86
  -2  -1  15   68.12    1.71
  -2   1 -15   66.05    1.86
  -3   1  15   52.75    1.34
  -3  -1 -15   50.84    1.53
   3   1 -15   52.28    1.41
  -3  -1  15   54.80    1.36
  -3   1 -15   53.28    1.47
   3  -1 -15   53.85    1.44
  -3  -1  15   52.40    1.33
  -4  -1 -15   16.44    0.58
   4   1 -15   16.22    0.47
  -4   1  15   15.48    0.46
  -4   1 -15   15.90    0.53
  -4  -1  15   15.57    0.46
  -4  -1  15   16.44    0.46
  -5   1  15   11.50    0.36
  -5  -1 -15   12.04    0.46
  -5  -1  15   11.39    0.36
  -5   1 -15   12.01    0.42
  -5  -1  15   11.85    0.36
  -6  -1 -15    2.51    0.19
  -6   1  15    2.27    0.13
  -6   1 -15    2.29    0.16
  -6  -1  15    2.40    0.13
  -6  -1  15    2.21    0.13
  -7   1  15    4.69    0.20
  -7  -1  15    4.77    0.21
  -7  -1  15    4.56    0.20
  -7   1 -15    4.39    0.19
  -8   1  15    1.21    0.12
  -8  -1 -15    1.43    0.12
  -8  -1  15    1.39    0.12
  -8  -1  15    1.34    0.12
  -8   1 -15    1.30    0.12
  -9   1  15    3.29    0.19
  -9  -1 -15    3.04    0.17
  -9   1 -15    3.05    0.18
   0  -2 -15   10.09    0.43
   0   2 -15   11.58    0.37
   1   2 -15   30.44    0.82
  -1  -2 -15   26.59    0.91
  -1   2 -15   30.76    0.83
   1  -2 -15   26.68    0.89
  -2   2  15    6.52    0.22
  -2  -2 -15    5.76    0.32
   2   2 -15    6.57    0.24
  -2  -2  15    6.52    0.22
   2  -2 -15    6.19    0.29
  -2   2 -15    6.72    0.26
  -2  -2  15    6.70    0.22
  -3   2  15    7.00    0.25
  -3  -2 -15    6.86    0.36
   3   2 -15    7.18    0.25
  -3   2 -15    7.40    0.29
  -3  -2  15    7.76    0.25
  -3  -2  15    7.89    0.25
   3  -2 -15    7.63    0.30
   4   2 -15    8.24    0.27
  -4  -2 -15    8.19    0.39
  -4   2  15    8.44    0.28
  -4  -2  15    8.25    0.28
  -4  -2  15    8.80    0.28
  -4   2 -15    9.05    0.33
  -5  -2 -15    1.27    0.17
  -5   2  15    1.45    0.11
  -5   2 -15    1.44    0.12
  -5  -2  15    1.34    0.10
  -5  -2  15    1.51    0.11
  -6  -2 -15    3.94    0.26
  -6   2  15    4.11    0.19
  -6  -2  15    4.34    0.19
  -6   2 -15    4.12    0.20
  -6  -2  15    4.02    0.18
  -7   2  15   24.47    0.72
  -7   2 -15   25.35    0.71
  -7  -2  15   26.10    0.71
  -7  -2  15   26.03    0.73
  -8  -2 -15    1.62    0.12
  -8   2  15    1.54    0.13
  -8   2 -15    1.64    0.12
  -8  -2  15    1.60    0.13
  -8  -2  15    1.65    0.12
  -9   2  15    4.61    0.23
  -9  -2 -15    4.60    0.21
  -9  -2  15    4.74    0.23
  -9   2 -15    4.63    0.22
   0   3  15   76.66    2.03
   0   3 -15   75.32    2.03
   0   3  15   77.28    1.90
  -1   3  15   61.77    1.52
   1   3 -15   61.53    1.62
  -1   3  15   59.15    1.62
   1   3  15   60.33    1.64
  -1   3 -15   60.03    1.63
   2   3 -15   21.90    0.63
  -2   3  15   22.39    0.64
  -2  -3  15   22.35    0.60
  -2   3 -15   21.73    0.66
   2   3  15   21.49    0.66
  -2  -3  15   22.43    0.61
   3   3 -15    6.98    0.24
  -3   3  15    6.94    0.25
  -3  -3  15    7.69    0.24
  -3  -3  15    7.24    0.25
   3   3  15    7.09    0.28
  -3   3 -15    7.34    0.28
   3  -3 -15    6.37    0.30
   4   3 -15    8.43    0.27
  -4   3  15    8.58    0.28
  -4  -3  15    7.62    0.26
  -4   3 -15    7.68    0.30
  -4  -3  15    8.07    0.28
  -5   3  15   11.14    0.36
  -5  -3 -15    9.40    0.46
  -5  -3  15   11.52    0.35
  -5  -3  15   11.49    0.36
  -5   3 -15   11.47    0.39
  -6  -3 -15    8.03    0.41
  -6   3  15    8.44    0.30
  -6  -3  15    9.12    0.31
  -6   3 -15    8.38    0.32
  -6  -3  15    9.12    0.29
  -7   3  15   10.33    0.36
  -7  -3  15   10.53    0.36
  -7   3 -15   10.20    0.35
  -8   3  15    1.08    0.12
  -8  -3 -15    1.01    0.10
  -8  -3  15    1.07    0.12
  -8   3 -15    1.00    0.12
   0   4 -15   28.62    0.80
   0   4  15   27.72    0.80
   0   4  15   27.57    0.74
  -1   4  15    6.83    0.24
   1   4 -15    7.04    0.25
  -1   4  15    6.13    0.25
  -1   4 -15    7.00    0.26
   1   4  15    7.19    0.27
  -2   4  15    4.75    0.20
  -2   4  15    4.64    0.19
   2   4 -15    4.75    0.19
  -2   4 -15    4.58    0.20
  -2  -4  15    4.81    0.19
   2   4  15    4.86    0.21
   3   4 -15   69.21    1.81
  -3   4  15   67.27    1.72
  -3   4  15   68.19    1.82
  -3  -4  15   67.78    1.77
  -3  -4  15   70.99    1.71
  -3   4 -15   69.44    1.84
   3   4  15   66.86    1.85
   4   4 -15    3.46    0.15
  -4   4  15    3.45    0.16
  -4  -4  15    3.42    0.15
   4   4  15    3.17    0.18
  -4   4 -15    3.26    0.17
  -4  -4  15    3.19    0.16
  -5   4  15   82.44    2.06
  -5  -4  15   83.93    2.04
  -5   4 -15   81.55    2.19
  -5  -4  15   81.62    2.12
   5   4  15   80.87    2.21
  -6   4  15    5.41    0.23
  -6   4 -15    5.56    0.22
  -6  -4  15    5.46    0.23
  -6   4 -15    5.16    0.23
  -7   4  15    1.14    0.12
  -7   4 -15    1.08    0.11
  -7  -4  15    1.19    0.11
  -8   4  15    1.95    0.15
  -8   4 -15    1.91    0.14
  -8  -4  15    1.68    0.15
   0   5 -15    7.15    0.26
   0   5  15    7.01    0.24
   0   5  15    6.94    0.27
   1   5 -15    6.55    0.24
  -1   5  15    6.64    0.24
  -1   5  15    6.54    0.26
  -1   5 -15    6.68    0.25
   1   5  15    7.09    0.27
   2   5 -15   35.39    0.98
  -2   5  15   34.91    0.93
  -2   5  15   36.01    1.00
  -2   5 -15   36.20    1.00
   2   5  15   35.24    1.01
  -3   5  15   23.47    0.66
  -3   5  15   23.73    0.69
   3   5 -15   24.18    0.68
  -3   5 -15   23.32    0.70
  -3  -5  15   25.52    0.65
  -3  -5  15   23.54    0.68
   3   5  15   23.56    0.72
  -4   5  15    9.79    0.31
   4   5 -15    9.35    0.30
   4   5  15    8.94    0.34
  -4  -5  15    9.26    0.33
  -4   5 -15    8.99    0.33
  -5   5  15   20.12    0.58
   5   5  15   19.74    0.62
  -5   5 -15   19.64    0.60
  -5  -5  15   19.18    0.59
  -6   5  15    4.89    0.22
  -6  -5  15    5.32    0.23
  -6   5 -15    4.65    0.20
   6   5  15    5.08    0.24
  -6   5 -15    5.25    0.22
  -7   5  15    0.20    0.07
  -7  -5  15    0.20    0.08
  -7   5 -15    0.15    0.06
  -8   5  15    6.38    0.28
  -8   5 -15    6.24    0.26
  -8  -5  15    6.44    0.29
   0   6 -15    0.82    0.08
   0   6  15    0.81    0.10
   0   6  15    0.73    0.08
  -1   6  15   54.89    1.38
  -1   6  15   53.84    1.48
   1   6 -15   54.20    1.47
  -1   6 -15   55.26    1.48
   1   6  15   53.54    1.49
  -2   6  15    3.55    0.18
   2   6 -15    3.51    0.16
  -2   6  15    3.54    0.16
  -2   6 -15    3.75    0.18
   2   6  15    3.65    0.19
  -3   6  15    5.06    0.20
  -3   6  15    5.10    0.21
   3   6 -15    5.18    0.20
  -3  -6  15    5.27    0.22
   3   6  15    5.19    0.24
  -3   6 -15    4.93    0.21
  -4   6  15    5.30    0.21
   4   6 -15    5.01    0.20
   4   6  15    4.83    0.24
  -4   6 -15    4.98    0.22
  -4  -6  15    5.06    0.22
  -5   6  15    4.69    0.21
  -5   6 -15    4.91    0.20
  -5   6 -15    4.53    0.21
   5   6  15    4.92    0.24
  -5  -6  15    4.91    0.22
  -6   6  15    5.85    0.25
  -6   6 -15    5.91    0.25
  -6  -6  15    6.02    0.26
  -6   6 -15    5.91    0.23
   6   6  15    5.96    0.27
  -7   6  15   29.31    0.85
  -7   6 -15   29.91    0.83
  -7  -6  15   30.50    0.88
  -8   6  15    1.52    0.14
  -8  -6  15    1.62    0.15
  -8   6 -15    1.58    0.13
   0   7 -15   28.51    0.81
   0   7  15   27.52    0.83
   0   7  15   28.50    0.76
  -1   7  15   51.96    1.44
   1   7 -15   51.73    1.43
  -1   7  15   53.27    1.34
   1   7  15   51.54    1.45
  -1   7 -15   53.82    1.44
   2   7 -15    3.79    0.17
  -2   7  15    3.89    0.17
  -2   7  15    3.33    0.18
   2   7  15    3.97    0.20
  -2   7 -15    4.50    0.19
   3   7 -15    0.04    0.05
  -3   7  15    0.00    0.04
  -3   7  15    0.02    0.05
  -3  -7  15    0.03    0.06
  -3   7 -15    0.07    0.05
   3   7  15    0.05    0.06
  -4   7  15    9.13    0.32
   4   7 -15    9.23    0.31
  -4  -7  15    9.27    0.34
   4   7  15    8.86    0.35
  -4   7 -15    9.35    0.33
  -5   7  15   25.49    0.72
  -5   7 -15   25.16    0.70
   5   7  15   24.14    0.77
  -5  -7  15   25.14    0.75
  -5   7 -15   26.05    0.75
  -6   7  15    7.93    0.30
  -6   7 -15    7.54    0.30
  -6  -7  15    8.04    0.32
   6   7  15    7.59    0.33
  -6   7 -15    8.07    0.29
  -7   7  15    1.20    0.13
  -7   7 -15    1.15    0.11
  -7  -7  15    1.27    0.14
   0   8  15    5.86    0.22
   0   8 -15    5.93    0.24
   0   8  15    5.67    0.26
  -1   8  15    4.95    0.20
   1   8 -15    4.79    0.21
  -1   8  15    5.00    0.23
   1   8  15    4.95    0.23
  -1   8 -15    5.21    0.22
  -2   8  15    0.81    0.09
   2   8 -15    0.72    0.09
  -2   8  15    0.70    0.09
  -2   8 -15    0.67    0.09
   2   8  15    0.52    0.10
   3   8 -15    0.33    0.07
  -3   8  15    0.27    0.07
  -3   8  15    0.31    0.07
  -3   8 -15    0.22    0.07
   3   8  15    0.27    0.08
  -3  -8  15    0.32    0.08
  -4   8  15    2.71    0.15
   4   8 -15    2.80    0.15
   4   8  15    2.72    0.18
  -4  -8  15    2.67    0.18
  -4   8 -15    2.84    0.17
  -4   8 -15    2.89    0.15
  -5   8  15   15.78    0.49
   5   8  15   15.09    0.54
  -5   8 -15   15.79    0.51
  -5   8 -15   15.20    0.47
  -5  -8  15   15.98    0.52
  -6   8  15    5.59    0.25
   6   8  15    5.73    0.28
  -6  -8  15    5.55    0.27
  -6   8 -15    5.35    0.23
  -7   8  15    0.87    0.11
  -7   8 -15    0.87    0.11
  -7  -8  15    0.84    0.13
   0   9  15    2.96    0.18
   0   9 -15    3.15    0.17
  -1   9  15    1.19    0.13
  -1   9  15    1.40    0.11
   1   9 -15    1.22    0.11
   1   9  15    1.03    0.12
  -1   9 -15    1.14    0.11
   2   9 -15    9.64    0.34
  -2   9  15    9.11    0.35
  -2   9  15    9.17    0.32
   2   9  15    9.34    0.37
  -2   9 -15    9.59    0.35
  -3   9  15   20.33    0.59
   3   9 -15   19.96    0.62
  -3   9  15   19.94    0.63
   3   9  15   20.95    0.67
  -3   9 -15   20.38    0.63
  -3   9 -15   20.91    0.57
   4   9 -15    5.82    0.24
  -4   9  15    6.02    0.24
  -4  -9  15    5.84    0.27
  -4   9 -15    5.72    0.25
  -4   9 -15    5.71    0.22
   4   9  15    5.52    0.28
  -5   9  15    5.94    0.25
   5   9  15    5.65    0.28
  -5  -9  15    5.84    0.28
  -5   9 -15    5.50    0.23
  -5   9 -15    5.57    0.25
  -6   9  15    5.90    0.26
  -6   9 -15    5.86    0.24
   6   9  15    6.34    0.30
  -6  -9  15    5.67    0.29
   0  10 -15   12.51    0.43
   0  10  15   12.29    0.45
  -1  10  15    4.67    0.23
   1  10 -15    4.87    0.22
   1  10  15    4.23    0.24
  -1  10 -15    4.68    0.22
  -2  10  15    2.21    0.13
   2  10 -15    2.01    0.14
  -2  10  15    2.28    0.16
  -2  10 -15    1.97    0.14
   2  10  15    1.96    0.16
  -3  10  15    2.18    0.14
   3  10 -15    2.15    0.14
  -3  10  15    2.25    0.16
  -3  10 -15    2.41    0.15
   3  10  15    2.40    0.18
  -4  10  15   12.10    0.40
   4  10 -15   12.20    0.41
   4  10  15   11.97    0.46
  -4 -10  15   12.00    0.45
  -4  10 -15   12.43    0.43
  -5  10  15    0.19    0.07
   5  10  15    0.25    0.09
  -5  10 -15    0.18    0.07
  -5 -10  15    0.20    0.09
  -5  10 -15    0.24    0.07
  -6  10  15    3.26    0.19
  -6  10 -15    2.91    0.17
   6  10  15    2.66    0.20
  -6 -10  15    2.82    0.21
   0  11  15   25.05    0.80
   0  11 -15   25.39    0.77
   1  11 -15   27.05    0.81
  -1  11  15   26.86    0.84
   1  11  15   26.97    0.85
  -1  11 -15   26.19    0.81
  -2  11  15    5.24    0.26
   2  11 -15    5.09    0.24
   2  11  15    5.39    0.27
  -2  11 -15    5.34    0.25
   3  11 -15    0.16    0.07
  -3  11  15    0.23    0.08
  -3  11 -15    0.15    0.07
   3  11  15    0.18    0.08
  -4  11  15    6.03    0.25
   4  11 -15    5.77    0.26
  -4  11 -15    5.90    0.26
   4  11  15    5.71    0.30
  -5  11  15   16.44    0.51
  -5 -11  15   15.01    0.55
  -5  11 -15   15.78    0.53
   5  11  15   15.77    0.58
   0  12 -15    2.58    0.17
   0  12  15    2.22    0.19
  -1  12  15    0.63    0.11
   1  12 -15    0.63    0.10
  -1  12 -15    0.52    0.10
   1  12  15    0.49    0.11
   2  12 -15    3.32    0.19
  -2  12  15    3.53    0.21
   2  12  15    2.94    0.21
  -2  12 -15    3.27    0.19
   3  12 -15    4.65    0.23
  -3  12  15    4.50    0.25
   3  12  15    4.42    0.26
  -3  12 -15    4.81    0.24
   4  12 -15    5.03    0.25
  -4  12 -15    5.43    0.26
   4  12  15    5.57    0.30
   0  13  15    7.78    0.36
   1  13 -15    3.97    0.22
  -1  13  15    4.07    0.25
  -1  13 -15    3.83    0.22
   1  13  15    3.84    0.24
  -2  13  15    0.27    0.10
   2  13 -15    0.26    0.09
  -2  13 -15    0.40    0.09
   2  13  15    0.33    0.10
   0   0 -16    0.87    0.11
  -1   0  16    7.39    0.26
  -1   0 -16    8.36    0.33
   1   0 -16    7.30    0.29
   2   0 -16  126.13    3.37
  -2   0  16  124.62    3.15
  -2   0 -16  133.63    3.43
  -2   0  16  130.45    3.23
   3   0 -16    1.94    0.12
  -3   0  16    1.69    0.11
  -3   0 -16    1.88    0.16
  -3   0  16    2.13    0.10
  -4   0  16   54.57    1.43
  -4   0 -16   57.52    1.60
  -4   0  16   57.02    1.45
  -5   0 -16   11.98    0.44
  -5   0  16   11.39    0.36
  -6   0  16   13.54    0.42
  -6   0 -16   13.78    0.49
  -7   0  16    0.96    0.11
  -8   0  16    2.20    0.14
  -8   0 -16    2.21    0.14
  -9   0 -16    1.61    0.13
  -9   0  16    1.47    0.14
   0  -1 -16   12.78    0.48
   0   1 -16   13.06    0.43
  -1  -1 -16    7.08    0.33
   1   1 -16    6.97    0.27
  -1   1 -16    7.71    0.30
   1  -1 -16    7.18    0.31
  -2   1  16    2.41    0.13
  -2  -1 -16    2.32    0.19
   2   1 -16    2.61    0.14
  -2   1 -16    2.91    0.17
  -2  -1  16    2.94    0.14
   2  -1 -16    3.39    0.18
  -2  -1  16    2.99    0.12
  -3  -1 -16   19.59    0.68
   3   1 -16   18.75    0.56
  -3  -1  16   19.62    0.54
  -3  -1  16   18.75    0.54
  -3   1 -16   19.76    0.62
   3  -1 -16   19.57    0.59
  -4   1  16   27.04    0.74
  -4  -1 -16   27.50    0.88
  -4  -1  16   27.11    0.73
  -4  -1  16   27.77    0.74
  -4   1 -16   26.93    0.83
  -5   1  16    0.63    0.08
  -5  -1 -16    0.56    0.12
  -5   1 -16    0.75    0.11
  -5  -1  16    0.60    0.08
  -5  -1  16    0.67    0.08
  -6   1  16    5.55    0.23
  -6  -1 -16    5.90    0.30
  -6  -1  16    6.14    0.23
  -6  -1  16    5.97    0.23
  -6   1 -16    6.16    0.27
  -7   1  16    1.40    0.11
  -7   1 -16    1.37    0.11
  -7  -1  16    1.46    0.12
  -7  -1  16    1.36    0.11
  -8   1  16   12.47    0.42
  -8  -1 -16   12.81    0.41
  -8  -1  16   12.98    0.42
  -8   1 -16   12.21    0.41
   0   2 -16   17.00    0.52
   0  -2 -16   15.71    0.59
   0   2  16   16.83    0.48
   1   2 -16   30.32    0.85
  -1  -2 -16   27.93    0.95
  -1   2  16   30.83    0.79
   1  -2 -16   29.78    0.93
  -1   2 -16   29.57    0.86
   2   2 -16    5.61    0.22
  -2   2  16    5.80    0.21
  -2  -2 -16    5.45    0.31
   2  -2 -16    5.67    0.28
  -2  -2  16    5.84    0.21
  -2   2 -16    6.09    0.25
  -2  -2  16    5.86    0.21
   3   2 -16   19.34    0.55
  -3   2  16   19.07    0.54
  -3  -2 -16   17.50    0.68
  -3   2 -16   18.40    0.59
  -3  -2  16   18.78    0.53
  -3  -2  16   19.34    0.54
   3  -2 -16   19.22    0.61
  -4  -2 -16    1.07    0.16
  -4   2  16    1.22    0.10
   4   2 -16    1.20    0.09
  -4   2 -16    1.00    0.11
  -4  -2  16    1.13    0.09
  -4  -2  16    1.17    0.09
  -5   2  16   21.88    0.64
  -5  -2 -16   21.75    0.79
  -5  -2  16   23.13    0.63
  -5   2 -16   23.87    0.71
  -5  -2  16   23.40    0.65
  -6   2  16    4.10    0.19
  -6  -2 -16    4.39    0.27
  -6   2 -16    4.20    0.21
  -6  -2  16    3.92    0.18
  -6  -2  16    3.97    0.18
  -7   2  16    8.39    0.31
  -7  -2  16    8.58    0.30
  -7  -2  16    8.71    0.31
  -7   2 -16    8.66    0.31
  -8   2  16    1.99    0.14
  -8  -2 -16    2.21    0.14
  -8  -2  16    2.30    0.15
  -8   2 -16    2.30    0.15
   0   3  16   28.72    0.77
   0   3 -16   28.56    0.82
   0   3  16   28.54    0.82
   1   3 -16    2.66    0.14
  -1   3  16    2.64    0.15
  -1   3  16    2.67    0.13
  -1   3 -16    2.89    0.16
   1   3  16    2.53    0.15
  -2   3  16   14.64    0.45
   2   3 -16   15.66    0.47
   2   3  16   15.68    0.50
  -2  -3  16   16.12    0.45
  -2   3 -16   15.99    0.50
  -3   3  16   12.44    0.39
   3   3 -16   12.48    0.39
   3  -3 -16   11.77    0.46
   3   3  16   12.69    0.43
  -3  -3  16   13.52    0.38
  -3   3 -16   12.23    0.42
  -3  -3  16   13.06    0.39
  -4   3  16    1.93    0.12
   4   3 -16    2.16    0.11
  -4   3 -16    2.33    0.15
  -4  -3  16    2.42    0.13
  -4  -3  16    2.46    0.13
  -5   3  16    4.54    0.20
  -5  -3 -16    4.26    0.29
  -5   3 -16    4.57    0.22
  -5  -3  16    4.73    0.20
  -5  -3  16    4.71    0.19
  -6  -3 -16   10.85    0.49
  -6   3  16   10.82    0.37
  -6  -3  16   10.85    0.37
  -6   3 -16   10.61    0.38
  -6  -3  16   11.47    0.35
  -7   3  16    4.24    0.21
  -7   3 -16    4.56    0.20
  -7  -3  16    4.27    0.21
  -8  -3 -16   12.70    0.40
  -8   3  16   12.50    0.43
  -8   3 -16   12.78    0.42
  -8  -3  16   12.65    0.44
   0   4  16   34.42    0.92
   0   4 -16   35.83    0.98
   0   4  16   34.82    0.99
   1   4 -16    9.17    0.32
  -1   4  16    9.77    0.34
  -1   4  16    9.61    0.31
  -1   4 -16   10.50    0.34
   1   4  16    9.49    0.34
  -2   4  16   14.89    0.46
  -2   4  16   15.18    0.43
   2   4 -16   14.74    0.45
  -2   4 -16   13.63    0.46
   3   4 -16    3.66    0.16
  -3   4  16    4.02    0.17
  -3   4  16    3.74    0.17
   3   4  16    3.05    0.18
  -3   4 -16    3.60    0.18
  -3  -4  16    3.33    0.15
  -3  -4  16    3.22    0.16
  -4   4  16   21.70    0.61
   4   4 -16   22.31    0.62
  -4  -4  16   22.29    0.60
   4   4  16   20.73    0.67
  -4   4 -16   20.81    0.65
  -4  -4  16   22.59    0.63
  -5   4  16    8.02    0.29
  -5  -4  16    7.75    0.29
   5   4  16    8.11    0.33
  -5  -4  16    8.42    0.28
  -5   4 -16    8.42    0.31
  -6  -4 -16    7.18    0.40
  -6   4  16    8.00    0.29
  -6   4 -16    7.81    0.28
  -6   4 -16    7.98    0.30
  -6  -4  16    8.13    0.30
  -7   4  16   11.97    0.41
  -7  -4  16   12.57    0.42
  -7   4 -16   12.21    0.40
  -8   4  16   -0.03    0.06
  -8   4 -16    0.03    0.06
  -8  -4  16   -0.02    0.07
   0   5 -16   14.19    0.45
   0   5  16   13.93    0.46
   0   5  16   14.73    0.43
  -1   5  16    5.30    0.21
   1   5 -16    5.27    0.21
  -1   5  16    5.03    0.22
   1   5  16    5.37    0.23
  -1   5 -16    5.33    0.22
   2   5 -16    3.16    0.15
  -2   5  16    2.96    0.15
  -2   5  16    2.98    0.16
   2   5  16    2.94    0.17
  -2   5 -16    2.93    0.16
  -3   5  16    5.50    0.23
  -3   5  16    5.59    0.22
   3   5 -16    5.76    0.22
  -3   5 -16    5.75    0.24
   3   5  16    5.56    0.25
  -3  -5  16    6.03    0.23
  -3  -5  16    6.23    0.22
   4   5 -16    5.92    0.22
  -4   5  16    5.94    0.23
  -4  -5  16    5.56    0.24
   4   5  16    5.41    0.25
  -4   5 -16    5.60    0.24
  -5   5  16    0.33    0.07
  -5   5 -16    0.37    0.07
   5   5  16    0.44    0.09
  -5  -5  16    0.21    0.07
  -6   5  16   19.88    0.61
  -6   5 -16   20.50    0.60
   6   5  16   21.27    0.67
  -6  -5  16   20.78    0.63
  -6   5 -16   20.83    0.63
  -7   5  16    0.63    0.10
  -7  -5  16    0.71    0.10
  -7   5 -16    0.54    0.09
  -8   5  16    9.54    0.36
  -8   5 -16    9.40    0.35
  -8  -5  16    9.69    0.37
   0   6  16   32.67    0.86
   0   6  16   32.47    0.94
   0   6 -16   32.35    0.92
  -1   6  16    9.43    0.35
  -1   6  16   10.20    0.33
   1   6 -16   10.27    0.34
  -1   6 -16   10.03    0.35
   1   6  16    9.83    0.36
  -2   6  16   10.92    0.35
  -2   6  16   11.28    0.38
   2   6 -16   10.72    0.36
   2   6  16   11.14    0.40
  -2   6 -16   11.27    0.38
   3   6 -16    8.40    0.29
  -3   6  16    8.11    0.29
  -3   6  16    8.59    0.31
  -3   6 -16    8.48    0.31
   3   6  16    8.85    0.33
  -3  -6  16    8.91    0.32
  -4   6  16    6.00    0.24
   4   6 -16    5.63    0.22
  -4  -6  16    6.22    0.26
   4   6  16    6.30    0.27
  -4   6 -16    5.84    0.24
  -5   6  16   14.36    0.45
  -5   6 -16   14.32    0.43
   5   6  16   14.61    0.50
  -5   6 -16   13.96    0.47
  -5  -6  16   14.34    0.47
  -6   6  16    5.50    0.24
  -6   6 -16    5.32    0.23
  -6  -6  16    5.91    0.26
  -6   6 -16    5.77    0.24
   6   6  16    5.84    0.27
  -7   6  16    2.21    0.16
  -7  -6  16    2.49    0.17
  -7   6 -16    2.32    0.15
  -8   6  16    0.43    0.09
  -8   6 -16    0.46    0.09
  -8  -6  16    0.40    0.10
   0   7 -16    8.32    0.30
   0   7  16    8.01    0.27
   0   7  16    7.72    0.31
  -1   7  16    2.20    0.15
   1   7 -16    2.32    0.13
  -1   7  16    2.22    0.13
  -1   7 -16    2.29    0.14
   1   7  16    2.21    0.15
  -2   7  16   27.85    0.83
   2   7 -16   28.31    0.81
  -2   7  16   27.67    0.77
   2   7  16   27.76    0.84
  -2   7 -16   29.38    0.83
  -3   7  16   13.34    0.45
   3   7 -16   13.73    0.44
  -3   7  16   13.54    0.43
  -3   7 -16   13.74    0.46
   3   7  16   14.52    0.49
  -3  -7  16   14.17    0.46
  -4   7  16    2.71    0.15
   4   7 -16    2.35    0.13
  -4   7 -16    2.21    0.15
   4   7  16    2.06    0.16
  -4  -7  16    2.14    0.16
  -5   7  16    0.12    0.07
  -5   7 -16    0.16    0.06
   5   7  16    0.09    0.08
  -5  -7  16    0.17    0.08
  -5   7 -16    0.19    0.07
  -6   7  16    4.83    0.22
  -6  -7  16    4.64    0.23
  -6   7 -16    4.59    0.22
   6   7  16    4.79    0.25
  -6   7 -16    4.54    0.20
  -7   7  16    1.99    0.15
  -7   7 -16    1.87    0.14
  -7  -7  16    1.52    0.15
   0   8 -16   20.83    0.64
   0   8  16   21.48    0.67
   0   8  16   21.43    0.60
  -1   8  16    4.91    0.23
   1   8 -16    5.66    0.23
  -1   8  16    5.25    0.21
  -1   8 -16    5.50    0.23
   1   8  16    5.62    0.26
   2   8 -16    9.25    0.33
  -2   8  16    9.74    0.32
  -2   8  16    9.25    0.35
  -2   8 -16    9.51    0.34
   2   8  16    9.36    0.36
  -3   8  16    3.21    0.16
   3   8 -16    3.06    0.16
  -3   8  16    3.02    0.17
  -3   8 -16    2.95    0.17
   3   8  16    2.61    0.18
   4   8 -16   31.83    0.90
  -4   8  16   31.34    0.87
   4   8  16   31.64    0.96
  -4  -8  16   32.23    0.92
  -4   8 -16   32.76    0.85
  -4   8 -16   31.00    0.92
  -5   8  16   11.03    0.38
   5   8  16   11.19    0.43
  -5   8 -16   11.37    0.36
  -5  -8  16   10.80    0.41
  -5   8 -16   10.79    0.39
  -6   8  16    2.50    0.16
  -6   8 -16    2.31    0.16
  -6  -8  16    2.11    0.17
   6   8  16    2.55    0.19
  -6   8 -16    2.56    0.15
  -7   8  16    0.02    0.07
  -7  -8  16    0.01    0.08
  -7   8 -16    0.02    0.06
   0   9  16   18.42    0.53
   0   9  16   18.05    0.59
   0   9 -16   17.80    0.57
  -1   9  16   11.20    0.36
   1   9 -16   11.27    0.39
  -1   9  16   11.07    0.41
  -1   9 -16   10.80    0.39
   1   9  16   11.12    0.42
   2   9 -16    2.60    0.15
  -2   9  16    2.65    0.17
  -2   9  16    2.48    0.15
   2   9  16    2.97    0.18
  -2   9 -16    2.71    0.16
  -3   9  16    7.24    0.30
  -3   9  16    6.96    0.27
   3   9 -16    7.18    0.28
  -3   9 -16    7.41    0.25
   3   9  16    7.39    0.32
  -3   9 -16    7.43    0.29
  -4   9  16    4.74    0.22
   4   9 -16    4.81    0.21
   4   9  16    4.80    0.26
  -4   9 -16    4.97    0.23
  -4  -9  16    5.15    0.25
  -4   9 -16    4.83    0.20
  -5   9  16    3.02    0.17
  -5   9 -16    3.07    0.16
  -5  -9  16    3.09    0.20
   5   9  16    3.12    0.20
  -5   9 -16    2.65    0.17
  -6   9  16    4.50    0.22
   6   9  16    4.62    0.26
  -6   9 -16    4.47    0.21
  -6  -9  16    4.48    0.25
   0  10  16   39.94    1.17
   0  10 -16   40.05    1.14
  -1  10  16    1.94    0.15
   1  10 -16    2.03    0.14
   1  10  16    2.07    0.16
  -1  10 -16    1.89    0.14
  -2  10  16    4.86    0.24
  -2  10  16    5.11    0.21
   2  10 -16    4.71    0.22
   2  10  16    4.87    0.26
  -2  10 -16    5.15    0.24
  -3  10  16    6.34    0.25
   3  10 -16    6.42    0.26
  -3  10  16    6.37    0.28
  -3  10 -16    6.32    0.27
   3  10  16    6.62    0.30
   4  10 -16    4.92    0.23
  -4  10  16    4.56    0.22
  -4  10 -16    5.33    0.24
   4  10  16    5.55    0.28
  -5  10  16    5.52    0.25
  -5 -10  16    5.83    0.29
  -5  10 -16    5.58    0.25
  -5  10 -16    5.40    0.23
   5  10  16    5.85    0.30
   0  11  16    1.48    0.16
   0  11 -16    1.50    0.14
  -1  11  16    3.84    0.23
   1  11 -16    3.98    0.21
  -1  11 -16    4.30    0.22
   1  11  16    4.04    0.24
  -2  11  16   11.71    0.44
   2  11 -16   11.68    0.42
   2  11  16   12.01    0.46
  -2  11 -16   12.16    0.43
  -3  11  16    4.48    0.24
   3  11 -16    4.87    0.23
  -3  11 -16    5.07    0.24
   3  11  16    5.01    0.27
  -4  11  16    0.49    0.09
   4  11 -16    0.48    0.09
  -4  11 -16    0.49    0.10
   4  11  16    0.63    0.12
   0  12 -16   10.74    0.41
   0  12  16   11.44    0.45
  -1  12  16    1.80    0.17
   1  12 -16    1.76    0.15
   1  12  16    1.81    0.17
  -1  12 -16    1.77    0.15
   2  12 -16    6.27    0.28
  -2  12  16    6.74    0.31
   2  12  16    5.79    0.31
  -2  12 -16    6.89    0.30
   3  12 -16    1.79    0.15
   3  12  16    1.87    0.18
  -3  12 -16    1.90    0.15
   0  13 -16    4.08    0.23
   0  13  16    3.88    0.25
  -1   0 -17   27.59    0.82
   1   0 -17   26.31    0.79
  -1   0  17   25.50    0.71
  -2   0  17    5.56    0.21
  -2   0 -17    5.53    0.27
   2   0 -17    5.57    0.24
   3   0 -17    0.56    0.08
  -3   0  17    0.52    0.07
  -3   0 -17    0.53    0.10
  -4   0 -17   25.77    0.80
  -4   0  17   24.34    0.69
  -5   0 -17   11.76    0.44
  -5   0  17   10.64    0.36
  -6   0 -17    4.02    0.23
  -6   0  17    3.87    0.18
  -7   0  17   18.06    0.54
  -8   0 -17    0.16    0.06
  -8   0  17    0.22    0.07
   0   1 -17    5.62    0.24
   0  -1 -17    5.69    0.28
   1   1 -17   63.96    1.80
  -1  -1 -17   68.27    1.89
  -1   1 -17   69.04    1.83
   1  -1 -17   67.87    1.86
  -1  -1  17   65.43    1.68
  -2   1  17   30.70    0.83
  -2  -1 -17   31.54    0.99
   2   1 -17   30.26    0.89
  -2   1 -17   31.00    0.93
  -2  -1  17   31.18    0.83
   2  -1 -17   33.55    0.93
  -3   1  17   17.52    0.52
   3   1 -17   18.05    0.54
  -3  -1 -17   18.67    0.65
  -3  -1  17   17.62    0.52
   3  -1 -17   18.61    0.57
  -3   1 -17   18.60    0.60
  -3  -1  17   18.89    0.52
  -4   1  17   24.80    0.71
  -4  -1 -17   26.37    0.85
  -4  -1  17   26.02    0.71
  -4  -1  17   26.63    0.71
  -4   1 -17   25.68    0.80
  -5  -1 -17    3.34    0.23
  -5   1  17    3.20    0.16
  -5  -1  17    2.82    0.14
  -5  -1  17    2.86    0.15
  -5   1 -17    3.11    0.19
  -6  -1 -17    6.88    0.33
  -6   1  17    6.62    0.26
  -6  -1  17    6.70    0.26
  -6   1 -17    7.02    0.30
  -7   1  17   12.72    0.42
  -7  -1  17   13.55    0.42
  -8   1  17    0.80    0.11
  -8  -1 -17    0.84    0.10
  -8  -1  17    0.94    0.11
  -8   1 -17    0.86    0.10
   0   2 -17   33.30    0.93
   0   2  17   33.18    0.87
   0  -2 -17   31.09    1.02
  -1  -2 -17    3.34    0.24
   1   2 -17    3.90    0.18
  -1   2  17    4.05    0.17
   1  -2 -17    3.94    0.24
  -1   2 -17    3.99    0.19
  -2   2  17    8.15    0.28
  -2  -2 -17    8.07    0.40
   2   2 -17    8.00    0.29
  -2  -2  17    8.37    0.28
   2  -2 -17    8.46    0.35
  -2   2 -17    7.89    0.31
  -3   2  17    7.25    0.26
  -3  -2 -17    7.15    0.37
   3   2 -17    7.10    0.26
  -3  -2  17    7.35    0.25
  -3  -2  17    7.11    0.25
  -3   2 -17    7.71    0.30
   3  -2 -17    7.40    0.31
  -4  -2 -17    6.16    0.34
  -4   2  17    5.76    0.23
  -4   2 -17    6.06    0.27
  -4  -2  17    6.66    0.23
  -4  -2  17    6.38    0.23
  -5  -2 -17    3.51    0.26
  -5   2  17    3.69    0.18
  -5   2 -17    4.04    0.21
  -5  -2  17    3.68    0.17
  -5  -2  17    3.85    0.17
  -6   2  17    0.58    0.09
  -6  -2 -17    0.64    0.14
  -6   2 -17    0.67    0.10
  -6  -2  17    0.74    0.09
  -6  -2  17    0.61    0.09
  -7   2  17    2.25    0.15
  -7   2 -17    2.49    0.15
  -7  -2  17    2.48    0.15
  -7  -2  17    2.29    0.14
  -8  -2 -17    4.06    0.19
  -8   2  17    3.90    0.21
  -8   2 -17    4.15    0.20
   0   3  17   48.28    1.25
   0   3 -17   49.31    1.34
   0   3  17   47.97    1.34
   1   3 -17   11.72    0.39
  -1   3  17   11.70    0.36
   1   3  17   11.35    0.40
  -1   3 -17   11.96    0.40
   2   3 -17    7.46    0.26
  -2   3  17    7.08    0.26
  -2   3 -17    7.37    0.29
   2  -3 -17    6.26    0.33
  -2  -3  17    7.63    0.26
  -3   3  17    7.26    0.26
   3   3 -17    7.38    0.26
  -3  -3  17    7.54    0.26
   3  -3 -17    7.12    0.33
  -3  -3  17    7.65    0.26
  -3   3 -17    7.52    0.30
   4   3 -17   18.22    0.53
  -4   3  17   18.54    0.54
  -4  -3 -17   17.19    0.69
  -4   3 -17   17.97    0.58
  -4  -3  17   18.66    0.54
  -4  -3  17   18.63    0.52
  -5   3  17   10.14    0.35
  -5  -3 -17   10.17    0.48
  -5  -3  17   11.10    0.34
  -5  -3  17   10.80    0.35
  -5   3 -17   10.63    0.38
  -6  -3 -17    6.82    0.38
  -6   3  17    7.13    0.27
  -6  -3  17    6.71    0.26
  -6  -3  17    6.90    0.27
  -6   3 -17    7.01    0.29
  -7   3  17    5.29    0.24
  -7   3 -17    5.26    0.23
  -7  -3  17    5.42    0.24
  -8  -3 -17    0.77    0.09
  -8   3  17    0.64    0.10
  -8  -3  17    0.52    0.10
  -8   3 -17    0.55    0.09
   0   4 -17    2.47    0.14
   0   4  17    2.33    0.15
   0   4  17    2.34    0.13
  -1   4  17   69.11    1.88
   1   4 -17   70.71    1.87
  -1   4  17   70.81    1.77
  -1   4 -17   68.91    1.88
   1   4  17   71.00    1.90
  -2   4  17   12.85    0.42
   2   4 -17   13.02    0.41
  -2   4  17   12.89    0.40
  -2   4 -17   12.92    0.43
   2   4  17   12.79    0.44
  -3   4  17   13.21    0.41
   3   4 -17   13.28    0.41
   3   4  17   12.78    0.45
  -3  -4  17   13.67    0.42
  -3  -4  17   13.54    0.40
  -3   4 -17   12.79    0.44
  -4   4  17    1.12    0.11
   4   4 -17    1.07    0.09
   4   4  17    1.05    0.12
  -4  -4  17    1.21    0.11
  -4  -4  17    1.16    0.10
  -4   4 -17    1.04    0.11
  -5   4  17    3.03    0.16
  -5   4 -17    3.21    0.18
  -5  -4  17    3.76    0.18
  -5  -4  17    3.45    0.16
  -6  -4 -17    2.92    0.26
  -6   4  17    3.16    0.17
  -6  -4  17    3.21    0.18
  -6   4 -17    3.24    0.18
  -7   4  17   38.66    1.05
  -7   4 -17   37.33    1.03
  -7  -4  17   39.41    1.08
  -8   4  17    0.31    0.09
  -8   4 -17    0.37    0.08
  -8  -4  17    0.23    0.08
   0   5  17   -0.01    0.05
   0   5 -17    0.01    0.04
   0   5  17    0.02    0.05
  -1   5  17   15.72    0.46
  -1   5  17   15.45    0.50
   1   5 -17   15.70    0.49
  -1   5 -17   14.91    0.49
   1   5  17   15.95    0.51
  -2   5  17   10.69    0.35
  -2   5  17   11.43    0.38
   2   5 -17   11.45    0.37
   2   5  17   11.26    0.40
  -2   5 -17   11.24    0.38
  -3   5  17    1.01    0.10
   3   5 -17    0.96    0.09
  -3   5  17    0.98    0.09
  -3  -5  17    1.10    0.10
   3   5  17    1.18    0.11
  -3   5 -17    1.11    0.11
  -4   5  17   11.81    0.38
   4   5 -17   11.76    0.37
   4   5  17   11.39    0.42
  -4   5 -17   11.53    0.40
  -4  -5  17   12.16    0.40
  -5   5  17    8.47    0.31
  -5  -5  17    8.23    0.31
  -5   5 -17    8.67    0.32
   5   5  17    8.17    0.34
  -6   5  17    1.31    0.12
  -6   5 -17    1.25    0.11
  -6  -5  17    1.35    0.13
  -6   5 -17    1.32    0.12
  -7   5  17    0.40    0.08
  -7  -5  17    0.33    0.09
  -7   5 -17    0.31    0.08
  -8   5  17    3.20    0.19
  -8   5 -17    3.10    0.18
  -8  -5  17    3.17    0.20
   0   6 -17    2.32    0.14
   0   6  17    2.39    0.14
   0   6  17    2.33    0.15
   1   6 -17    6.07    0.24
  -1   6  17    6.37    0.24
  -1   6  17    5.92    0.26
  -1   6 -17    5.94    0.25
   1   6  17    6.76    0.27
  -2   6  17    9.38    0.32
  -2   6  17    9.42    0.34
   2   6 -17    9.39    0.33
   2   6  17   10.53    0.37
  -2   6 -17    9.69    0.35
   3   6 -17    0.91    0.09
  -3   6  17    0.84    0.10
  -3   6  17    0.86    0.10
   3   6  17    1.17    0.12
  -3   6 -17    0.95    0.11
  -3  -6  17    1.24    0.11
  -4   6  17    3.45    0.18
   4   6 -17    3.46    0.16
  -4   6 -17    3.43    0.18
   4   6  17    3.71    0.21
  -4  -6  17    3.52    0.18
  -5   6  17    4.94    0.22
  -5  -6  17    5.74    0.25
  -5   6 -17    5.40    0.24
   5   6  17    5.50    0.26
  -6   6  17    9.23    0.34
  -6   6 -17    9.32    0.32
   6   6  17    8.94    0.37
  -6   6 -17    9.20    0.34
  -6  -6  17    9.15    0.35
  -7   6  17    0.91    0.12
  -7   6 -17    1.12    0.12
  -7  -6  17    1.11    0.13
   0   7 -17   14.62    0.47
   0   7  17   14.27    0.48
   0   7  17   14.39    0.44
  -1   7  17   12.34    0.42
  -1   7  17   12.06    0.38
   1   7 -17   11.67    0.40
   1   7  17   11.85    0.43
  -1   7 -17   12.69    0.41
   2   7 -17    1.17    0.10
  -2   7  17    1.06    0.11
  -2   7  17    1.10    0.10
  -2   7 -17    1.32    0.11
   2   7  17    1.10    0.13
  -3   7  17   21.41    0.62
  -3   7  17   21.53    0.66
   3   7 -17   22.07    0.64
  -3   7 -17   21.40    0.66
   3   7  17   21.72    0.69
  -4   7  17    9.81    0.34
   4   7 -17    9.95    0.33
  -4  -7  17    9.17    0.35
   4   7  17    9.44    0.37
  -4   7 -17    9.28    0.35
  -5   7  17    0.47    0.09
  -5  -7  17    0.45    0.10
  -5   7 -17    0.45    0.09
   5   7  17    0.42    0.10
  -5   7 -17    0.35    0.07
  -6   7  17    5.27    0.24
  -6   7 -17    4.86    0.22
  -6   7 -17    4.94    0.23
   6   7  17    5.07    0.26
  -6  -7  17    4.97    0.25
  -7   7  17    2.29    0.16
   7   7  17    2.29    0.18
  -7   7 -17    2.44    0.16
  -7  -7  17    2.70    0.19
   0   8  17    1.74    0.14
   0   8 -17    1.82    0.13
   0   8  17    1.65    0.12
  -1   8  17    4.18    0.21
   1   8 -17    4.24    0.20
  -1   8  17    4.19    0.19
  -1   8 -17    4.60    0.21
   1   8  17    4.10    0.22
  -2   8  17    0.74    0.09
   2   8 -17    0.56    0.09
  -2   8  17    0.65    0.10
   2   8  17    0.53    0.10
  -2   8 -17    0.73    0.10
  -3   8  17    2.00    0.15
   3   8 -17    2.12    0.13
  -3   8  17    1.88    0.14
   3   8  17    1.85    0.16
  -3   8 -17    1.95    0.14
  -4   8  17   17.16    0.52
   4   8 -17   16.32    0.52
  -4   8 -17   16.91    0.55
  -4   8 -17   16.32    0.49
  -4  -8  17   17.12    0.55
   4   8  17   17.19    0.58
  -5   8  17    2.58    0.16
   5   8  17    2.52    0.18
  -5  -8  17    2.47    0.17
  -5   8 -17    2.51    0.14
  -5   8 -17    2.46    0.16
  -6   8  17    0.66    0.10
  -6  -8  17    0.56    0.11
   6   8  17    0.59    0.12
  -6   8 -17    0.54    0.10
  -6   8 -17    0.53    0.09
   0   9  17    3.40    0.17
   0   9  17    3.34    0.20
   0   9 -17    3.20    0.18
  -1   9  17   25.81    0.79
  -1   9  17   25.19    0.72
   1   9 -17   25.31    0.76
  -1   9 -17   26.91    0.78
   1   9  17   25.24    0.80
  -2   9  17    4.37    0.20
   2   9 -17    4.55    0.21
  -2   9  17    4.28    0.22
   2   9  17    4.63    0.24
  -2   9 -17    4.30    0.21
  -3   9  17   16.84    0.50
   3   9 -17   15.60    0.51
  -3   9  17   16.41    0.54
   3   9  17   16.11    0.57
  -3   9 -17   16.21    0.53
  -3   9 -17   16.32    0.47
  -4   9  17    1.94    0.14
   4   9 -17    2.11    0.14
  -4  -9  17    2.21    0.17
   4   9  17    2.17    0.18
  -4   9 -17    2.23    0.13
  -4   9 -17    2.04    0.15
  -5   9  17    0.95    0.11
   5   9  17    0.40    0.10
  -5  -9  17    0.46    0.10
  -5   9 -17    0.61    0.09
  -5   9 -17    0.55    0.10
  -6   9  17    4.94    0.23
  -6  -9  17    4.16    0.24
  -6   9 -17    4.48    0.21
   6   9  17    4.64    0.26
   0  10  17   19.34    0.65
   0  10 -17   19.59    0.62
   1  10 -17    1.11    0.12
  -1  10  17    1.18    0.14
  -1  10 -17    1.05    0.12
   1  10  17    1.02    0.13
  -2  10  17    7.21    0.31
  -2  10  17    6.90    0.27
   2  10 -17    6.72    0.28
  -2  10 -17    6.96    0.29
   2  10  17    6.57    0.31
  -3  10  17    5.92    0.25
  -3  10  17    5.67    0.27
   3  10 -17    5.98    0.26
   3  10  17    6.03    0.29
  -3  10 -17    5.93    0.26
   4  10 -17    3.09    0.18
  -4  10  17    3.15    0.18
   4  10  17    3.37    0.22
  -4  10 -17    3.23    0.19
  -5  10  17   18.23    0.58
  -5  10 -17   18.64    0.55
  -5 -10  17   17.82    0.62
  -5  10 -17   18.68    0.60
   5  10  17   18.35    0.65
   0  11 -17    2.10    0.15
   0  11  17    1.77    0.16
   1  11 -17    9.39    0.36
  -1  11  17    9.77    0.40
  -1  11 -17    9.78    0.37
   1  11  17    9.69    0.40
   2  11 -17    1.42    0.13
  -2  11  17    1.41    0.15
  -2  11 -17    1.54    0.14
   2  11  17    1.40    0.16
   3  11 -17   20.69    0.66
  -3  11 -17   20.53    0.67
   3  11  17   21.37    0.71
   4  11 -17    3.14    0.18
  -4  11  17    2.83    0.18
  -4  11 -17    3.14    0.19
   4  11  17    2.98    0.22
   0  12 -17    2.12    0.16
   0  12  17    2.16    0.19
   1  12 -17   11.78    0.43
  -1  12  17   11.60    0.46
   1  12  17   11.58    0.46
  -1  12 -17   11.04    0.42
  -2  12  17    3.06    0.21
   2  12 -17    2.94    0.19
   2  12  17    2.71    0.21
  -2  12 -17    3.12    0.20
   0   0 -18   18.88    0.62
   1   0 -18    4.87    0.24
  -1   0 -18    5.08    0.25
   2   0 -18    1.19    0.12
  -2   0 -18    1.37    0.15
  -2   0  18    1.15    0.10
   3   0 -18  123.03    3.22
  -3   0  18  120.95    3.02
  -3   0 -18  124.19    3.30
  -4   0  18   36.15    0.99
  -4   0 -18   38.94    1.13
  -5   0  18    5.11    0.22
  -5   0 -18    5.24    0.27
  -6   0  18    0.08    0.06
  -6   0 -18    0.08    0.08
  -7   0  18    0.34    0.08
  -8   0 -18    1.51    0.12
  -8   0  18    1.56    0.13
   0   1 -18   24.45    0.69
   0  -1 -18   19.36    0.71
  -1  -1 -18   15.75    0.58
   1   1 -18   16.12    0.52
  -1   1 -18   15.45    0.53
   1  -1 -18   16.39    0.56
   2   1 -18   13.81    0.44
  -2  -1 -18   13.55    0.52
  -2   1  18   13.83    0.41
  -2  -1  18   12.89    0.40
   2  -1 -18   13.30    0.47
  -2   1 -18   13.01    0.47
   3   1 -18    5.35    0.22
  -3   1  18    5.21    0.21
  -3  -1 -18    5.84    0.31
  -3  -1  18    5.50    0.22
   3  -1 -18    5.44    0.24
  -3   1 -18    5.58    0.27
  -4   1  18    0.15    0.06
  -4  -1 -18    0.11    0.08
  -4  -1  18    0.29    0.06
  -4   1 -18    0.31    0.09
  -5  -1 -18    0.06    0.09
  -5   1  18    0.04    0.05
  -5  -1  18    0.08    0.05
  -5   1 -18    0.06    0.07
  -6  -1 -18    9.81    0.41
  -6   1  18    8.72    0.32
  -6   1 -18    9.04    0.36
  -6  -1  18    8.94    0.32
  -7   1  18    4.49    0.21
  -7  -1  18    4.33    0.20
  -8  -1 -18    3.31    0.18
  -8   1  18    3.08    0.18
  -8   1 -18    3.39    0.18
  -8  -1  18    3.73    0.19
   0  -2 -18   79.12    2.27
   0   2 -18   82.76    2.17
  -1  -2 -18   17.32    0.66
   1   2 -18   18.24    0.56
  -1   2  18   18.08    0.52
  -1   2 -18   18.23    0.58
   1  -2 -18   18.54    0.64
  -2   2  18   33.89    0.92
  -2  -2 -18   34.64    1.11
   2   2 -18   34.08    0.97
   2  -2 -18   35.64    1.05
  -2   2 -18   34.80    1.01
  -2  -2  18   34.55    0.92
   3   2 -18   27.73    0.80
  -3  -2 -18   28.73    0.96
  -3   2  18   27.45    0.77
  -3   2 -18   28.72    0.86
  -3  -2  18   29.16    0.78
   3  -2 -18   29.09    0.87
  -3  -2  18   28.07    0.77
  -4  -2 -18    1.06    0.17
  -4   2  18    1.00    0.10
  -4  -2  18    1.48    0.11
  -4   2 -18    1.56    0.14
  -4  -2  18    1.62    0.11
  -5   2  18   10.33    0.35
  -5  -2 -18   10.87    0.47
  -5  -2  18   10.56    0.35
  -5   2 -18   10.76    0.40
  -5  -2  18   10.53    0.35
  -6   2  18    3.12    0.17
  -6  -2 -18    3.10    0.24
  -6   2 -18    3.09    0.19
  -6  -2  18    3.21    0.16
  -7   2  18    0.89    0.11
  -7  -2  18    0.79    0.10
  -8  -2 -18    2.63    0.16
  -8   2  18    2.50    0.16
  -8   2 -18    2.56    0.16
   0  -3 -18   39.14    1.31
   0   3 -18   45.33    1.21
   0   3  18   44.78    1.13
  -1   3  18   23.42    0.65
   1   3 -18   23.32    0.69
   1  -3 -18   21.62    0.79
  -1   3 -18   24.07    0.70
  -2  -3 -18   22.83    0.90
   2   3 -18   27.92    0.78
  -2   3  18   27.71    0.74
   2  -3 -18   26.06    0.88
  -2  -3  18   28.27    0.74
  -2   3 -18   28.68    0.81
   3   3 -18    9.12    0.31
  -3   3  18    9.14    0.31
  -3  -3 -18    8.66    0.44
  -3   3 -18    9.96    0.36
  -3  -3  18    9.45    0.31
   3  -3 -18    9.02    0.39
  -3  -3  18    9.45    0.31
  -4   3  18    3.68    0.17
  -4  -3 -18    3.06    0.26
  -4  -3  18    3.47    0.17
  -4  -3  18    3.20    0.16
  -4   3 -18    3.28    0.18
  -5   3  18    1.47    0.12
  -5  -3 -18    1.78    0.22
  -5  -3  18    1.56    0.12
  -5   3 -18    1.46    0.13
  -5  -3  18    1.62    0.12
  -6   3  18   22.62    0.68
  -6  -3 -18   23.42    0.85
  -6  -3  18   24.37    0.70
  -6   3 -18   23.65    0.73
  -6  -3  18   24.50    0.67
  -7   3  18    6.81    0.28
  -7   3 -18    6.93    0.27
  -7  -3  18    7.39    0.29
  -8  -3 -18   16.32    0.50
  -8   3  18   16.49    0.53
  -8   3 -18   15.69    0.51
   0   4 -18    8.20    0.30
   0   4  18    7.94    0.28
   0   4  18    8.24    0.31
  -1   4  18    1.80    0.12
   1   4 -18    2.05    0.13
  -1   4  18    1.91    0.14
  -1   4 -18    1.93    0.13
   1   4  18    1.72    0.14
  -2   4  18   10.20    0.35
   2   4 -18   11.22    0.37
  -2   4  18   10.44    0.37
   2   4  18   11.32    0.40
  -2   4 -18   11.89    0.39
   3   4 -18   39.86    1.09
  -3   4  18   41.65    1.05
  -3  -4  18   41.25    1.07
  -3  -4  18   40.98    1.04
   3  -4 -18   35.87    1.19
   3   4  18   38.46    1.13
  -3   4 -18   38.70    1.12
   4   4 -18   20.46    0.59
  -4   4  18   19.19    0.59
  -4   4 -18   20.38    0.64
  -4  -4  18   21.05    0.61
  -4  -4  18   20.80    0.58
  -5   4  18    0.05    0.06
  -5  -4 -18    0.19    0.11
  -5  -4  18    0.13    0.06
  -5  -4  18    0.19    0.07
  -5   4 -18    0.13    0.07
  -6  -4 -18    5.66    0.37
  -6   4  18    6.12    0.26
  -6   4 -18    6.62    0.28
  -6  -4  18    6.53    0.26
  -7   4  18    0.37    0.08
  -7  -4  18    0.37    0.09
  -7   4 -18    0.37    0.08
  -8   4  18    2.31    0.17
  -8  -4  18    2.15    0.16
  -8   4 -18    2.02    0.15
   0   5  18   14.56    0.45
   0   5  18   14.83    0.49
   0   5 -18   15.06    0.48
  -1   5  18    3.39    0.17
  -1   5  18    3.52    0.18
   1   5 -18    3.36    0.17
   1   5  18    3.41    0.18
  -1   5 -18    3.48    0.18
  -2   5  18   17.54    0.52
   2   5 -18   18.19    0.54
  -2   5  18   17.47    0.56
   2   5  18   17.94    0.58
  -2   5 -18   17.48    0.56
  -3   5  18    1.66    0.13
  -3   5  18    1.53    0.12
   3   5 -18    1.79    0.12
   3   5  18    1.88    0.14
  -3  -5  18    1.81    0.13
  -3   5 -18    1.98    0.14
  -4   5  18    2.70    0.15
   4   5 -18    2.64    0.14
  -4  -5  18    2.90    0.17
  -4   5 -18    2.81    0.17
   4   5  18    3.00    0.18
  -5   5  18    3.92    0.19
  -5  -5  18    3.82    0.20
  -5   5 -18    3.68    0.20
   5   5  18    3.56    0.21
  -6   5  18   20.79    0.63
  -6  -5  18   20.77    0.64
  -6   5 -18   20.55    0.61
  -6   5 -18   21.64    0.66
  -7   5  18    2.29    0.16
  -7  -5 -18    2.34    0.27
  -7   5 -18    2.29    0.15
  -7  -5  18    2.56    0.17
   0   6  18   20.76    0.64
   0   6 -18   20.20    0.62
   0   6  18   20.69    0.59
  -1   6  18    2.86    0.16
   1   6 -18    3.00    0.16
  -1   6  18    2.93    0.17
  -1   6 -18    2.92    0.16
   1   6  18    3.03    0.18
  -2   6  18    9.86    0.35
   2   6 -18    9.63    0.33
  -2   6  18    9.26    0.32
  -2   6 -18    9.15    0.34
   2   6  18    9.28    0.36
  -3   6  18   11.45    0.38
   3   6 -18   12.04    0.39
  -3   6  18   11.30    0.40
  -3   6 -18   11.98    0.41
   3   6  18   11.53    0.42
  -4   6  18    2.01    0.14
   4   6 -18    1.77    0.12
  -4   6 -18    1.71    0.13
  -4  -6  18    1.76    0.14
   4   6  18    1.60    0.14
  -5   6  18   12.75    0.42
   5   6  18   12.78    0.47
  -5   6 -18   12.72    0.44
  -5  -6  18   12.71    0.44
  -6   6  18    2.05    0.15
   6   6  18    1.95    0.16
  -6  -6  18    1.67    0.15
  -6   6 -18    1.94    0.13
  -6   6 -18    1.87    0.14
  -7   6  18    2.62    0.17
  -7   6 -18    2.46    0.16
  -7  -6  18    2.62    0.18
   0   7  18   10.11    0.34
   0   7 -18    9.89    0.36
   0   7  18   10.58    0.38
   1   7 -18    0.29    0.07
  -1   7  18    0.29    0.07
  -1   7  18    0.17    0.07
   1   7  18    0.29    0.08
  -1   7 -18    0.28    0.07
  -2   7  18    2.39    0.16
   2   7 -18    2.58    0.15
  -2   7  18    2.58    0.15
  -2   7 -18    2.81    0.16
   2   7  18    2.77    0.17
  -3   7  18    2.59    0.16
  -3   7  18    2.52    0.15
   3   7 -18    2.49    0.14
  -3   7 -18    2.63    0.16
   3   7  18    2.34    0.17
   4   7 -18    5.04    0.21
  -4   7  18    4.81    0.22
  -4  -7  18    5.28    0.24
   4   7  18    5.07    0.26
  -4   7 -18    5.11    0.23
  -5   7  18    1.78    0.13
   5   7  18    1.48    0.14
  -5   7 -18    1.40    0.11
  -5   7 -18    1.45    0.12
  -5  -7  18    1.49    0.14
  -6   7  18    9.37    0.35
   6   7  18    9.60    0.39
  -6  -7  18    9.26    0.38
  -6   7 -18   10.07    0.34
  -6   7 -18    9.64    0.36
  -7   7  18    1.23    0.14
  -7   7 -18    1.33    0.12
   7   7  18    1.31    0.16
  -7  -7  18    1.49    0.16
   0   8  18   15.57    0.53
   0   8 -18   15.64    0.51
   0   8  18   16.02    0.48
  -1   8  18    1.90    0.15
   1   8 -18    2.16    0.14
  -1   8  18    2.08    0.14
   1   8  18    2.04    0.16
  -1   8 -18    2.17    0.15
  -2   8  18   29.90    0.88
  -2   8  18   30.29    0.82
   2   8 -18   30.07    0.86
   2   8  18   28.71    0.90
  -2   8 -18   28.44    0.87
  -3   8  18   30.34    0.89
   3   8 -18   30.41    0.87
  -3   8  18   30.26    0.84
   3   8  18   29.05    0.92
  -3   8 -18   30.75    0.89
   4   8 -18   10.73    0.37
  -4   8  18   11.01    0.38
  -4  -8  18   10.29    0.40
  -4   8 -18   11.22    0.40
   4   8  18   10.70    0.42
  -5   8  18    3.25    0.18
  -5   8 -18    3.29    0.17
  -5  -8  18    3.49    0.21
  -5   8 -18    3.35    0.19
   5   8  18    3.36    0.21
  -6   8  18    2.64    0.17
  -6   8 -18    2.21    0.16
   6   8  18    2.13    0.18
  -6   8 -18    2.32    0.15
  -6  -8  18    2.14    0.17
   0   9  18   10.24    0.40
   0   9  18   10.02    0.34
   0   9 -18   10.15    0.37
   1   9 -18   16.25    0.53
  -1   9  18   17.28    0.51
  -1   9  18   16.40    0.56
   1   9  18   16.07    0.56
  -1   9 -18   16.07    0.54
  -2   9  18    2.63    0.17
   2   9 -18    2.34    0.15
  -2   9  18    2.54    0.15
  -2   9 -18    2.32    0.16
   2   9  18    2.16    0.18
  -3   9  18    2.48    0.17
   3   9 -18    2.50    0.15
  -3   9  18    2.32    0.15
  -3   9 -18    2.56    0.17
   3   9  18    2.42    0.19
   4   9 -18    2.93    0.16
  -4   9  18    2.89    0.17
  -4   9 -18    2.98    0.15
  -4   9 -18    2.83    0.17
   4   9  18    2.45    0.19
  -5   9  18    0.17    0.08
  -5   9 -18    0.30    0.09
  -5  -9  18    0.19    0.09
  -5   9 -18    0.24    0.07
   5   9  18    0.27    0.10
   0  10 -18    0.92    0.12
   0  10  18    0.81    0.13
  -1  10  18    3.50    0.22
   1  10 -18    3.71    0.20
  -1  10 -18    3.61    0.20
   1  10  18    3.95    0.23
  -2  10  18   15.17    0.48
   2  10 -18   14.74    0.50
  -2  10  18   14.73    0.52
   2  10  18   14.95    0.54
  -2  10 -18   15.20    0.51
   3  10 -18    0.58    0.09
  -3  10  18    0.65    0.10
  -3  10 -18    0.69    0.10
   3  10  18    0.57    0.11
   4  10 -18    5.69    0.25
  -4  10  18    6.20    0.26
   4  10  18    5.43    0.29
  -4  10 -18    6.06    0.27
  -5  10  18    2.44    0.17
   5  10  18    2.02    0.18
  -5  10 -18    2.32    0.17
  -5 -10  18    2.06    0.19
   0  11 -18    4.56    0.23
   0  11  18    4.50    0.26
  -1  11  18    8.29    0.36
   1  11 -18    7.75    0.32
  -1  11 -18    8.26    0.34
   1  11  18    8.42    0.37
  -2  11  18    2.53    0.19
   2  11 -18    2.48    0.17
  -2  11 -18    2.52    0.17
   2  11  18    2.26    0.19
   3  11 -18    1.12    0.13
  -3  11 -18    1.00    0.13
   3  11  18    1.19    0.16
   0  12 -18   13.27    0.48
   0  12  18   13.64    0.52
  -1  12  18    1.67    0.17
   1  12 -18    1.80    0.15
  -1  12 -18    1.76    0.16
   1  12  18    1.83    0.18
  -2  12  18   12.82    0.48
   2  12 -18   11.57    0.44
   2  12  18   12.45    0.50
  -2  12 -18   12.64    0.46
   0   0 -19    0.15    0.07
  -1   0  19    4.82    0.21
  -1   0 -19    4.94    0.25
   1   0 -19    4.63    0.23
  -2   0  19   13.88    0.43
   2   0 -19   13.95    0.47
  -2   0 -19   14.05    0.52
   3   0 -19    2.12    0.14
  -3   0  19    2.11    0.13
  -3   0 -19    2.26    0.19
  -4   0 -19   10.26    0.42
  -4   0  19    9.94    0.34
  -5   0  19   11.72    0.39
  -5   0 -19   13.13    0.49
  -6   0 -19    0.08    0.08
  -6   0  19    0.09    0.06
  -7   0  19    3.79    0.20
  -8   0  19    0.01    0.07
  -8   0 -19   -0.06    0.05
   0   1 -19    2.35    0.16
   0  -1 -19    2.31    0.18
  -1  -1 -19   15.56    0.57
   1   1 -19   15.10    0.50
  -1   1  19   15.20    0.46
   1  -1 -19   15.81    0.54
  -1   1 -19   14.23    0.51
  -2   1  19   23.54    0.67
  -2  -1 -19   25.24    0.82
   2   1 -19   24.16    0.72
  -2   1 -19   24.12    0.76
  -2  -1  19   23.79    0.67
   2  -1 -19   24.68    0.76
  -3  -1 -19   13.34    0.52
  -3   1  19   12.31    0.39
   3   1 -19   12.69    0.41
   3  -1 -19   12.10    0.43
  -3  -1  19   12.20    0.39
  -3   1 -19   12.16    0.46
  -4  -1 -19   10.59    0.46
  -4   1  19   10.73    0.36
  -4  -1  19   10.73    0.35
  -4   1 -19   11.69    0.43
  -5  -1 -19    7.48    0.35
  -5   1  19    6.91    0.27
  -5   1 -19    6.66    0.31
  -5  -1  19    6.65    0.26
  -6   1  19    4.44    0.21
  -6  -1 -19    4.60    0.28
  -6  -1  19    4.87    0.22
  -6   1 -19    5.24    0.26
  -7   1  19    0.12    0.07
  -7  -1  19    0.30    0.08
  -8  -1 -19    0.19    0.08
  -8   1  19    0.22    0.08
  -8  -1  19    0.31    0.09
  -8   1 -19    0.29    0.07
   0  -2 -19   29.16    0.95
   0   2 -19   28.69    0.85
   1   2 -19    5.88    0.25
  -1  -2 -19    5.66    0.32
  -1   2  19    5.49    0.22
   1  -2 -19    6.12    0.31
  -1   2 -19    5.99    0.26
  -2   2  19    5.36    0.22
  -2  -2 -19    5.57    0.33
   2   2 -19    5.62    0.23
  -2   2 -19    5.68    0.26
   2  -2 -19    5.82    0.29
  -2  -2  19    5.66    0.22
  -3   2  19    0.40    0.07
  -3  -2 -19    0.44    0.12
   3   2 -19    0.39    0.07
  -3   2 -19    0.66    0.10
  -3  -2  19    0.44    0.07
   3  -2 -19    0.46    0.10
  -4  -2 -19    4.70    0.30
  -4   2  19    4.49    0.21
  -4   2 -19    4.92    0.24
  -4  -2  19    4.96    0.20
  -5   2  19    1.00    0.11
  -5  -2 -19    1.02    0.17
  -5  -2  19    0.87    0.10
  -5   2 -19    1.06    0.13
  -6  -2 -19    6.33    0.35
  -6   2  19    6.16    0.26
  -6   2 -19    6.29    0.29
  -6  -2  19    6.41    0.25
  -7   2  19   27.86    0.82
  -7  -2  19   29.57    0.81
  -8   2  19    5.47    0.25
  -8  -2 -19    4.91    0.23
  -8   2 -19    5.30    0.24
   0   3 -19    3.11    0.17
   0  -3 -19    3.00    0.24
  -1   3  19   15.90    0.47
  -1  -3 -19   14.11    0.60
   1   3 -19   16.04    0.50
  -1   3 -19   16.01    0.51
   1  -3 -19   14.60    0.59
  -2   3  19    6.83    0.26
   2   3 -19    6.91    0.27
  -2  -3 -19    6.20    0.37
   2  -3 -19    7.30    0.35
  -2   3 -19    7.26    0.29
  -3  -3 -19    2.04    0.24
   3   3 -19    2.34    0.13
  -3   3  19    2.51    0.14
   3  -3 -19    2.33    0.19
  -3  -3  19    2.37    0.14
  -3  -3  19    2.36    0.14
  -3   3 -19    2.27    0.16
  -4  -3 -19   13.22    0.59
  -4   3  19   13.86    0.44
  -4  -3  19   13.65    0.43
  -4   3 -19   13.78    0.48
  -4  -3  19   14.00    0.43
  -5  -3 -19    7.25    0.40
  -5   3  19    7.28    0.29
  -5  -3  19    8.25    0.29
  -5   3 -19    7.92    0.32
  -5  -3  19    8.12    0.29
  -6   3  19    2.03    0.15
  -6  -3 -19    2.25    0.25
  -6   3 -19    2.27    0.17
  -6  -3  19    2.58    0.15
  -7   3  19    1.57    0.14
  -7   3 -19    1.43    0.12
  -8  -3 -19    1.43    0.12
  -8   3  19    1.31    0.14
  -8   3 -19    1.45    0.13
   0   4 -19   11.81    0.40
   0   4  19   11.64    0.41
   0   4  19   11.47    0.38
  -1   4  19    0.02    0.05
   1   4 -19    0.14    0.06
  -1   4  19    0.11    0.05
  -1   4 -19    0.13    0.06
   1   4  19    0.08    0.06
   2   4 -19    5.00    0.21
  -2   4  19    4.92    0.21
  -2   4 -19    4.87    0.23
   2   4  19    4.89    0.24
   3   4 -19   16.95    0.51
  -3   4  19   17.22    0.51
  -3  -4  19   17.02    0.51
  -3   4 -19   16.50    0.55
   3  -4 -19   15.63    0.61
  -3  -4  19   16.95    0.50
  -4   4  19    3.16    0.17
  -4  -4 -19    2.79    0.25
  -4   4 -19    3.39    0.19
  -4  -4  19    3.57    0.17
  -4  -4  19    3.70    0.18
  -5   4  19   43.87    1.18
  -5  -4 -19   40.24    1.40
  -5   4 -19   45.61    1.26
  -5  -4  19   45.88    1.21
  -6  -4 -19    0.11    0.12
  -6   4  19    0.17    0.07
  -6  -4  19    0.15    0.07
  -6   4 -19    0.18    0.08
  -7  -4 -19    0.71    0.16
  -7   4  19    0.80    0.11
  -7  -4  19    0.75    0.11
  -7   4 -19    0.89    0.11
   0   5  19    0.15    0.07
   0   5  19    0.15    0.06
   0   5 -19    0.20    0.06
  -1   5  19    9.64    0.33
  -1   5  19   10.16    0.36
   1   5 -19    9.60    0.34
  -1   5 -19    8.84    0.34
   1   5  19    9.17    0.35
  -2   5  19    2.12    0.14
  -2   5  19    2.11    0.14
   2   5 -19    2.28    0.14
   2   5  19    1.77    0.15
  -2   5 -19    1.98    0.14
   3   5 -19    7.55    0.27
  -3   5  19    7.44    0.29
  -3   5  19    7.93    0.28
  -3   5 -19    7.20    0.30
   3   5  19    6.91    0.31
  -4   5  19    6.27    0.25
  -4   5 -19    5.46    0.25
   4   5  19    5.68    0.27
  -4  -5  19    5.59    0.24
  -5   5  19    1.34    0.12
  -5   5 -19    1.27    0.12
  -5  -5  19    1.60    0.14
  -6   5  19    0.06    0.07
  -6  -5 -19    0.07    0.11
  -6   5 -19    0.09    0.07
  -6  -5  19    0.02    0.07
  -7   5  19    0.51    0.10
  -7  -5 -19    0.27    0.14
  -7  -5  19    0.45    0.10
  -7   5 -19    0.45    0.09
   0   6  19    0.01    0.05
   0   6  19   -0.05    0.06
   0   6 -19    0.07    0.06
  -1   6  19   12.36    0.44
   1   6 -19   13.25    0.43
  -1   6  19   13.08    0.42
   1   6  19   13.37    0.46
  -1   6 -19   13.33    0.44
   2   6 -19    0.39    0.07
  -2   6  19    0.31    0.07
  -2   6  19    0.34    0.08
  -2   6 -19    0.30    0.08
   2   6  19    0.35    0.08
   3   6 -19    3.23    0.16
  -3   6  19    3.15    0.18
  -3   6  19    3.60    0.18
  -3   6 -19    3.50    0.18
   3   6  19    2.93    0.19
  -4   6  19    0.02    0.05
   4   6 -19    0.15    0.06
  -4   6 -19    0.05    0.06
  -4  -6  19    0.03    0.06
   4   6  19   -0.04    0.07
  -5   6  19    3.78    0.20
  -5   6 -19    3.89    0.20
  -5  -6  19    3.78    0.21
   5   6  19    3.53    0.22
  -6   6  19    0.63    0.10
  -6  -6  19    0.61    0.11
  -6   6 -19    0.64    0.10
  -6   6 -19    0.64    0.09
  -7  -6 -19   13.57    0.66
  -7   6  19   15.78    0.52
  -7  -6  19   16.29    0.54
  -7   6 -19   15.71    0.50
   0   7  19    0.48    0.08
   0   7  19    0.36    0.09
   0   7 -19    0.50    0.08
  -1   7  19    3.93    0.21
   1   7 -19    4.21    0.20
  -1   7  19    4.27    0.20
  -1   7 -19    4.09    0.20
   1   7  19    3.85    0.22
  -2   7  19    6.55    0.28
  -2   7  19    6.85    0.26
   2   7 -19    6.65    0.26
   2   7  19    6.35    0.29
  -2   7 -19    6.23    0.27
   3   7 -19    2.36    0.14
  -3   7  19    2.12    0.14
  -3   7  19    2.13    0.15
   3   7  19    2.35    0.17
  -3   7 -19    2.21    0.15
  -4   7  19    7.94    0.30
   4   7 -19    7.88    0.29
   4   7  19    7.50    0.34
  -4   7 -19    7.42    0.31
  -4  -7  19    7.85    0.32
  -5   7  19    5.20    0.24
  -5   7 -19    5.30    0.24
  -5  -7  19    4.90    0.25
   5   7  19    5.12    0.27
  -6   7  19    2.67    0.17
  -6   7 -19    2.59    0.16
  -6   7 -19    2.59    0.17
  -6  -7  19    2.75    0.19
   6   7  19    2.66    0.20
   0   8  19    0.93    0.11
   0   8 -19    0.95    0.11
   0   8  19    0.94    0.12
  -1   8  19    9.34    0.32
  -1   8  19    8.70    0.35
   1   8 -19    8.78    0.33
   1   8  19    8.77    0.36
  -1   8 -19    8.69    0.33
  -2   8  19    0.29    0.08
   2   8 -19    0.37    0.08
  -2   8  19    0.25    0.07
  -2   8 -19    0.22    0.07
   2   8  19    0.19    0.08
  -3   8  19    1.77    0.14
   3   8 -19    1.61    0.13
  -3   8  19    1.50    0.14
   3   8  19    1.56    0.15
  -3   8 -19    1.60    0.14
   4   8 -19    5.59    0.24
  -4   8  19    5.41    0.25
   4   8  19    5.96    0.29
  -4   8 -19    5.82    0.26
  -5   8  19    8.40    0.33
  -5  -8  19    7.88    0.34
  -5   8 -19    7.87    0.32
   5   8  19    8.35    0.36
  -5   8 -19    8.39    0.30
  -6   8  19    0.77    0.11
  -6  -8  19    0.53    0.11
   6   8  19    0.56    0.11
  -6   8 -19    0.54    0.09
  -6   8 -19    0.54    0.10
   0   9 -19    0.06    0.06
   0   9  19    0.04    0.08
   0   9  19    0.14    0.07
   1   9 -19   15.71    0.52
  -1   9  19   15.80    0.49
  -1   9  19   15.88    0.54
   1   9  19   15.26    0.55
  -1   9 -19   15.63    0.52
  -2   9  19   13.99    0.45
  -2   9  19   13.84    0.48
   2   9 -19   13.88    0.46
  -2   9 -19   13.08    0.47
   2   9  19   12.90    0.49
   3   9 -19    9.21    0.34
  -3   9  19    9.10    0.34
  -3   9 -19    9.57    0.36
   3   9  19    9.16    0.39
  -4   9  19    7.97    0.31
   4   9 -19    7.98    0.30
  -4   9 -19    7.84    0.32
   4   9  19    7.83    0.36
  -4   9 -19    7.82    0.28
  -5   9  19    1.51    0.14
  -5   9 -19    1.43    0.12
  -5   9 -19    1.49    0.13
   5   9  19    1.52    0.17
  -5  -9  19    1.60    0.17
   0  10  19   11.57    0.46
   0  10 -19   12.95    0.44
  -1  10  19    3.55    0.22
   1  10 -19    3.96    0.21
   1  10  19    3.82    0.24
  -1  10 -19    3.70    0.21
  -2  10  19    0.20    0.07
  -2  10  19    0.28    0.09
   2  10 -19    0.26    0.08
   2  10  19    0.31    0.10
  -2  10 -19    0.35    0.09
  -3  10  19    0.63    0.10
   3  10 -19    0.64    0.10
  -3  10 -19    0.55    0.10
   3  10  19    0.58    0.12
   4  10 -19    0.55    0.09
  -4  10  19    0.63    0.10
  -4  10 -19    0.63    0.11
   4  10  19    0.50    0.12
   0  11 -19    3.39    0.20
   0  11  19    3.01    0.21
   1  11 -19    4.36    0.22
  -1  11  19    4.26    0.25
   1  11  19    3.68    0.24
  -1  11 -19    3.90    0.22
   2  11 -19    1.84    0.15
  -2  11  19    1.69    0.16
  -2  11 -19    1.62    0.14
   2  11  19    1.78    0.18
   3  11 -19    0.84    0.12
   3  11  19    0.85    0.14
  -3  11 -19    1.02    0.13
   0  12  19    6.28    0.32
   0  12 -19    6.47    0.29
   0   0 -20   19.79    0.65
  -1   0  20   37.73    1.01
  -1   0 -20   37.20    1.13
   1   0 -20   38.48    1.11
   2   0 -20   42.98    1.21
  -2   0 -20   43.35    1.27
  -2   0  20   41.70    1.12
   3   0 -20    2.58    0.16
  -3   0 -20    2.79    0.20
  -3   0  20    2.73    0.15
  -4   0  20    5.24    0.22
  -4   0 -20    5.45    0.29
  -5   0  20    9.06    0.33
  -5   0 -20    9.78    0.41
  -6   0  20    1.53    0.13
  -6   0 -20    1.39    0.17
  -7   0  20   10.59    0.38
  -8   0 -20    0.09    0.07
  -8   0  20    0.05    0.07
   0  -1 -20    5.71    0.30
   0   1 -20    5.68    0.26
  -1   1  20    2.06    0.14
   1   1 -20    2.09    0.15
  -1  -1 -20    2.16    0.19
  -1   1 -20    1.96    0.16
   1  -1 -20    2.14    0.18
  -2   1  20   11.46    0.39
   2   1 -20   11.76    0.42
  -2  -1 -20   12.44    0.50
  -2  -1  20   12.19    0.39
  -2   1 -20   12.67    0.46
   2  -1 -20   12.82    0.45
  -3  -1 -20    2.98    0.23
   3   1 -20    2.33    0.14
  -3   1  20    2.35    0.15
  -3  -1  20    2.17    0.14
   3  -1 -20    2.46    0.17
  -3   1 -20    2.45    0.18
  -4   1  20    2.53    0.15
  -4  -1 -20    2.78    0.22
  -4  -1  20    2.17    0.14
  -4   1 -20    2.24    0.18
  -5   1  20    1.62    0.13
  -5  -1 -20    1.68    0.19
  -5   1 -20    2.01    0.17
  -5  -1  20    1.96    0.13
  -6  -1 -20   19.53    0.69
  -6   1  20   18.56    0.58
  -6  -1  20   18.76    0.57
  -6   1 -20   19.91    0.66
  -7   1  20    5.45    0.25
  -7  -1  20    5.41    0.24
   0   2 -20   11.87    0.42
   0  -2 -20   12.01    0.50
  -1  -2 -20    2.49    0.21
   1   2 -20    2.26    0.15
  -1   2  20    2.35    0.14
  -1   2 -20    2.40    0.16
   1  -2 -20    2.83    0.21
  -2   2  20   23.94    0.70
   2   2 -20   23.99    0.73
  -2  -2 -20   24.09    0.86
   2  -2 -20   26.26    0.81
  -2   2 -20   25.81    0.77
  -2  -2  20   24.37    0.69
   3   2 -20   16.35    0.52
  -3  -2 -20   16.19    0.65
  -3   2  20   15.62    0.50
   3  -2 -20   18.58    0.58
  -3   2 -20   16.51    0.56
  -3  -2  20   16.69    0.50
  -4  -2 -20    1.74    0.21
  -4   2  20    2.10    0.14
  -4  -2  20    1.53    0.12
  -4   2 -20    1.61    0.15
  -5  -2 -20    1.23    0.19
  -5   2  20    1.17    0.12
  -5   2 -20    1.40    0.15
  -5  -2  20    1.29    0.12
  -6   2  20    5.00    0.23
  -6  -2 -20    5.28    0.32
  -6  -2  20    4.95    0.22
  -6   2 -20    5.49    0.27
  -7   2  20    3.66    0.20
  -7  -2  20    3.55    0.19
   0  -3 -20    6.09    0.35
   0   3 -20    5.95    0.26
   1   3 -20    0.47    0.08
  -1   3  20    0.41    0.08
  -1  -3 -20    0.40    0.12
  -1   3 -20    0.49    0.09
   1  -3 -20    0.47    0.13
  -2  -3 -20   18.81    0.76
   2   3 -20   20.64    0.62
  -2   3  20   20.47    0.60
  -2   3 -20   21.06    0.65
   2  -3 -20   21.58    0.73
  -3   3  20   15.77    0.50
  -3  -3 -20   15.99    0.66
   3   3 -20   16.44    0.51
   3  -3 -20   17.19    0.59
  -3   3 -20   15.91    0.54
  -3  -3  20   16.46    0.49
  -4   3  20    3.43    0.17
  -4  -3 -20    3.01    0.27
  -4  -3  20    3.17    0.17
  -4   3 -20    3.20    0.19
  -5  -3 -20    5.39    0.35
  -5   3  20    5.23    0.24
  -5   3 -20    5.65    0.27
  -5  -3  20    5.20    0.22
  -6   3  20   21.84    0.67
  -6  -3 -20   23.41    0.84
  -6   3 -20   22.96    0.72
  -6  -3  20   22.17    0.65
  -7   3  20    4.83    0.24
  -7  -3 -20    5.10    0.33
   0   4 -20    7.42    0.29
   1   4 -20   20.99    0.62
  -1   4  20   20.45    0.59
   1  -4 -20   18.27    0.73
  -1   4 -20   21.12    0.64
  -2   4  20    9.90    0.34
   2   4 -20    9.60    0.34
   2  -4 -20    8.61    0.43
  -2   4 -20    9.42    0.36
   3   4 -20    9.64    0.33
  -3  -4 -20    8.43    0.46
  -3   4  20    9.24    0.33
   3  -4 -20    9.69    0.43
  -3   4 -20    9.16    0.36
  -4  -4 -20    2.95    0.27
  -4   4  20    3.52    0.19
  -4   4 -20    3.74    0.20
  -4  -4  20    4.11    0.19
  -4  -4  20    3.84    0.18
  -5  -4 -20   20.46    0.82
  -5   4  20   20.14    0.63
  -5  -4  20   21.86    0.64
  -5   4 -20   21.70    0.68
  -6  -4 -20    0.30    0.14
  -6   4  20    0.30    0.08
  -6   4 -20    0.33    0.09
  -7  -4 -20    0.71    0.17
  -7   4  20    0.81    0.12
  -7   4 -20    0.77    0.10
   0   5  20    6.19    0.25
   0   5  20    6.57    0.28
   0   5 -20    6.43    0.26
   1   5 -20    2.99    0.16
  -1   5  20    2.89    0.16
  -1   5  20    2.80    0.17
  -1   5 -20    2.79    0.16
   1   5  20    2.66    0.17
  -2   5  20   12.53    0.41
   2   5 -20   12.31    0.41
  -2   5  20   12.41    0.43
   2   5  20   12.41    0.45
  -2   5 -20   13.06    0.44
  -3   5  20    2.83    0.16
   3   5 -20    3.01    0.16
   3   5  20    3.06    0.19
  -3   5 -20    2.87    0.17
  -4   5  20    0.85    0.11
  -4  -5  20    0.71    0.10
   4   5  20    0.59    0.11
  -4   5 -20    0.67    0.10
  -5  -5 -20    0.05    0.09
  -5   5  20    0.10    0.07
  -5   5 -20    0.07    0.07
  -5  -5  20    0.14    0.08
  -6  -5 -20   32.27    1.19
  -6   5  20   35.14    0.98
  -6  -5  20   35.93    1.01
  -6   5 -20   35.92    1.03
  -7   5  20   12.22    0.43
  -7  -5 -20   11.10    0.56
  -7  -5  20   12.33    0.44
  -7   5 -20   12.61    0.42
   0   6 -20   23.21    0.70
   0   6  20   23.70    0.72
   0   6  20   22.51    0.66
  -1   6  20    0.26    0.08
   1   6 -20    0.30    0.07
  -1   6  20    0.33    0.07
   1   6  20    0.18    0.07
  -1   6 -20    0.30    0.08
   2   6 -20    8.38    0.31
  -2   6  20    8.81    0.33
  -2   6  20    8.80    0.32
  -2   6 -20    8.36    0.33
   2   6  20    7.91    0.34
   3   6 -20   17.96    0.55
  -3   6  20   18.29    0.57
  -3   6  20   18.24    0.54
   3   6  20   16.57    0.59
  -3   6 -20   17.79    0.58
  -4   6  20    2.90    0.17
  -4   6 -20    2.73    0.17
   4   6  20    2.97    0.19
  -4  -6  20    2.91    0.18
  -5   6  20    2.55    0.16
  -5   6 -20    2.41    0.16
   5   6  20    2.33    0.19
  -5  -6  20    2.36    0.17
  -6   6  20    4.58    0.23
  -6   6 -20    4.40    0.21
  -6   6 -20    4.23    0.23
  -6  -6  20    4.65    0.24
   0   7  20    8.86    0.33
   0   7 -20    9.08    0.34
   0   7  20    9.74    0.37
  -1   7  20    2.71    0.18
   1   7 -20    2.67    0.16
  -1   7  20    2.92    0.16
  -1   7 -20    2.62    0.17
   1   7  20    2.52    0.17
  -2   7  20    5.53    0.26
   2   7 -20    5.81    0.24
  -2   7  20    5.51    0.24
  -2   7 -20    5.59    0.25
   2   7  20    6.11    0.28
  -3   7  20   12.34    0.44
  -3   7  20   12.85    0.42
   3   7 -20   12.84    0.43
   3   7  20   12.81    0.47
  -3   7 -20   12.87    0.45
  -4   7  20    3.57    0.19
   4   7  20    3.48    0.22
  -4   7 -20    3.27    0.19
  -5   7  20    7.22    0.30
  -5  -7  20    7.71    0.32
  -5   7 -20    7.64    0.31
   5   7  20    7.24    0.34
  -6   7  20    6.93    0.30
   6   7  20    7.46    0.34
  -6   7 -20    6.99    0.28
  -6  -7  20    7.15    0.32
  -6   7 -20    7.01    0.30
   0   8  20    1.12    0.13
   0   8 -20    1.24    0.12
   0   8  20    1.34    0.12
   1   8 -20   15.77    0.52
  -1   8  20   16.09    0.55
  -1   8  20   16.43    0.50
  -1   8 -20   16.35    0.53
   1   8  20   15.57    0.56
  -2   8  20   10.48    0.36
  -2   8  20   10.19    0.39
   2   8 -20    9.95    0.36
   2   8  20   10.39    0.41
  -2   8 -20    9.63    0.37
  -3   8  20    2.18    0.15
   3   8 -20    2.04    0.14
  -3   8 -20    1.86    0.15
   3   8  20    1.92    0.16
  -4   8  20    1.64    0.14
   4   8  20    1.95    0.17
  -4   8 -20    1.93    0.15
  -5   8  20    4.21    0.22
  -5  -8  20    3.82    0.23
  -5   8 -20    3.99    0.19
   5   8  20    4.00    0.24
  -5   8 -20    3.91    0.22
   0   9  20    3.57    0.19
   0   9  20    3.49    0.21
   0   9 -20    3.17    0.19
  -1   9  20    5.49    0.28
   1   9 -20    5.64    0.25
  -1   9  20    5.76    0.24
   1   9  20    5.36    0.28
  -1   9 -20    5.57    0.26
  -2   9  20    1.63    0.14
  -2   9  20    1.43    0.15
   2   9 -20    1.56    0.13
  -2   9 -20    1.77    0.14
   2   9  20    1.70    0.16
   3   9 -20    1.50    0.12
  -3   9  20    1.27    0.13
  -3   9 -20    1.49    0.14
   3   9  20    1.26    0.16
  -4   9  20    0.11    0.07
  -4   9 -20    0.06    0.07
   4   9  20    0.04    0.08
  -4   9 -20    0.05    0.06
  -5   9  20    0.07    0.07
   5   9  20    0.21    0.10
  -5   9 -20    0.05    0.07
  -5   9 -20    0.13    0.06
   0  10  20   16.07    0.57
   0  10 -20   15.66    0.53
  -1  10  20    0.19    0.09
   1  10 -20    0.13    0.07
   1  10  20    0.19    0.09
  -1  10 -20    0.20    0.08
  -2  10  20    5.75    0.26
  -2  10  20    6.14    0.29
   2  10 -20    5.69    0.26
  -2  10 -20    6.20    0.28
   2  10  20    5.89    0.30
   3  10 -20   12.70    0.44
  -3  10  20   12.29    0.43
  -3  10 -20   12.58    0.46
   3  10  20   12.70    0.49
  -4  10  20    6.52    0.29
  -4  10 -20    6.94    0.31
   4  10  20    7.04    0.34
   0  11 -20    7.96    0.33
   0  11  20    7.70    0.36
   1  11 -20    0.43    0.09
  -1  11  20    0.54    0.12
  -1  11 -20    0.39    0.10
   1  11  20    0.31    0.10
   2  11 -20    5.70    0.27
  -2  11  20    5.67    0.29
   2  11  20    5.61    0.31
  -2  11 -20    5.98    0.28
   0   0 -21    0.31    0.09
   1   0 -21   12.65    0.47
  -1   0 -21   13.14    0.49
   2   0 -21   18.91    0.61
  -2   0 -21   18.91    0.66
  -2   0  21   18.65    0.56
  -3   0 -21    1.06    0.15
   3   0 -21    1.09    0.12
  -3   0  21    0.92    0.10
  -4   0 -21   11.78    0.47
  -4   0  21   11.64    0.39
  -5   0 -21    0.00    0.09
  -5   0  21    0.04    0.06
  -6   0  21    0.82    0.11
  -6   0 -21    0.78    0.14
  -7   0  21    7.07    0.29
   0   1 -21    5.08    0.25
   0  -1 -21    5.64    0.30
  -1  -1 -21   23.66    0.79
   1   1 -21   22.87    0.72
  -1   1  21   22.16    0.66
  -1   1 -21   23.66    0.75
   1  -1 -21   23.98    0.76
  -2  -1 -21   22.23    0.76
  -2   1  21   20.74    0.62
   2   1 -21   21.67    0.67
  -2  -1  21   20.69    0.62
   2  -1 -21   22.00    0.70
  -2   1 -21   22.40    0.72
  -3   1  21    6.83    0.27
   3   1 -21    7.38    0.28
  -3  -1 -21    7.39    0.37
  -3   1 -21    7.16    0.33
   3  -1 -21    7.05    0.30
  -3  -1  21    6.96    0.27
  -4   1  21    3.88    0.20
  -4  -1 -21    4.25    0.27
  -4  -1  21    4.32    0.20
  -4   1 -21    4.95    0.26
  -5  -1 -21    4.33    0.28
  -5   1  21    3.98    0.20
  -5   1 -21    4.22    0.25
  -5  -1  21    4.42    0.21
  -6   1  21    7.32    0.30
  -6  -1 -21    7.95    0.38
  -6  -1  21    6.98    0.28
  -6   1 -21    7.90    0.35
  -7   1  21    0.66    0.11
  -7  -1  21    0.70    0.10
   0   2 -21    2.25    0.16
   0  -2 -21    2.49    0.21
  -1  -2 -21   25.66    0.88
  -1   2  21   24.15    0.71
   1   2 -21   24.84    0.77
  -1   2 -21   25.83    0.79
   1  -2 -21   26.94    0.85
  -2   2  21    4.32    0.20
   2   2 -21    4.36    0.21
  -2  -2 -21    4.04    0.28
  -2   2 -21    4.67    0.24
   2  -2 -21    4.48    0.25
  -3  -2 -21    0.52    0.14
   3   2 -21    0.29    0.07
  -3   2  21    0.37    0.08
  -3   2 -21    0.41    0.10
   3  -2 -21    0.38    0.10
  -3  -2  21    0.50    0.08
  -4   2  21    1.03    0.11
  -4  -2 -21    1.12    0.18
  -4  -2  21    0.72    0.10
  -4   2 -21    0.75    0.12
  -5   2  21   14.39    0.47
  -5  -2 -21   15.38    0.61
  -5   2 -21   14.91    0.53
  -5  -2  21   14.97    0.47
  -6  -2 -21    0.54    0.15
  -6   2  21    0.64    0.10
  -6  -2  21    0.94    0.11
  -6   2 -21    0.57    0.11
  -7   2  21    0.60    0.11
  -7  -2 -21    0.53    0.14
  -7  -2  21    0.64    0.10
   0  -3 -21   23.65    0.87
   0   3 -21   25.77    0.76
  -1   3  21    5.82    0.25
  -1  -3 -21    5.82    0.36
   1   3 -21    5.93    0.26
   1  -3 -21    5.96    0.34
  -1   3 -21    6.43    0.28
  -2  -3 -21    6.83    0.40
  -2   3  21    7.12    0.28
   2   3 -21    7.27    0.29
   2  -3 -21    8.81    0.39
  -2   3 -21    8.72    0.33
   3   3 -21   13.96    0.45
  -3  -3 -21   13.94    0.61
  -3   3  21   12.93    0.44
   3  -3 -21   14.24    0.53
  -3   3 -21   14.29    0.49
  -3  -3  21   13.80    0.44
  -4  -3 -21   16.65    0.68
  -4   3  21   16.29    0.51
  -4  -3  21   16.24    0.50
  -4   3 -21   17.16    0.57
  -5   3  21    0.97    0.11
  -5  -3 -21    0.81    0.17
  -5   3 -21    0.87    0.13
  -5  -3  21    1.02    0.11
  -6   3  21    9.98    0.37
  -6  -3 -21   10.37    0.50
  -6   3 -21   10.60    0.41
  -7  -3 -21    0.09    0.12
  -7   3  21    0.14    0.08
   0  -4 -21    9.89    0.49
   0   4 -21   10.40    0.37
  -1  -4 -21   15.30    0.67
   1   4 -21   17.63    0.54
  -1   4  21   16.63    0.51
  -1   4 -21   17.20    0.55
   1  -4 -21   16.33    0.66
  -2  -4 -21    4.16    0.31
  -2   4  21    4.19    0.20
   2   4 -21    4.63    0.21
  -2   4 -21    3.94    0.21
   2  -4 -21    4.79    0.30
   3   4 -21    1.37    0.11
  -3   4  21    1.64    0.13
  -3  -4 -21    1.21    0.20
   3  -4 -21    1.19    0.17
  -3   4 -21    1.50    0.14
  -4   4  21    2.65    0.16
  -4  -4 -21    2.17    0.26
  -4   4 -21    2.96    0.19
  -4  -4  21    2.72    0.16
  -5  -4 -21    1.65    0.24
  -5   4  21    1.59    0.14
  -5   4 -21    1.54    0.14
  -6  -4 -21    9.49    0.50
  -6   4  21    9.26    0.36
  -6   4 -21    9.70    0.38
  -7  -4 -21   15.72    0.67
  -7   4  21   16.78    0.54
  -7   4 -21   14.98    0.50
   0   5 -21    7.67    0.30
   0   5  21    7.11    0.31
  -1   5  21    9.19    0.32
  -1   5  21    8.85    0.34
   1   5 -21    8.63    0.33
   1   5  21    8.85    0.35
  -1   5 -21    9.01    0.34
   2   5 -21    7.09    0.28
  -2   5  21    6.83    0.28
  -2   5 -21    7.46    0.30
   2   5  21    7.33    0.31
  -3   5  21    0.23    0.07
   3   5 -21    0.21    0.06
   3   5  21    0.07    0.07
  -3   5 -21    0.13    0.07
   3  -5 -21    0.21    0.10
  -4   5  21    9.45    0.35
  -4  -5  21    9.68    0.35
  -4   5 -21    9.38    0.37
  -5   5  21    4.97    0.24
  -5  -5 -21    4.92    0.35
  -5   5 -21    5.03    0.24
  -5  -5  21    4.67    0.23
  -6   5  21    7.53    0.31
  -6  -5 -21    6.87    0.44
  -6   5 -21    7.86    0.32
   0   6 -21    3.28    0.18
   0   6  21    3.57    0.20
  -1   6  21    5.48    0.26
   1   6 -21    5.62    0.24
  -1   6  21    5.47    0.24
  -1   6 -21    5.61    0.25
   1   6  21    6.18    0.28
  -2   6  21    4.83    0.24
   2   6 -21    5.04    0.22
  -2   6  21    4.96    0.22
   2   6  21    5.15    0.26
  -2   6 -21    5.03    0.24
  -3   6  21    0.40    0.09
   3   6 -21    0.31    0.07
  -3   6  21    0.39    0.09
  -3   6 -21    0.29    0.08
   3   6  21    0.15    0.08
  -4   6  21   13.16    0.44
   4   6  21   12.98    0.49
  -4   6 -21   13.52    0.47
  -5   6  21   13.94    0.47
  -5   6 -21   14.21    0.50
  -5  -6  21   14.18    0.49
  -6  -6 -21    6.43    0.43
  -6   6  21    8.16    0.33
  -6   6 -21    7.77    0.30
  -6  -6  21    8.29    0.34
  -6   6 -21    8.41    0.34
   0   7  21   22.95    0.74
   0   7 -21   24.16    0.72
   0   7  21   22.96    0.68
   1   7 -21    2.85    0.16
  -1   7  21    2.45    0.17
  -1   7  21    2.85    0.17
   1   7  21    2.83    0.19
  -1   7 -21    2.91    0.18
  -2   7  21   13.41    0.47
  -2   7  21   13.31    0.44
   2   7 -21   13.45    0.45
   2   7  21   13.32    0.49
  -2   7 -21   13.43    0.47
   3   7 -21    5.87    0.24
  -3   7  21    5.70    0.25
  -3   7  21    5.64    0.26
  -3   7 -21    5.55    0.26
   3   7  21    5.30    0.28
  -4   7  21    2.78    0.17
  -4   7 -21    2.74    0.18
   4   7  21    2.50    0.19
  -5   7  21    0.44    0.09
  -5  -7  21    0.48    0.11
  -5   7 -21    0.55    0.10
   5   7  21    0.45    0.11
   0   8 -21    5.64    0.25
   0   8  21    5.44    0.28
  -1   8  21    3.10    0.18
  -1   8  21    3.11    0.20
   1   8 -21    3.06    0.18
  -1   8 -21    3.08    0.19
   1   8  21    3.20    0.20
  -2   8  21    3.14    0.20
  -2   8  21    3.54    0.19
   2   8 -21    3.38    0.19
  -2   8 -21    3.66    0.20
   2   8  21    3.83    0.22
   3   8 -21    0.08    0.06
  -3   8  21    0.07    0.07
  -3   8 -21    0.16    0.08
   3   8  21    0.16    0.09
  -4   8  21    9.33    0.36
   4   8  21    9.30    0.40
  -4   8 -21    9.61    0.37
  -5   8  21    1.23    0.14
  -5   8 -21    1.19    0.11
  -5   8 -21    1.30    0.14
   5   8  21    1.19    0.16
  -5  -8  21    1.29    0.15
   0   9  21    0.03    0.07
   0   9 -21    0.00    0.07
  -1   9  21   19.43    0.66
   1   9 -21   20.26    0.64
  -1   9  21   20.24    0.61
  -1   9 -21   21.06    0.65
   1   9  21   19.58    0.68
  -2   9  21   12.13    0.42
  -2   9  21   12.05    0.45
   2   9 -21   12.45    0.43
   2   9  21   12.55    0.48
  -2   9 -21   12.39    0.45
   3   9 -21    0.47    0.09
  -3   9  21    0.54    0.10
   3   9  21    0.61    0.12
  -3   9 -21    0.55    0.10
  -4   9  21    5.12    0.25
  -4   9 -21    4.97    0.22
   4   9  21    5.27    0.29
  -4   9 -21    5.34    0.26
   0  10  21    1.18    0.15
   0  10 -21    1.10    0.13
   1  10 -21    0.43    0.09
  -1  10  21    0.40    0.10
   1  10  21    0.56    0.12
  -1  10 -21    0.58    0.10
  -2  10  21    1.07    0.13
   2  10 -21    1.11    0.13
  -2  10  21    1.30    0.15
   2  10  21    1.19    0.16
  -2  10 -21    1.08    0.13
   3  10 -21    0.13    0.07
  -3  10  21    0.12    0.08
  -3  10 -21    0.26    0.09
   3  10  21    0.15    0.09
   0  11 -21    6.97    0.31
   0  11  21    6.99    0.34
  -1  11  21    3.74    0.24
   1  11 -21    3.49    0.21
   1  11  21    3.94    0.25
  -1  11 -21    4.21    0.23
   0   0 -22   17.60    0.61
   1   0 -22    7.54    0.33
  -1   0 -22    7.79    0.36
  -2   0  22    7.34    0.28
  -2   0 -22    6.84    0.34
   2   0 -22    6.98    0.31
  -3   0 -22   84.02    2.27
   3   0 -22   81.85    2.18
  -3   0  22   76.41    2.04
  -4   0  22    1.45    0.12
  -4   0 -22    1.73    0.19
  -5   0 -22   13.75    0.53
  -5   0  22   12.55    0.43
  -6   0  22    3.48    0.19
  -6   0 -22    3.23    0.23
  -7   0  22    1.24    0.14
   0  -1 -22   17.15    0.61
   0   1 -22   15.89    0.56
  -1  -1 -22   13.22    0.51
   1   1 -22   12.10    0.44
  -1   1 -22   12.54    0.47
   1  -1 -22   12.34    0.48
   2   1 -22    6.92    0.29
  -2  -1 -22    7.27    0.36
  -2   1  22    6.71    0.27
  -2   1 -22    6.88    0.32
   2  -1 -22    6.71    0.31
  -2  -1  22    6.71    0.27
   3   1 -22    5.02    0.24
  -3   1  22    4.83    0.23
  -3  -1 -22    5.48    0.31
   3  -1 -22    5.47    0.26
  -3  -1  22    5.32    0.23
  -3   1 -22    5.73    0.29
  -4  -1 -22    0.40    0.12
  -4   1  22    0.44    0.09
  -4   1 -22    0.36    0.10
  -4  -1  22    0.30    0.08
  -5  -1 -22   10.59    0.46
  -5   1  22    9.90    0.36
  -5   1 -22   10.12    0.42
  -5  -1  22    9.34    0.35
  -6  -1 -22    7.11    0.37
  -6   1  22    7.12    0.30
  -6   1 -22    7.75    0.35
  -6  -1  22    7.54    0.30
  -7   1  22    0.69    0.11
  -7  -1 -22    1.03    0.17
  -7  -1  22    0.71    0.11
   0  -2 -22   26.85    0.90
   0   2 -22   26.80    0.82
  -1  -2 -22   11.30    0.50
   1   2 -22   11.39    0.41
  -1   2  22   10.54    0.38
  -1   2 -22   12.15    0.43
   1  -2 -22   11.51    0.47
  -2   2  22    9.53    0.35
  -2  -2 -22   10.84    0.49
   2   2 -22   10.19    0.37
   2  -2 -22   10.75    0.43
  -2   2 -22   10.66    0.41
   3   2 -22   11.98    0.42
  -3   2  22   11.58    0.41
  -3  -2 -22   12.52    0.54
   3  -2 -22   12.79    0.47
  -3   2 -22   12.67    0.47
  -3  -2  22   12.11    0.40
  -4  -2 -22    2.48    0.24
  -4   2  22    2.12    0.15
  -4   2 -22    2.37    0.18
  -4  -2  22    2.33    0.15
  -5   2  22    5.39    0.24
  -5  -2 -22    6.44    0.36
  -5   2 -22    5.57    0.29
  -5  -2  22    5.25    0.24
  -6   2  22    0.07    0.07
  -6  -2 -22    0.00    0.11
  -6   2 -22    0.05    0.08
  -6  -2  22    0.05    0.07
  -7  -2 -22    0.89    0.17
  -7   2  22    1.18    0.14
  -7  -2  22    1.09    0.13
   0   3 -22    4.75    0.24
   0  -3 -22    5.00    0.32
  -1   3  22    3.99    0.20
  -1  -3 -22    4.01    0.30
   1   3 -22    3.83    0.20
   1  -3 -22    4.15    0.28
  -1   3 -22    3.98    0.21
   2   3 -22    1.46    0.13
  -2   3  22    1.37    0.13
  -2  -3 -22    1.45    0.21
  -2   3 -22    1.66    0.15
   2  -3 -22    1.87    0.20
   3   3 -22    2.43    0.15
  -3  -3 -22    2.62    0.25
  -3   3  22    2.03    0.15
   3  -3 -22    2.77    0.21
  -3  -3  22    2.62    0.15
  -3   3 -22    2.76    0.19
  -4  -3 -22   13.52    0.60
  -4   3  22   12.61    0.44
  -4  -3  22   13.99    0.44
  -4   3 -22   13.41    0.49
  -5   3  22    1.10    0.12
  -5  -3 -22    1.21    0.20
  -5   3 -22    1.07    0.14
  -5  -3  22    0.95    0.11
  -6   3  22    7.73    0.32
  -6  -3 -22    7.91    0.43
  -6   3 -22    8.32    0.35
  -7   3  22    6.34    0.29
  -7  -3 -22    6.67    0.38
   0  -4 -22    0.07    0.10
   0   4 -22    0.10    0.06
  -1  -4 -22    7.86    0.44
   1   4 -22    8.71    0.32
  -1   4  22    7.91    0.30
   1  -4 -22    7.92    0.42
  -1   4 -22    8.40    0.33
  -2   4  22    2.42    0.16
  -2  -4 -22    2.44    0.28
   2   4 -22    2.77    0.16
  -2   4 -22    2.75    0.18
   2  -4 -22    2.87    0.23
   3   4 -22   19.20    0.57
  -3  -4 -22   16.98    0.74
  -3   4  22   18.28    0.56
   3  -4 -22   18.35    0.68
  -3   4 -22   18.47    0.61
  -4   4  22    0.97    0.12
  -4  -4 -22    0.84    0.18
  -4   4 -22    0.98    0.13
  -4  -4  22    0.96    0.11
  -5  -4 -22    1.49    0.22
  -5   4  22    1.46    0.14
  -5   4 -22    1.68    0.15
  -6  -4 -22    2.59    0.26
  -6   4  22    2.97    0.19
  -6   4 -22    3.39    0.21
   0   5 -22   15.86    0.53
  -1   5  22    2.65    0.17
   1   5 -22    2.82    0.17
  -1   5 -22    2.96    0.18
   2   5 -22   12.26    0.41
  -2   5  22   11.76    0.40
   2  -5 -22   10.99    0.53
  -2   5 -22   12.02    0.43
  -3   5  22    2.56    0.16
   3   5 -22    2.57    0.15
   3  -5 -22    2.08    0.23
  -3   5 -22    2.42    0.17
  -4  -5 -22    4.86    0.37
  -4   5  22    6.24    0.26
  -4   5 -22    6.77    0.29
  -5   5  22    1.52    0.14
  -5  -5 -22    1.74    0.25
  -5   5 -22    1.70    0.15
  -6   5  22    6.27    0.28
  -6  -5 -22    5.74    0.40
  -6   5 -22    6.35    0.29
   0   6 -22    0.44    0.09
   0   6  22    0.42    0.10
   1   6 -22   15.61    0.52
  -1   6  22   15.41    0.54
  -1   6  22   15.41    0.50
  -1   6 -22   16.33    0.53
   1   6  22   16.36    0.55
  -2   6  22    2.52    0.16
   2   6 -22    2.35    0.15
  -2   6  22    2.79    0.18
  -2   6 -22    2.48    0.17
   2   6  22    2.59    0.18
  -3   6  22    5.49    0.24
   3   6 -22    5.11    0.23
   3   6  22    5.07    0.27
  -3   6 -22    5.19    0.25
  -4   6  22    7.41    0.30
  -4   6 -22    7.49    0.32
   4   6  22    7.33    0.34
  -5   6  22   10.20    0.38
  -5  -6 -22    7.68    0.49
  -5  -6  22   10.64    0.38
  -5   6 -22    9.94    0.39
  -6  -6 -22    0.17    0.12
  -6   6  22    0.15    0.08
  -6   6 -22    0.12    0.08
   0   7  22    7.69    0.33
   0   7 -22    7.24    0.30
   1   7 -22    0.92    0.11
  -1   7  22    0.87    0.13
  -1   7  22    0.94    0.12
   1   7  22    0.75    0.12
  -1   7 -22    0.80    0.11
   2   7 -22    1.08    0.12
  -2   7  22    1.20    0.13
  -2   7  22    1.11    0.12
   2   7  22    0.68    0.12
  -2   7 -22    0.84    0.11
  -3   7  22    0.72    0.11
   3   7 -22    0.74    0.10
  -3   7 -22    0.66    0.11
   3   7  22    0.74    0.12
  -4   7  22    1.99    0.15
   4   7  22    1.96    0.18
  -4   7 -22    1.83    0.15
  -5   7  22    0.64    0.11
  -5   7 -22    0.67    0.11
   5   7  22    0.57    0.12
  -5  -7  22    0.67    0.12
   0   8  22   31.36    0.97
   0   8 -22   31.72    0.94
  -1   8  22    1.82    0.15
   1   8 -22    1.96    0.15
  -1   8  22    1.84    0.16
   1   8  22    1.74    0.16
  -1   8 -22    1.64    0.14
  -2   8  22    6.82    0.29
  -2   8  22    7.08    0.31
   2   8 -22    7.02    0.29
   2   8  22    6.86    0.32
  -2   8 -22    7.17    0.30
   3   8 -22   17.58    0.57
  -3   8  22   17.50    0.56
   3   8  22   17.96    0.63
  -3   8 -22   17.52    0.59
  -4   8  22    0.14    0.08
   4   8  22    0.20    0.10
  -4   8 -22    0.14    0.08
   0   9 -22   13.35    0.47
   0   9  22   13.21    0.50
  -1   9  22   11.21    0.40
  -1   9  22   11.15    0.44
   1   9 -22   11.24    0.41
   1   9  22   11.12    0.45
  -1   9 -22   11.70    0.43
  -2   9  22    6.32    0.30
  -2   9  22    5.66    0.27
   2   9 -22    6.36    0.28
   2   9  22    5.99    0.31
  -2   9 -22    6.03    0.28
  -3   9  22    2.99    0.19
   3   9 -22    3.02    0.18
  -3   9 -22    3.18    0.20
   3   9  22    3.31    0.22
   0  10  22   11.43    0.47
   0  10 -22   12.33    0.44
  -1  10  22   17.65    0.62
   1  10 -22   17.46    0.58
  -1  10 -22   17.55    0.59
   1  10  22   16.86    0.62
  -2  10  22    4.12    0.25
  -2  10  22    4.55    0.23
   2  10 -22    4.25    0.23
  -2  10 -22    4.31    0.24
   2  10  22    4.89    0.28
  -1   0 -23    4.78    0.27
   1   0 -23    4.47    0.25
  -2   0  23    2.19    0.15
   2   0 -23    2.47    0.17
  -2   0 -23    2.11    0.20
  -3   0 -23    3.69    0.25
  -3   0  23    3.23    0.18
   3   0 -23    3.51    0.20
  -4   0 -23    2.48    0.21
  -4   0  23    2.52    0.16
  -5   0 -23    7.83    0.37
  -5   0  23    7.27    0.30
  -6   0  23   11.37    0.41
  -6   0 -23   12.80    0.51
   0   1 -23    9.05    0.37
   0  -1 -23    8.73    0.40
   1   1 -23   11.56    0.44
  -1  -1 -23   12.76    0.51
  -1   1 -23   11.50    0.46
   1  -1 -23   12.31    0.48
  -2   1  23   29.84    0.84
   2   1 -23   29.58    0.90
  -2  -1 -23   32.71    1.00
  -2   1 -23   30.53    0.95
  -2  -1  23   28.29    0.84
   2  -1 -23   30.16    0.93
   3   1 -23    2.80    0.17
  -3  -1 -23    3.09    0.24
  -3   1  23    2.84    0.17
   3  -1 -23    2.81    0.19
  -3   1 -23    2.76    0.21
  -3  -1  23    2.86    0.17
  -4  -1 -23   13.35    0.54
  -4   1  23   11.83    0.42
  -4  -1  23   12.26    0.42
  -4   1 -23   13.68    0.51
  -5  -1 -23    2.57    0.23
  -5   1  23    2.14    0.16
  -5   1 -23    2.64    0.21
  -5  -1  23    2.45    0.17
  -6  -1 -23    4.37    0.29
  -6   1  23    4.00    0.22
  -6   1 -23    4.05    0.26
  -6  -1  23    4.33    0.22
   0   2 -23    0.15    0.07
   0  -2 -23    0.21    0.11
  -1   2  23    7.56    0.31
   1   2 -23    8.90    0.35
  -1  -2 -23    9.41    0.44
   1  -2 -23    8.71    0.40
  -1   2 -23    8.58    0.36
  -2   2  23    2.59    0.16
   2   2 -23    2.90    0.18
  -2  -2 -23    2.88    0.24
   2  -2 -23    2.87    0.22
  -2   2 -23    2.89    0.20
  -3  -2 -23    1.56    0.21
  -3   2  23    1.53    0.13
   3   2 -23    1.43    0.13
   3  -2 -23    1.64    0.16
  -3  -2  23    1.59    0.13
  -3   2 -23    1.50    0.17
  -4  -2 -23   22.38    0.79
  -4   2  23   19.02    0.61
  -4  -2  23   19.60    0.60
  -4   2 -23   20.58    0.69
  -5  -2 -23    0.87    0.17
  -5   2  23    0.71    0.11
  -5  -2  23    0.70    0.11
  -5   2 -23    0.82    0.14
  -6  -2 -23    1.31    0.19
  -6   2  23    1.20    0.13
  -6   2 -23    1.06    0.15
  -6  -2  23    1.15    0.13
   0   3 -23   21.41    0.68
   0  -3 -23   21.30    0.79
  -1  -3 -23    5.46    0.35
  -1   3  23    5.38    0.24
   1   3 -23    5.05    0.24
   1  -3 -23    5.21    0.32
  -1   3 -23    5.47    0.26
  -2   3  23   23.82    0.71
  -2  -3 -23   22.98    0.89
   2   3 -23   24.29    0.74
   2  -3 -23   26.34    0.85
  -2   3 -23   25.13    0.78
  -3  -3 -23    0.24    0.12
  -3   3  23    0.21    0.08
   3   3 -23    0.21    0.07
   3  -3 -23    0.24    0.11
  -3   3 -23    0.30    0.10
  -4   3  23   22.30    0.70
  -4  -3 -23   24.62    0.90
  -4   3 -23   24.63    0.77
  -4  -3  23   23.63    0.69
  -5  -3 -23    3.74    0.29
  -5   3  23    3.28    0.19
  -5   3 -23    3.41    0.22
  -5  -3  23    3.08    0.18
  -6  -3 -23    4.36    0.32
  -6   3  23    4.31    0.23
  -6   3 -23    4.69    0.26
   0  -4 -23   13.81    0.61
   0   4 -23   13.48    0.47
   1   4 -23   12.27    0.43
  -1  -4 -23   10.68    0.55
  -1   4  23   11.45    0.40
  -1   4 -23   12.78    0.44
   1  -4 -23   11.93    0.54
   2   4 -23    2.67    0.16
  -2  -4 -23    2.47    0.25
  -2   4  23    2.40    0.16
  -2   4 -23    2.13    0.16
   2  -4 -23    2.29    0.23
  -3  -4 -23   11.46    0.58
   3   4 -23   12.47    0.42
  -3   4  23   11.74    0.42
   3  -4 -23   12.68    0.52
  -3   4 -23   12.48    0.46
  -4  -4 -23    0.24    0.13
  -4   4  23    0.14    0.07
  -4   4 -23    0.36    0.10
  -4  -4  23    0.42    0.09
  -5   4  23    1.00    0.12
  -5  -4 -23    1.09    0.20
  -5   4 -23    1.06    0.14
  -6   4  23    5.65    0.27
  -6  -4 -23    4.85    0.36
  -6   4 -23    5.26    0.28
   0   5 -23   11.13    0.40
   0  -5 -23    9.92    0.51
  -1  -5 -23    0.07    0.10
   1   5 -23    0.03    0.06
  -1   5  23    0.12    0.07
   1  -5 -23    0.05    0.11
  -1   5 -23    0.08    0.07
  -2  -5 -23   13.58    0.66
  -2   5  23   16.24    0.51
   2   5 -23   16.44    0.52
  -2   5 -23   16.03    0.54
   2  -5 -23   14.91    0.64
  -3   5  23    0.31    0.09
   3   5 -23    0.39    0.08
  -3  -5 -23    0.53    0.16
  -3   5 -23    0.57    0.11
  -4  -5 -23    7.78    0.48
  -4   5  23    8.43    0.33
  -4   5 -23    8.78    0.36
  -5   5  23    2.14    0.16
  -5  -5 -23    2.33    0.29
  -5   5 -23    2.44    0.18
  -6  -5 -23    1.21    0.22
  -6   5  23    1.20    0.14
  -6   5 -23    1.30    0.15
   0   6 -23    0.03    0.06
   0   6  23   -0.06    0.06
   1   6 -23    1.41    0.12
  -1   6  23    1.19    0.14
  -1   6  23    1.25    0.13
  -1   6 -23    1.39    0.13
   1   6  23    1.35    0.15
   2   6 -23    0.45    0.09
  -2   6  23    0.56    0.10
  -2   6 -23    0.51    0.10
   2   6  23    0.50    0.11
   3   6 -23    0.48    0.09
  -3   6  23    0.61    0.10
  -3   6 -23    0.41    0.09
  -4   6  23    0.43    0.10
  -4   6 -23    0.30    0.09
  -5  -6 -23    0.31    0.14
  -5   6  23    0.32    0.09
  -5   6 -23    0.34    0.10
   0   7 -23    8.66    0.33
   0   7  23    7.70    0.35
  -1   7  23   -0.06    0.07
  -1   7  23    0.05    0.07
   1   7 -23    0.03    0.06
  -1   7 -23    0.15    0.07
   1   7  23    0.04    0.07
  -2   7  23   13.79    0.46
   2   7 -23   13.80    0.47
  -2   7  23   13.22    0.49
   2   7  23   13.63    0.51
  -2   7 -23   13.67    0.48
   3   7 -23    0.06    0.06
  -3   7  23    0.14    0.08
   3   7  23    0.08    0.08
  -3   7 -23    0.06    0.07
  -4   7  23   13.70    0.47
   4   7  23   13.25    0.52
  -4   7 -23   13.93    0.50
  -5   7  23    2.28    0.17
  -5   7 -23    2.42    0.18
   0   8  23   13.08    0.49
   0   8 -23   12.81    0.46
  -1   8  23    7.99    0.32
   1   8 -23    7.42    0.32
  -1   8  23    8.11    0.35
  -1   8 -23    8.32    0.33
   1   8  23    7.68    0.35
  -2   8  23    2.30    0.18
  -2   8  23    2.41    0.17
   2   8 -23    2.51    0.16
  -2   8 -23    2.43    0.18
   2   8  23    2.37    0.19
  -3   8  23    1.82    0.15
   3   8 -23    1.77    0.14
  -3   8 -23    1.66    0.15
   3   8  23    2.19    0.18
  -4   8  23    0.26    0.09
   4   8  23    0.35    0.11
  -4   8 -23    0.36    0.10
   0   9  23    6.36    0.31
   0   9 -23    5.93    0.28
  -1   9  23    6.57    0.28
  -1   9  23    6.18    0.31
   1   9 -23    6.05    0.28
   1   9  23    6.11    0.32
  -1   9 -23    6.62    0.30
   2   9 -23   13.62    0.48
  -2   9  23   13.82    0.47
  -2   9  23   13.64    0.50
   2   9  23   13.50    0.52
  -2   9 -23   13.40    0.49
  -3   9  23    3.50    0.21
   3   9 -23    3.42    0.20
   3   9  23    3.33    0.23
  -3   9 -23    3.48    0.21
   0  10  23    2.36    0.20
   0  10 -23    2.57    0.18
   1  10 -23    2.55    0.18
  -1  10  23    2.48    0.20
  -1  10 -23    2.46    0.18
   1  10  23    2.71    0.21
   0   0 -24    3.25    0.22
   1   0 -24   33.01    1.01
  -1   0 -24   33.08    1.04
   2   0 -24    4.07    0.23
  -2   0  24    3.62    0.20
  -2   0 -24    4.03    0.26
   3   0 -24    1.83    0.15
  -3   0 -24    1.64    0.19
  -3   0  24    1.45    0.13
  -4   0  24    3.48    0.20
  -4   0 -24    3.71    0.26
  -5   0 -24    3.23    0.25
  -5   0  24    2.79    0.18
  -6   0 -24    8.02    0.39
  -6   0  24    7.58    0.32
   0   1 -24    9.13    0.39
   0  -1 -24   10.25    0.44
  -1  -1 -24    0.29    0.11
   1   1 -24    0.40    0.10
   1  -1 -24    0.23    0.10
  -1   1 -24    0.30    0.10
   2   1 -24   13.84    0.49
  -2  -1 -24   14.49    0.58
  -2   1  24   13.51    0.46
  -2   1 -24   13.94    0.53
   2  -1 -24   14.75    0.53
  -3  -1 -24    3.09    0.25
   3   1 -24    2.78    0.18
  -3   1  24    2.75    0.17
   3  -1 -24    2.84    0.19
  -3   1 -24    2.93    0.21
  -3  -1  24    2.58    0.17
  -4   1  24    2.13    0.15
  -4  -1 -24    1.98    0.23
  -4   1 -24    2.56    0.20
  -4  -1  24    2.29    0.16
  -5   1  24    1.50    0.15
  -5  -1 -24    1.67    0.21
  -5  -1  24    1.32    0.14
  -5   1 -24    1.69    0.19
  -6   1  24    1.22    0.14
  -6  -1 -24    1.15    0.18
  -6   1 -24    0.87    0.15
  -6  -1  24    0.81    0.12
   0   2 -24    0.96    0.13
   0  -2 -24    0.75    0.15
  -1  -2 -24    1.98    0.22
   1   2 -24    1.85    0.16
   1  -2 -24    2.13    0.20
  -1   2 -24    1.90    0.17
  -2  -2 -24    0.18    0.11
  -2   2  24    0.15    0.07
   2   2 -24    0.17    0.07
  -2   2 -24    0.11    0.09
   2  -2 -24    0.06    0.09
   3   2 -24   21.28    0.67
  -3   2  24   20.12    0.64
  -3  -2 -24   21.63    0.80
   3  -2 -24   23.00    0.73
  -3   2 -24   22.22    0.73
  -3  -2  24   22.29    0.65
  -4   2  24    3.28    0.19
  -4  -2 -24    3.47    0.28
  -4  -2  24    3.28    0.19
  -4   2 -24    3.50    0.23
  -5   2  24    0.31    0.09
  -5  -2 -24    0.28    0.13
  -5  -2  24    0.22    0.08
  -5   2 -24    0.30    0.11
  -6   2  24    1.05    0.13
  -6  -2 -24    1.14    0.19
  -6  -2  24    0.99    0.13
  -6   2 -24    0.97    0.15
   0  -3 -24    3.87    0.29
   0   3 -24    3.40    0.20
  -1   3  24    0.08    0.07
   1   3 -24    0.07    0.07
  -1  -3 -24    0.04    0.11
  -1   3 -24    0.17    0.08
   1  -3 -24    0.06    0.11
  -2  -3 -24    6.00    0.37
  -2   3  24    5.50    0.25
   2   3 -24    5.56    0.26
   2  -3 -24    5.89    0.33
  -2   3 -24    5.79    0.28
  -3   3  24    4.01    0.21
   3   3 -24    4.05    0.21
  -3  -3 -24    4.38    0.32
  -3   3 -24    3.78    0.23
  -4   3  24    7.25    0.31
  -4  -3 -24    8.05    0.44
  -4  -3  24    7.85    0.31
  -4   3 -24    8.45    0.36
  -5   3  24    7.34    0.32
  -5  -3 -24    7.75    0.44
  -5   3 -24    8.19    0.36
  -5  -3  24    7.87    0.31
  -6   3  24    1.00    0.13
  -6  -3 -24    1.18    0.20
  -6   3 -24    1.31    0.16
   0  -4 -24    6.28    0.39
   0   4 -24    6.06    0.28
  -1  -4 -24   21.19    0.83
  -1   4  24   20.41    0.64
   1   4 -24   21.89    0.67
   1  -4 -24   21.64    0.81
  -1   4 -24   21.15    0.69
   2   4 -24    0.59    0.09
  -2  -4 -24    0.52    0.16
  -2   4  24    0.61    0.10
   2  -4 -24    0.53    0.14
  -2   4 -24    0.52    0.11
  -3  -4 -24    0.47    0.15
   3   4 -24    0.34    0.08
  -3   4  24    0.30    0.08
  -3   4 -24    0.37    0.10
  -4  -4 -24    1.28    0.22
  -4   4  24    1.50    0.14
  -4   4 -24    1.19    0.15
  -5  -4 -24    9.06    0.50
  -5   4  24    8.39    0.35
  -5   4 -24    9.78    0.40
   0  -5 -24    7.92    0.46
   0   5 -24    8.70    0.34
   1   5 -24    1.48    0.13
  -1  -5 -24    1.12    0.21
  -1   5  24    1.32    0.14
   1  -5 -24    1.02    0.20
  -1   5 -24    1.49    0.14
   2   5 -24    9.54    0.35
  -2  -5 -24    7.82    0.48
  -2   5  24    9.12    0.35
   2  -5 -24    8.96    0.46
  -2   5 -24    9.56    0.37
   3   5 -24    2.01    0.14
  -3  -5 -24    1.88    0.26
  -3   5  24    2.08    0.16
  -3   5 -24    2.22    0.17
  -4  -5 -24    5.36    0.39
  -4   5  24    4.71    0.25
  -4   5 -24    5.48    0.27
  -5   5  24    2.01    0.16
  -5  -5 -24    1.89    0.26
  -5   5 -24    1.90    0.17
   0   6 -24    0.07    0.07
   1   6 -24    1.02    0.12
  -1   6  24    1.03    0.13
  -1   6 -24    1.08    0.13
  -2   6  24    0.39    0.10
   2   6 -24    0.51    0.09
   2  -6 -24    0.49    0.15
  -2   6 -24    0.47    0.10
  -3   6  24   15.60    0.51
   3   6 -24   15.58    0.51
  -3   6 -24   14.72    0.53
  -4  -6 -24    7.59    0.48
  -4   6  24    8.18    0.33
  -4   6 -24    8.68    0.36
  -5   6  24    0.51    0.11
  -5  -6 -24    0.78    0.18
  -5   6 -24    0.52    0.11
   0   7 -24    3.66    0.21
  -1   7  24    5.41    0.27
   1   7 -24    4.92    0.24
  -1   7  24    4.90    0.24
  -1   7 -24    5.17    0.25
   1   7  24    4.77    0.27
  -2   7  24    0.54    0.10
   2   7 -24    0.55    0.10
  -2   7  24    0.56    0.11
   2   7  24    0.20    0.10
  -2   7 -24    0.39    0.09
   3   7 -24    3.03    0.18
  -3   7  24    3.23    0.20
  -3   7 -24    2.93    0.20
   3   7  24    2.95    0.22
  -4   7  24    3.00    0.19
  -4   7 -24    3.02    0.20
   0   8  24    1.61    0.17
   0   8 -24    1.54    0.14
  -1   8  24    9.81    0.41
   1   8 -24   10.55    0.39
  -1   8  24   10.63    0.39
   1   8  24    9.81    0.42
  -1   8 -24   10.11    0.40
  -2   8  24    1.82    0.17
  -2   8  24    1.87    0.16
   2   8 -24    1.96    0.15
  -2   8 -24    1.57    0.15
   2   8  24    1.89    0.18
   3   8 -24    1.20    0.13
  -3   8  24    1.24    0.14
   3   8  24    1.00    0.15
  -3   8 -24    1.29    0.15
   0   9 -24    2.39    0.18
   0   9  24    2.66    0.21
   1   9 -24    2.25    0.17
  -1   9  24    2.49    0.20
  -1   9  24    2.27    0.17
  -1   9 -24    2.50    0.18
   1   9  24    2.43    0.21
  -2   9  24    2.42    0.18
   2   9 -24    2.35    0.17
  -2   9  24    2.65    0.20
  -2   9 -24    2.66    0.19
   2   9  24    2.45    0.21
  -1   0 -25    8.62    0.40
   1   0 -25    8.55    0.38
   2   0 -25    0.23    0.09
  -2   0 -25    0.31    0.12
  -3   0 -25    4.17    0.27
  -3   0  25    3.33    0.20
   3   0 -25    3.82    0.22
  -4   0  25   17.56    0.57
  -4   0 -25   18.77    0.68
  -5   0  25   20.32    0.65
  -5   0 -25   22.20    0.77
  -6   0  25    8.55    0.35
  -6   0 -25    9.36    0.43
   0  -1 -25    9.73    0.43
   0   1 -25    9.76    0.41
   1   1 -25    2.27    0.17
  -1  -1 -25    2.26    0.21
  -1   1 -25    2.65    0.20
   1  -1 -25    2.35    0.19
   2   1 -25   21.59    0.70
  -2  -1 -25   23.09    0.80
  -2   1  25   20.42    0.66
  -2   1 -25   22.79    0.76
   2  -1 -25   22.86    0.74
  -3   1  25    1.61    0.14
   3   1 -25    1.68    0.15
  -3  -1 -25    1.86    0.22
  -3  -1  25    1.69    0.14
   3  -1 -25    1.66    0.16
  -3   1 -25    1.51    0.18
  -4  -1 -25    6.12    0.35
  -4   1  25    5.08    0.25
  -4   1 -25    5.65    0.31
  -4  -1  25    5.31    0.25
  -5  -1 -25    5.27    0.33
  -5   1  25    5.00    0.25
  -5   1 -25    5.42    0.31
  -5  -1  25    4.51    0.24
  -6   1  25    3.73    0.22
  -6  -1 -25    3.83    0.28
  -6  -1  25    3.62    0.22
  -6   1 -25    3.82    0.26
   0   2 -25    1.80    0.16
   0  -2 -25    2.21    0.21
   1   2 -25   16.01    0.57
  -1  -2 -25   18.17    0.68
  -1   2 -25   16.92    0.60
   1  -2 -25   17.26    0.64
  -2  -2 -25    5.12    0.33
   2   2 -25    4.56    0.23
  -2   2  25    4.33    0.22
   2  -2 -25    5.29    0.29
  -2   2 -25    4.73    0.27
   3   2 -25    0.81    0.11
  -3  -2 -25    0.80    0.17
  -3   2  25    0.96    0.12
  -3   2 -25    0.75    0.13
  -4  -2 -25    2.73    0.26
  -4   2  25    2.72    0.18
  -4  -2  25    2.75    0.18
  -4   2 -25    3.11    0.22
  -5   2  25    8.87    0.36
  -5  -2 -25    9.78    0.47
  -5  -2  25    8.67    0.35
  -5   2 -25    9.40    0.41
   0  -3 -25   11.94    0.54
   0   3 -25   11.64    0.44
   1   3 -25    7.78    0.34
  -1  -3 -25    7.93    0.44
   1  -3 -25    8.85    0.43
  -1   3 -25    8.32    0.35
  -2   3  25   16.25    0.54
  -2  -3 -25   17.81    0.72
   2   3 -25   17.27    0.57
   2  -3 -25   18.66    0.67
  -2   3 -25   16.82    0.60
  -3  -3 -25    0.65    0.17
  -3   3  25    0.68    0.11
   3   3 -25    0.79    0.11
  -3   3 -25    0.77    0.13
  -4   3  25    7.53    0.32
  -4  -3 -25    8.49    0.46
  -4   3 -25    8.56    0.37
  -4  -3  25    8.32    0.33
  -5  -3 -25    2.67    0.26
  -5   3  25    2.25    0.18
[truncated: 23,426 more chars]
