# Supplementary material for: Syn and anti conformers of di­ammonium aqua­bis(malonato)oxidovanadate(IV) in an anhydrate crystal
Source: Acta Crystallogr E Crystallogr Commun. 2018 Apr 17;74(Pt 5):664–7. doi: 10.1107/S2056989018005686 (PMC5947483; doi:10.1107/S2056989018005686)
Supplement: Supplementary file 2 [file e-74-00664-Isup3.hkl]

data_I                                                                          
_shelx_title ' fuji_higeps_VOComplex_0914 in P2(1)2(1)2(1)'                     
_shelx_refln_list_code          4                                               
_shelx_F_calc_maximum      306.96                                               
_exptl_crystal_F_000      1336.00                                               
_reflns_d_resolution_high  0.7900                                               
                                                                                
loop_                                                                           
 _space_group_symop_operation_xyz                                               
 'x, y, z'                                                                      
 'x+1/2, -y+1/2, -z'                                                            
 '-x, y+1/2, -z+1/2'                                                            
 '-x+1/2, -y, z+1/2'                                                            
                                                                                
_cell_length_a     8.3461                                                       
_cell_length_b    12.1011                                                       
_cell_length_c    24.2118                                                       
_cell_angle_alpha  90.000                                                       
_cell_angle_beta   90.000                                                       
_cell_angle_gamma  90.000                                                       
                                                                                
_shelx_F_squared_multiplier     1.000                                           
                                                                                
loop_                                                                           
 _refln_index_h                                                                 
 _refln_index_k                                                                 
 _refln_index_l                                                                 
 _refln_F_squared_calc                                                          
 _refln_F_squared_meas                                                          
 _refln_F_squared_sigma                                                         
 _refln_observed_status                                                         
   2   0   0         22.08         20.00         2.40 o                         
   4   0   0       1856.88       1859.10        34.22 o                         
   6   0   0        789.15        735.18        22.40 o                         
   8   0   0       7289.26       6872.63       170.40 o                         
  10   0   0         37.10         36.00         6.40 o                         
   1   1   0       2251.44       2361.08        27.02 o                         
   2   1   0       5843.39       6241.38        81.27 o                         
   3   1   0      22494.10      21743.98       515.33 o                         
   4   1   0        334.83        411.22         6.07 o                         
   5   1   0       7361.17       7281.83       128.12 o                         
   6   1   0       5104.20       5021.88        87.96 o                         
   7   1   0        125.85        110.07         5.09 o                         
   8   1   0       2428.64       2287.05        43.27 o                         
   9   1   0        488.02        515.26        13.85 o                         
  10   1   0        344.75        358.00        11.31 o                         
   0   2   0       1773.83       1829.56        48.00 o                         
   1   2   0       1560.61       1735.11        19.65 o                         
   2   2   0       5340.96       5379.47        77.16 o                         
   3   2   0       2831.28       2752.84        34.86 o                         
   4   2   0       6621.66       6512.39        82.62 o                         
   5   2   0         19.90         18.80         1.65 o                         
   6   2   0        249.71        242.83         7.05 o                         
   7   2   0        266.09        262.59         8.19 o                         
   8   2   0        161.82        170.98         8.80 o                         
   9   2   0          2.13          3.20         2.83 o                         
  10   2   0        122.90        126.08         7.60 o                         
   1   3   0        281.44        319.68         5.09 o                         
   2   3   0        548.95        711.95         8.69 o                         
   3   3   0       1839.69       1719.75        20.00 o                         
   4   3   0       6836.25       7017.90        80.39 o                         
   5   3   0       4390.30       4265.01        54.14 o                         
   6   3   0        483.81        478.72         9.49 o                         
   7   3   0         23.98         30.39         3.02 o                         
   8   3   0       1271.48       1216.51        25.13 o                         
   9   3   0        248.83        292.43        10.70 o                         
  10   3   0        487.19        498.14        15.24 o                         
   0   4   0      86845.30      69700.45      1358.15 o                         
   1   4   0         78.19         86.61         2.28 o                         
   2   4   0          8.41         10.72         0.67 o                         
   3   4   0       2069.27       2269.04        26.21 o                         
   4   4   0       2163.93       2256.68        26.29 o                         
   5   4   0        550.15        613.63         9.64 o                         
   6   4   0       2060.17       2098.97        32.27 o                         
   7   4   0         67.50         64.46         5.09 o                         
   8   4   0        277.50        265.05         9.57 o                         
   9   4   0        317.58        297.41        11.02 o                         
  10   4   0         25.88         25.17         4.80 o                         
   1   5   0          1.30         -0.94         0.94 o                         
   2   5   0          2.59         -0.71         1.73 o                         
   3   5   0       8476.96       8599.99       107.20 o                         
   4   5   0       1105.89       1122.88        14.05 o                         
   5   5   0       3860.31       3968.21        59.53 o                         
   6   5   0        445.96        450.85        12.15 o                         
   7   5   0          0.77         -0.44         2.50 o                         
   8   5   0       3037.67       2988.88        57.67 o                         
   9   5   0          2.67          0.00         5.60 o                         
   0   6   0        145.74        149.52         4.12 o                         
   1   6   0       5184.17       5479.87        69.93 o                         
   2   6   0       2106.62       1942.89        26.15 o                         
   3   6   0        438.46        442.51         7.68 o                         
   4   6   0       2294.67       2261.61        30.37 o                         
   5   6   0       1549.31       1550.97        25.38 o                         
   6   6   0         22.61         22.06         3.39 o                         
   7   6   0        952.08        972.93        22.34 o                         
   8   6   0       1529.25       1470.58        31.93 o                         
   9   6   0        119.35        127.04         7.62 o                         
   1   7   0         10.46         21.20         2.66 o                         
   2   7   0       1289.93       1303.73        18.45 o                         
   3   7   0       1035.66       1010.29        14.96 o                         
   4   7   0       2969.55       2967.86        39.56 o                         
   5   7   0          9.32         11.83         2.31 o                         
   6   7   0        957.00        950.32        63.20 o                         
   7   7   0         17.67         25.56         5.20 o                         
   8   7   0         15.69         19.70         4.21 o                         
   9   7   0        116.20        149.88         8.19 o                         
   0   8   0      36442.22      36867.11       967.98 o                         
   1   8   0        117.49        111.85         3.77 o                         
   2   8   0        678.75        706.95        11.35 o                         
   3   8   0        193.13        207.79         5.20 o                         
   4   8   0        900.33        908.41        14.28 o                         
   5   8   0         64.20         61.19         4.11 o                         
   6   8   0        883.93        872.45        20.34 o                         
   7   8   0         93.06        103.81         6.49 o                         
   8   8   0       1773.50       1812.86        41.60 o                         
   9   8   0        236.86        231.13        11.20 o                         
   1   9   0        734.89        742.82        18.10 o                         
   2   9   0        415.74        428.01         8.90 o                         
   3   9   0       3616.87       3624.97        48.12 o                         
   4   9   0       1567.66       1633.91        23.66 o                         
   5   9   0        170.06        179.64         5.97 o                         
   6   9   0        114.27        114.50         6.72 o                         
   7   9   0        182.24        178.62         8.75 o                         
   8   9   0       1775.70       1752.33        37.85 o                         
   0  10   0       4479.52       4374.29       119.20 o                         
   1  10   0       1100.29       1062.49        24.32 o                         
   2  10   0       6217.31       6044.01        92.35 o                         
   3  10   0        128.70        133.67         4.56 o                         
   4  10   0        890.73        863.74        14.25 o                         
   5  10   0        449.03        416.89        10.29 o                         
   6  10   0       1532.01       1558.17        33.32 o                         
   7  10   0        469.75        486.20        14.67 o                         
   8  10   0        207.96        200.98         9.79 o                         
   1  11   0        902.82        897.10        21.77 o                         
   2  11   0       1546.56       1510.38        33.09 o                         
   3  11   0       1603.12       1506.43        26.94 o                         
   4  11   0       4431.78       4524.75        71.12 o                         
   5  11   0        851.87        880.50        17.65 o                         
   6  11   0        932.63        947.39        25.20 o                         
   7  11   0        287.49        292.83        11.50 o                         
   0  12   0         65.69        128.00        10.40 o                         
   1  12   0        568.08        537.82        15.84 o                         
   2  12   0        346.05        358.30        12.15 o                         
   3  12   0          0.89          0.75         2.59 o                         
   4  12   0       1200.23       1211.22        23.24 o                         
   5  12   0          6.72          7.47         4.21 o                         
   6  12   0       1257.29       1339.17        45.60 o                         
   1  13   0         73.78         74.03         6.80 o                         
   2  13   0        151.81        164.90        12.00 o                         
   3  13   0         33.75         33.10         5.60 o                         
   4  13   0          4.28          7.20         3.52 o                         
   5  13   0        204.83        206.01        10.18 o                         
   0  14   0        817.59        917.58        34.40 o                         
   1  14   0        855.45        873.23        23.47 o                         
   2  14   0        366.02        371.84        13.85 o                         
   3  14   0        470.34        455.01        21.20 o                         
   4  14   0        252.19        253.31        11.59 o                         
   1  15   0         39.94         35.27         5.66 o                         
   2  15   0        248.52        248.09        11.31 o                         
   1   0   1       2731.90       2912.73        73.60 o                         
   2   0   1        270.01        235.47        10.87 o                         
   3   0   1       9238.80      10546.81       267.59 o                         
   4   0   1        265.81        377.68         6.93 o                         
   5   0   1        111.75         87.04         2.81 o                         
   6   0   1         35.10         37.82         3.07 o                         
   7   0   1       1021.31        950.38        19.80 o                         
   8   0   1         46.74         41.23         4.53 o                         
   9   0   1       1170.50       1164.78        24.89 o                         
  10   0   1        909.02        883.61        20.93 o                         
 -10   1   1        120.17        120.34         6.79 o                         
  -9   1   1        708.15        667.76        16.68 o                         
  -8   1   1         58.89         50.71         6.00 o                         
  -7   1   1        895.99        827.47        22.00 o                         
  -6   1   1        693.13        715.15        15.55 o                         
  -5   1   1       2598.34       2558.65        46.67 o                         
  -4   1   1        595.10        644.25        10.46 o                         
  -3   1   1       1174.44       1176.62        15.70 o                         
  -2   1   1        902.28        936.23        12.30 o                         
  -1   1   1      32122.59      29369.69      1029.90 o                         
   0   1   1       1118.93       1143.37        14.70 o                         
   1   1   1      32188.32      28050.78       435.56 o                         
   2   1   1        926.21        958.47        12.49 o                         
   3   1   1       1269.74       1248.05        17.78 o                         
   4   1   1        598.67        638.77         9.09 o                         
   5   1   1       2639.87       2633.26        38.33 o                         
   6   1   1        690.05        714.88        15.27 o                         
   7   1   1        814.13        795.92        17.54 o                         
   8   1   1         60.13         60.72         6.40 o                         
   9   1   1        714.98        695.40        16.68 o                         
  10   1   1        121.83        108.07         6.49 o                         
 -10   2   1       1050.25       1016.78        33.60 o                         
  -9   2   1        358.73        368.50        11.27 o                         
  -8   2   1        193.09        190.28         7.05 o                         
  -7   2   1       1994.82       1891.44        35.92 o                         
  -6   2   1       2461.57       2447.48        44.97 o                         
  -5   2   1       1181.70       1188.99        18.78 o                         
  -4   2   1      12194.36      13052.25       169.17 o                         
  -3   2   1       4852.74       4881.83        66.91 o                         
  -2   2   1       1561.94       1600.34        21.24 o                         
  -1   2   1       3935.69       4215.18        53.85 o                         
   0   2   1        561.99        562.63         7.57 o                         
   1   2   1       3877.22       4008.13        47.98 o                         
   2   2   1       1649.54       1649.04        18.72 o                         
   3   2   1       4837.22       5015.63        63.71 o                         
   4   2   1      12228.86      12970.35       170.97 o                         
   5   2   1       1187.41       1201.97        16.29 o                         
   6   2   1       2408.00       2465.24        44.97 o                         
   7   2   1       1986.30       1901.08        35.92 o                         
   8   2   1        188.10        186.91         7.60 o                         
   9   2   1        395.62        403.56        17.20 o                         
  10   2   1       1041.53       1049.86        25.13 o                         
 -10   3   1         35.99         42.76         5.35 o                         
  -9   3   1        646.59        651.19        17.51 o                         
  -8   3   1        191.83        191.03         7.39 o                         
  -7   3   1       2000.93       1984.81        37.89 o                         
  -6   3   1        569.37        551.04        15.60 o                         
  -5   3   1        735.53        724.65        14.49 o                         
  -4   3   1         32.75         29.09         1.49 o                         
  -3   3   1        343.14        336.59         7.18 o                         
  -2   3   1       2464.18       2467.89        28.02 o                         
  -1   3   1       6512.54       7082.80        98.59 o                         
   0   3   1       1631.62       1934.07        55.60 o                         
   1   3   1       6400.40       6930.35       115.81 o                         
   2   3   1       2465.92       2429.08        27.94 o                         
   3   3   1        365.90        364.39         5.67 o                         
   4   3   1         33.67         29.69         1.55 o                         
   5   3   1        731.48        738.29         9.77 o                         
   6   3   1        560.59        536.49        10.54 o                         
   7   3   1       2047.98       2036.12        31.81 o                         
   8   3   1        198.73        192.05         6.23 o                         
   9   3   1        686.98        705.12        18.07 o                         
  10   3   1         35.25         37.64         5.35 o                         
 -10   4   1        456.69        465.86        14.67 o                         
  -9   4   1       1480.03       1387.20        31.10 o                         
  -8   4   1        107.87         97.24         6.22 o                         
  -7   4   1       1965.64       1859.07        37.59 o                         
  -6   4   1        543.58        578.26        15.62 o                         
  -5   4   1       7868.08       7915.05        99.92 o                         
  -4   4   1        219.90        203.71         3.74 o                         
  -3   4   1       1304.72       1445.44        17.49 o                         
  -2   4   1       1947.53       1973.05        22.77 o                         
  -1   4   1       1233.91       1279.47        17.18 o                         
   0   4   1          0.41         -0.85         0.85 o                         
   1   4   1       1213.57       1270.04        17.15 o                         
   2   4   1       2027.86       1968.55        23.18 o                         
   3   4   1       1366.99       1496.59        17.49 o                         
   4   4   1        247.54        228.36         3.79 o                         
   5   4   1       7828.68       7984.11        89.64 o                         
   6   4   1        532.34        555.10        10.69 o                         
   7   4   1       2068.27       1947.95        52.00 o                         
   8   4   1        108.01         94.59         5.92 o                         
   9   4   1       1496.41       1448.68        31.36 o                         
  10   4   1        433.37        449.06        14.67 o                         
  -9   5   1        155.05        162.02         8.19 o                         
  -8   5   1        246.41        233.12        11.60 o                         
  -7   5   1         48.88         42.89         4.53 o                         
  -6   5   1        329.07        308.25         9.32 o                         
  -5   5   1        713.34        678.54        12.62 o                         
  -4   5   1          3.52          4.80         1.04 o                         
  -3   5   1       3128.90       3199.42        36.70 o                         
  -2   5   1      15661.53      16726.71       215.80 o                         
  -1   5   1        936.44       1025.95        15.05 o                         
   0   5   1         93.85         85.43         2.30 o                         
   1   5   1       1077.45       1160.58        20.10 o                         
   2   5   1      15680.95      16644.64       215.12 o                         
   3   5   1       3188.70       3216.79        36.70 o                         
   4   5   1          4.16          6.66         1.12 o                         
   5   5   1        719.21        700.61        10.97 o                         
   6   5   1        324.97        313.25         9.62 o                         
   7   5   1         43.78         49.04         4.78 o                         
   8   5   1        259.89        249.09        13.20 o                         
   9   5   1        151.10        148.55        14.80 o                         
  -9   6   1        865.03        863.79        21.77 o                         
  -8   6   1        279.37        287.99        10.45 o                         
  -7   6   1       1373.19       1392.16        29.40 o                         
  -6   6   1        573.67        572.27        22.00 o                         
  -5   6   1       2072.13       2024.05        31.99 o                         
  -4   6   1        312.06        295.78         5.79 o                         
  -3   6   1       1646.06       1578.60        22.08 o                         
  -2   6   1         12.70          7.22         1.36 o                         
  -1   6   1        530.44        655.35         9.83 o                         
   0   6   1         57.05         58.52         1.88 o                         
   1   6   1        508.04        637.11         8.32 o                         
   2   6   1         18.52         12.30         1.46 o                         
   3   6   1       1694.27       1624.00        22.17 o                         
   4   6   1        311.82        302.92         6.12 o                         
   5   6   1       2011.47       1997.53        29.91 o                         
   6   6   1        552.73        535.70        14.11 o                         
   7   6   1       1408.91       1383.67        29.66 o                         
   8   6   1        286.02        294.38        16.80 o                         
   9   6   1        849.29        864.27        22.04 o                         
  -9   7   1        279.37        271.43        11.02 o                         
  -8   7   1         58.70         55.63         8.80 o                         
  -7   7   1       1234.75       1264.64        27.70 o                         
  -6   7   1        228.55        210.55         8.40 o                         
  -5   7   1         23.45         25.72         2.77 o                         
  -4   7   1        119.67        110.72         3.78 o                         
  -3   7   1       1116.08       1028.04        15.26 o                         
  -2   7   1        222.28        244.36         6.47 o                         
  -1   7   1       6286.65       6059.99        76.90 o                         
   0   7   1        932.67        915.67        14.33 o                         
   1   7   1       6177.06       5959.22       101.10 o                         
   2   7   1        223.79        248.17         5.12 o                         
   3   7   1       1124.13       1038.28        15.36 o                         
   4   7   1        119.46        111.78         3.78 o                         
   5   7   1         22.16         23.16         2.59 o                         
   6   7   1        229.03        226.93         8.19 o                         
   7   7   1       1265.72       1275.77        27.96 o                         
   8   7   1         53.15         52.36         5.35 o                         
   9   7   1        296.57        304.20        11.27 o                         
  -9   8   1        420.58        391.46        13.85 o                         
  -8   8   1         68.90         72.45         6.80 o                         
  -7   8   1        485.93        463.06        13.85 o                         
  -6   8   1        298.10        282.77         9.89 o                         
  -5   8   1       1273.75       1276.84        21.68 o                         
  -4   8   1         68.74         75.33         3.29 o                         
  -3   8   1       1459.66       1440.40        21.07 o                         
  -2   8   1       2346.23       2367.22        32.04 o                         
  -1   8   1         34.52         36.98         2.59 o                         
   0   8   1       1179.50       1119.99        24.32 o                         
   1   8   1         35.25         41.34         2.69 o                         
   2   8   1       2386.16       2380.02        32.02 o                         
   3   8   1       1524.42       1495.35        21.16 o                         
   4   8   1         94.44         89.95         3.46 o                         
   5   8   1       1200.40       1198.52        21.68 o                         
   6   8   1        286.44        276.46         9.57 o                         
   7   8   1        492.39        481.51        21.60 o                         
   8   8   1         66.92         58.55        15.60 o                         
   9   8   1        432.51        395.43        13.54 o                         
  -8   9   1        340.06        343.32        12.41 o                         
  -7   9   1        916.97        917.24        22.04 o                         
  -6   9   1        283.50        285.11        16.40 o                         
  -5   9   1        680.29        647.10        13.06 o                         
  -4   9   1        180.75        195.97         5.27 o                         
  -3   9   1        259.08        263.76         6.25 o                         
  -2   9   1       1551.73       1546.46        22.03 o                         
  -1   9   1       7178.69       7357.51       135.76 o                         
   0   9   1       1071.22       1048.30        23.47 o                         
   1   9   1       7142.88       7218.33       135.76 o                         
   2   9   1       1550.52       1534.51        22.12 o                         
   3   9   1        304.87        302.70         6.55 o                         
   4   9   1        186.52        190.14         5.27 o                         
   5   9   1        637.11        603.45        12.88 o                         
   6   9   1        267.20        255.39         9.57 o                         
   7   9   1        872.07        878.58        21.73 o                         
   8   9   1        346.56        356.31        12.41 o                         
  -7  10   1        970.15        999.13        24.00 o                         
  -6  10   1        459.90        482.64        14.11 o                         
  -5  10   1        412.56        407.68        10.29 o                         
  -4  10   1        162.31        176.79         5.54 o                         
  -3  10   1       1209.99       1206.32        17.92 o                         
  -2  10   1       2740.66       2690.55        43.25 o                         
  -1  10   1        814.73        768.35        18.67 o                         
   0  10   1         79.35         86.95         5.66 o                         
   1  10   1        810.93        772.24        18.94 o                         
   2  10   1       2717.80       2646.46        43.25 o                         
   3  10   1       1126.60       1092.83        28.64 o                         
   4  10   1        172.92        181.18         5.34 o                         
   5  10   1        413.53        419.24        10.42 o                         
   6  10   1        436.80        469.09        13.78 o                         
   7  10   1        946.54        980.21        24.00 o                         
  -7  11   1        725.37        744.52        20.03 o                         
  -6  11   1        242.62        233.42         9.57 o                         
  -5  11   1        327.06        330.02         9.36 o                         
  -4  11   1          7.26         10.40         2.90 o                         
  -3  11   1        503.35        503.94        12.01 o                         
  -2  11   1        564.57        525.02        14.98 o                         
  -1  11   1       1289.60       1244.80        27.72 o                         
   0  11   1        938.29        940.54        22.63 o                         
   1  11   1       1250.80       1201.98        27.72 o                         
   2  11   1        566.58        547.48        15.55 o                         
   3  11   1        510.78        497.25        11.85 o                         
   4  11   1          6.91          7.00         2.90 o                         
   5  11   1        319.38        314.09         9.16 o                         
   6  11   1        223.43        220.78        10.80 o                         
   7  11   1        734.10        734.59        20.03 o                         
  -6  12   1         48.03         43.20         8.80 o                         
  -5  12   1        972.74        930.90        24.32 o                         
  -4  12   1        829.40        813.53        17.24 o                         
  -3  12   1        880.05        947.44        18.94 o                         
  -2  12   1        853.13        814.90        20.93 o                         
  -1  12   1       1733.25       1695.55        37.05 o                         
   0  12   1         67.50         56.42         5.66 o                         
   1  12   1       1711.57       1694.31        37.33 o                         
   2  12   1        843.42        807.14        20.91 o                         
   3  12   1        844.77        887.59        23.17 o                         
   4  12   1        820.21        773.03        17.08 o                         
   5  12   1        992.13        973.30        30.00 o                         
   6  12   1         46.84         32.80         8.00 o                         
  -5  13   1        301.77        279.19        16.80 o                         
  -4  13   1        238.63        222.96         8.61 o                         
  -3  13   1        630.60        658.29        21.60 o                         
  -2  13   1       1832.35       1858.45        40.73 o                         
  -1  13   1        256.50        277.01        11.02 o                         
   0  13   1         70.94         64.16         6.22 o                         
   1  13   1        227.25        238.87        10.45 o                         
   2  13   1       1840.82       1842.71        41.01 o                         
   3  13   1        678.05        708.27        19.51 o                         
   4  13   1        236.21        225.31         8.46 o                         
   5  13   1        316.80        307.82        12.44 o                         
  -4  14   1        204.56        221.88        10.45 o                         
  -3  14   1        401.28        405.18        15.60 o                         
  -2  14   1         77.50         74.37         7.05 o                         
  -1  14   1        178.54        169.66         9.05 o                         
   0  14   1          4.52          7.41         4.21 o                         
   1  14   1        170.91        164.39         9.05 o                         
   2  14   1         74.02         76.75         7.35 o                         
   3  14   1        367.13        370.60        22.00 o                         
   4  14   1        200.54        217.18        16.00 o                         
  -2  15   1          6.31         -1.23         4.21 o                         
  -1  15   1        695.29        648.51        19.80 o                         
   0  15   1       1081.54       1061.57        39.20 o                         
   1  15   1        661.84        622.37        19.51 o                         
   2  15   1          7.77          2.99         4.21 o                         
   0   0   2         12.13         -1.60         1.60 o                         
   1   0   2         83.37        134.65         8.43 o                         
   2   0   2      22241.47      19354.06       583.55 o                         
   3   0   2        526.35        486.68         8.29 o                         
   4   0   2       4867.24       4810.79        69.20 o                         
   5   0   2        601.53        653.59        11.08 o                         
   6   0   2        384.35        396.39        10.18 o                         
   7   0   2        136.24        128.98         5.66 o                         
   8   0   2       3846.73       3783.77        68.73 o                         
   9   0   2        118.70        125.78         6.22 o                         
  10   0   2        407.36        376.83        24.80 o                         
 -10   1   2        416.24        420.86        12.72 o                         
  -9   1   2       1365.43       1315.92        28.00 o                         
  -8   1   2        763.84        773.04        17.81 o                         
  -7   1   2       1505.59       1498.06        48.00 o                         
  -6   1   2        332.54        303.19         8.49 o                         
  -5   1   2       6367.07       6155.56       332.87 o                         
  -4   1   2        458.44        526.33         8.61 o                         
  -3   1   2       2352.92       2260.07        33.54 o                         
  -2   1   2        788.21        806.74        12.31 o                         
  -1   1   2       2605.04       2804.84        45.79 o                         
   0   1   2          1.70         -0.46         0.46 o                         
   1   1   2       2583.73       2768.48        36.43 o                         
   2   1   2        773.46        792.31        10.78 o                         
   3   1   2       2452.67       2314.69        29.36 o                         
   4   1   2        421.69        487.30         7.49 o                         
   5   1   2       6285.05       6477.76        90.58 o                         
   6   1   2        366.57        330.45         9.20 o                         
   7   1   2       1497.63       1499.84        39.60 o                         
   8   1   2        756.81        790.21        17.81 o                         
   9   1   2       1395.06       1338.14        28.00 o                         
  10   1   2        413.99        405.48        12.44 o                         
 -10   2   2        449.39        414.39        19.20 o                         
  -9   2   2        695.84        671.35        18.40 o                         
  -8   2   2        225.14        225.32         8.19 o                         
  -7   2   2        390.92        351.96         9.89 o                         
  -6   2   2       2748.27       2657.07        48.64 o                         
  -5   2   2        933.09        954.68        18.94 o                         
  -4   2   2       1732.65       1648.07        21.29 o                         
  -3   2   2       2480.37       2473.74        31.68 o                         
  -2   2   2        821.37        857.36        13.23 o                         
  -1   2   2       2090.01       2266.52        29.46 o                         
   0   2   2        825.14        713.18         9.46 o                         
   1   2   2       2127.21       2286.30        25.95 o                         
   2   2   2        846.78        854.40        10.21 o                         
   3   2   2       2563.71       2508.54        28.66 o                         
   4   2   2       1705.09       1630.41        19.44 o                         
   5   2   2        925.83        973.98        13.49 o                         
   6   2   2       2774.84       2715.10        48.93 o                         
   7   2   2        397.03        372.69         9.89 o                         
   8   2   2        227.74        228.65         7.86 o                         
   9   2   2        689.52        673.04        13.98 o                         
  10   2   2        449.45        441.14        14.11 o                         
 -10   3   2        344.65        344.22        15.60 o                         
  -9   3   2        711.59        680.13        17.76 o                         
  -8   3   2        452.51        453.94        22.00 o                         
  -7   3   2        649.09        650.75        14.67 o                         
  -6   3   2       9862.77       9812.79       185.20 o                         
  -5   3   2       3578.01       3557.35        52.00 o                         
  -4   3   2       4521.24       4659.65        58.69 o                         
  -3   3   2       1309.78       1418.46        16.29 o                         
  -2   3   2       3845.25       4050.92        54.08 o                         
  -1   3   2       3919.61       4051.30        53.36 o                         
   0   3   2        311.00        293.41         6.15 o                         
   1   3   2       4013.36       4088.14        61.82 o                         
   2   3   2       3960.72       4015.15        46.23 o                         
   3   3   2       1189.81       1325.96        18.44 o                         
   4   3   2       4496.33       4627.74        58.51 o                         
   5   3   2       3539.64       3555.41        40.89 o                         
   6   3   2       9802.86       9831.92       140.65 o                         
   7   3   2        636.66        631.79        12.40 o                         
   8   3   2        446.53        443.86        12.97 o                         
   9   3   2        700.94        670.45        17.81 o                         
  10   3   2        336.65        335.79        15.20 o                         
 -10   4   2        101.79        113.84         7.62 o                         
  -9   4   2         76.22         70.70         6.15 o                         
  -8   4   2       2483.27       2475.29        48.34 o                         
  -7   4   2        323.92        339.77        10.45 o                         
  -6   4   2       1038.30       1057.07        17.78 o                         
  -5   4   2        838.57        815.54        12.06 o                         
  -4   4   2       4367.58       4447.08        50.68 o                         
  -3   4   2       1538.02       1716.10        19.92 o                         
  -2   4   2      10670.11      10636.12       169.16 o                         
  -1   4   2        619.38        560.68         8.08 o                         
   0   4   2       6254.35       6380.13       100.46 o                         
   1   4   2        576.74        529.45         9.58 o                         
   2   4   2      10550.43      10353.91       120.11 o                         
   3   4   2       1519.15       1674.95        19.92 o                         
   4   4   2       4401.86       4490.04        52.62 o                         
   5   4   2        815.38        819.86        11.97 o                         
   6   4   2       1029.90       1061.15        21.03 o                         
   7   4   2        340.05        339.91        10.45 o                         
   8   4   2       2456.08       2446.58        48.34 o                         
   9   4   2         71.99         81.46         8.40 o                         
  10   4   2        106.17        112.04         7.29 o                         
  -9   5   2        104.19        102.26         6.79 o                         
  -8   5   2         65.30         61.47         5.35 o                         
  -7   5   2        332.71        329.80        10.45 o                         
  -6   5   2       1224.52       1209.89        25.44 o                         
  -5   5   2       2749.84       2755.37        35.95 o                         
  -4   5   2       5087.99       5058.74        57.46 o                         
  -3   5   2       4580.25       4656.48        52.81 o                         
  -2   5   2       5398.73       5918.75        75.92 o                         
  -1   5   2       3527.12       4129.60        51.93 o                         
   0   5   2         27.64         26.66         1.62 o                         
   1   5   2       3444.57       4002.72        46.23 o                         
   2   5   2       5371.56       5780.77        74.75 o                         
   3   5   2       4630.94       4656.68        52.80 o                         
   4   5   2       5101.85       5052.07        57.60 o                         
   5   5   2       2687.25       2752.82        36.78 o                         
   6   5   2       1281.89       1235.20        26.00 o                         
   7   5   2        333.52        316.64        20.80 o                         
   8   5   2         79.83         72.26         5.92 o                         
   9   5   2        105.94         87.86        10.00 o                         
  -9   6   2        262.10        252.21        10.45 o                         
  -8   6   2        206.13        200.59         8.75 o                         
  -7   6   2        390.23        354.57        11.02 o                         
  -6   6   2        601.19        605.97        14.98 o                         
  -5   6   2       1022.19       1066.20        18.46 o                         
  -4   6   2       3054.95       3083.06        40.97 o                         
  -3   6   2        205.80        203.94         4.59 o                         
  -2   6   2        137.21        134.28         3.49 o                         
  -1   6   2       2951.50       3178.36        41.73 o                         
   0   6   2       2168.07       1683.70        21.98 o                         
   1   6   2       3011.84       3256.38        40.70 o                         
   2   6   2        125.80        121.26         5.31 o                         
   3   6   2        198.07        190.82         4.46 o                         
   4   6   2       3135.36       3128.49        41.16 o                         
   5   6   2        999.74       1054.76        15.98 o                         
   6   6   2        609.89        607.16        15.24 o                         
   7   6   2        400.55        379.50        11.59 o                         
   8   6   2        202.99        204.61         8.80 o                         
   9   6   2        262.94        289.60        11.02 o                         
  -9   7   2        477.50        474.13        15.24 o                         
  -8   7   2       1647.71       1617.90        34.76 o                         
  -7   7   2         32.48         37.87         6.40 o                         
  -6   7   2       4980.53       4864.61       116.00 o                         
  -5   7   2        355.88        323.84         8.00 o                         
  -4   7   2        672.00        693.50        11.19 o                         
  -3   7   2        896.45        894.49        13.08 o                         
  -2   7   2        111.51        108.35         3.16 o                         
  -1   7   2        106.98        104.39         5.20 o                         
   0   7   2        590.57        621.11         9.24 o                         
   1   7   2         95.28         87.41         2.36 o                         
   2   7   2        114.40        108.67         3.34 o                         
   3   7   2        822.39        828.33        13.08 o                         
   4   7   2        661.68        677.72        11.28 o                         
   5   7   2        369.48        353.24         7.17 o                         
   6   7   2       5019.71       4886.51       143.20 o                         
   7   7   2         28.17         40.25         4.78 o                         
   8   7   2       1679.17       1627.78        34.76 o                         
   9   7   2        494.57        500.15        15.24 o                         
  -8   8   2        866.18        931.04        27.20 o                         
  -7   8   2        341.22        335.81        11.59 o                         
  -6   8   2        174.26        176.23         7.62 o                         
  -5   8   2        156.98        148.30         5.37 o                         
  -4   8   2       1799.81       1794.33        25.17 o                         
  -3   8   2         86.08         96.95         3.49 o                         
  -2   8   2       6029.72       6118.05        78.79 o                         
  -1   8   2       1436.59       1420.00        22.98 o                         
   0   8   2       4282.63       4697.81        70.15 o                         
   1   8   2       1414.06       1428.35        26.87 o                         
   2   8   2       6074.27       6162.31        78.77 o                         
   3   8   2         79.83         88.46         3.49 o                         
   4   8   2       1785.37       1768.77        25.26 o                         
   5   8   2        155.53        144.72         4.67 o                         
   6   8   2        164.36        161.04        11.60 o                         
   7   8   2        369.98        357.14        11.59 o                         
   8   8   2        875.50        987.18        34.40 o                         
  -8   9   2        224.63        243.28        16.80 o                         
  -7   9   2        870.83        848.57        25.20 o                         
  -6   9   2        146.02        147.60        14.80 o                         
  -5   9   2          7.80          8.71         2.44 o                         
  -4   9   2         29.43         32.20         2.68 o                         
  -3   9   2       2473.06       2393.47        32.94 o                         
  -2   9   2        485.25        469.62         9.94 o                         
  -1   9   2        291.24        290.12         9.62 o                         
   0   9   2         22.45         32.51         6.40 o                         
   1   9   2        280.03        272.98         9.32 o                         
   2   9   2        482.57        474.86         8.62 o                         
   3   9   2       2454.18       2404.17        33.13 o                         
   4   9   2         19.53         23.13         3.46 o                         
   5   9   2          5.76          6.50         2.59 o                         
   6   9   2        161.14        154.26         6.43 o                         
   7   9   2        861.12        843.63        21.16 o                         
   8   9   2        223.96        258.30        10.70 o                         
  -7  10   2         11.03         13.71         4.21 o                         
  -6  10   2        910.68        908.47        21.73 o                         
  -5  10   2        710.25        710.44        14.27 o                         
  -4  10   2        287.00        298.78         6.97 o                         
  -3  10   2        157.01        151.04         4.77 o                         
  -2  10   2        776.97        777.62        15.54 o                         
  -1  10   2       1227.13       1159.37        26.02 o                         
   0  10   2      11896.13      11219.73       207.32 o                         
   1  10   2       1170.43       1137.90        25.73 o                         
   2  10   2        772.59        773.52        15.54 o                         
   3  10   2        170.67        157.68         4.78 o                         
   4  10   2        305.15        297.59         7.15 o                         
   5  10   2        697.58        676.46        14.41 o                         
   6  10   2        895.48        912.46        18.11 o                         
   7  10   2         16.90         14.93         4.21 o                         
  -7  11   2        105.95        106.65         8.00 o                         
  -6  11   2       1726.53       1788.77        46.40 o                         
  -5  11   2        821.30        835.17        16.59 o                         
  -4  11   2         66.05         61.99         4.76 o                         
  -3  11   2       1837.66       1819.47        30.94 o                         
  -2  11   2        925.02        943.83        22.90 o                         
  -1  11   2        498.62        497.47        18.40 o                         
   0  11   2         76.99         68.01         5.66 o                         
   1  11   2        489.44        482.79        14.14 o                         
   2  11   2        934.54        962.29        22.90 o                         
   3  11   2       1812.08       1752.68        31.10 o                         
   4  11   2         68.26         65.78         4.91 o                         
   5  11   2        801.52        822.42        19.41 o                         
   6  11   2       1739.90       1763.40        31.00 o                         
   7  11   2        100.52        115.52         7.62 o                         
  -6  12   2        107.22        100.00        12.00 o                         
  -5  12   2        163.31        172.47         9.05 o                         
  -4  12   2       1444.86       1480.65        30.52 o                         
  -3  12   2        382.41        380.45        10.46 o                         
  -2  12   2       1420.26       1496.80        33.37 o                         
  -1  12   2        880.04        874.02        23.60 o                         
   0  12   2          4.59         -0.40         2.83 o                         
   1  12   2        924.82        912.45        22.63 o                         
   2  12   2       1399.62       1455.29        33.36 o                         
   3  12   2        384.09        354.07        12.44 o                         
   4  12   2       1486.75       1498.93        27.70 o                         
   5  12   2        181.83        166.82         9.05 o                         
   6  12   2        109.80        107.47         8.19 o                         
  -5  13   2        104.64         98.40         7.92 o                         
  -4  13   2       1731.71       1772.03        31.86 o                         
  -3  13   2        661.38        686.52        19.23 o                         
  -2  13   2         79.36         83.18         7.05 o                         
  -1  13   2        309.59        314.81        11.88 o                         
   0  13   2         44.51         48.01         5.66 o                         
   1  13   2        320.96        335.86        12.15 o                         
   2  13   2         81.62         78.67         7.05 o                         
   3  13   2        663.64        705.42        19.77 o                         
   4  13   2       1743.54       1738.42        32.01 o                         
   5  13   2         99.77         91.78         8.19 o                         
  -4  14   2        210.10        199.20        15.20 o                         
  -3  14   2        210.96        193.57        15.60 o                         
  -2  14   2        117.73        130.28         8.19 o                         
  -1  14   2        101.55        109.69         7.35 o                         
   0  14   2       3199.38       3143.53        65.05 o                         
   1  14   2         97.62         99.36         7.92 o                         
   2  14   2        119.30        121.32         8.19 o                         
   3  14   2        197.29        206.55        10.18 o                         
   4  14   2        206.03        212.20        17.20 o                         
  -2  15   2        696.65        750.31        21.77 o                         
  -1  15   2         73.07         71.99         7.29 o                         
   0  15   2          3.12          7.36         4.21 o                         
   1  15   2         76.03         75.27         7.35 o                         
   1   0   3       1456.27       1360.94        55.66 o                         
   2   0   3      23231.00      22135.29       780.77 o                         
   3   0   3      32238.71      31880.13      1043.31 o                         
   4   0   3       3365.85       3368.20        55.18 o                         
   5   0   3        161.65        174.16         5.90 o                         
   6   0   3       1586.89       1568.43        29.98 o                         
   7   0   3       2086.78       1980.26        37.61 o                         
   8   0   3       2123.26       2083.62        40.16 o                         
   9   0   3        687.44        699.36        16.97 o                         
  10   0   3        620.49        603.68        15.84 o                         
 -10   1   3        199.78        213.67         8.49 o                         
  -9   1   3        871.79        842.99        19.51 o                         
  -8   1   3         60.95         61.88         4.78 o                         
  -7   1   3        110.82        107.59         5.35 o                         
  -6   1   3       1589.42       1467.80        28.56 o                         
  -5   1   3       6534.79       6359.91       317.89 o                         
  -4   1   3       2438.51       2708.76        39.86 o                         
  -3   1   3        289.60        321.20         5.50 o                         
  -2   1   3       9434.11       9006.97       164.33 o                         
  -1   1   3      22264.75      20811.07       349.26 o                         
   0   1   3       4355.54       4480.71        96.55 o                         
   1   1   3      22312.38      20041.29       616.99 o                         
   2   1   3       9466.55       8909.50       115.85 o                         
   3   1   3        246.75        282.60         5.84 o                         
   4   1   3       2500.12       2767.91        35.26 o                         
   5   1   3       6519.00       6577.92        93.21 o                         
   6   1   3       1604.85       1497.35        28.56 o                         
   7   1   3        105.84         98.40         5.09 o                         
   8   1   3         61.66         59.39         4.78 o                         
   9   1   3        850.34        834.22        19.51 o                         
  10   1   3        192.52        206.67         7.48 o                         
 -10   2   3       1748.37       1766.36        52.80 o                         
  -9   2   3        882.54        874.47        20.34 o                         
  -8   2   3         84.95         81.78         5.00 o                         
  -7   2   3        134.07        150.15         8.80 o                         
  -6   2   3       1345.84       1353.06        26.30 o                         
  -5   2   3       4799.80       4858.66        85.41 o                         
  -4   2   3      12290.17      12485.17       171.11 o                         
  -3   2   3       5280.18       5551.95        80.84 o                         
  -2   2   3      10575.55      10860.22       198.55 o                         
  -1   2   3       1784.60       1859.75        24.17 o                         
   0   2   3       4980.65       5061.39        84.38 o                         
   1   2   3       1788.11       1904.07        28.12 o                         
   2   2   3      10658.03      10644.11       122.47 o                         
   3   2   3       5273.57       5408.72        62.69 o                         
   4   2   3      12173.05      12313.80       142.65 o                         
   5   2   3       4805.93       4908.64        55.55 o                         
   6   2   3       1342.87       1354.14        21.97 o                         
   7   2   3        115.96        124.74         4.91 o                         
   8   2   3         88.61         77.73         4.45 o                         
   9   2   3        876.66        895.30        17.17 o                         
  10   2   3       1762.95       1808.68        38.10 o                         
 -10   3   3        130.29        137.17         8.19 o                         
  -9   3   3        472.37        440.79        18.40 o                         
  -8   3   3        706.74        705.65        16.38 o                         
  -7   3   3       1630.58       1681.03        33.06 o                         
  -6   3   3        363.48        345.22         9.32 o                         
  -5   3   3       2431.52       2488.39        37.39 o                         
  -4   3   3       5091.30       5526.45        70.42 o                         
  -3   3   3       5690.33       5898.56        79.87 o                         
  -2   3   3      14271.69      13730.59       176.56 o                         
  -1   3   3       4365.52       4320.40        53.61 o                         
   0   3   3        114.09        112.26         4.80 o                         
   1   3   3       4119.67       3917.12        62.96 o                         
   2   3   3      14370.02      13715.66       156.51 o                         
   3   3   3       5686.75       5833.75        67.11 o                         
   4   3   3       5128.98       5577.62        63.13 o                         
   5   3   3       2472.21       2543.30        29.67 o                         
   6   3   3        362.18        364.37         7.95 o                         
   7   3   3       1701.35       1738.99        27.82 o                         
   8   3   3        691.15        678.43        25.60 o                         
   9   3   3        450.72        439.50        34.40 o                         
  10   3   3        131.89        123.09         7.86 o                         
 -10   4   3         17.74         10.29         4.21 o                         
  -9   4   3        382.46        364.79        12.15 o                         
  -8   4   3        685.39        692.15        17.51 o                         
  -7   4   3        991.95        946.57        21.47 o                         
  -6   4   3       1044.46       1031.31        17.65 o                         
  -5   4   3       1582.23       1559.52        21.46 o                         
  -4   4   3        365.94        320.59         4.88 o                         
  -3   4   3        842.68        904.69        12.59 o                         
  -2   4   3       2024.98       2003.05        26.67 o                         
  -1   4   3       2095.08       1963.18        25.26 o                         
   0   4   3        299.71        300.64         5.64 o                         
   1   4   3       2058.39       1903.31        25.45 o                         
   2   4   3       2123.19       2075.20        29.27 o                         
   3   4   3        813.63        857.35        12.35 o                         
   4   4   3        360.64        316.52         5.02 o                         
   5   4   3       1586.30       1591.67        19.36 o                         
   6   4   3       1042.04       1069.76        18.90 o                         
   7   4   3        983.35        943.18        21.47 o                         
   8   4   3        699.39        685.85        17.51 o                         
   9   4   3        365.84        339.41        11.84 o                         
  10   4   3         21.35         23.52         4.78 o                         
  -9   5   3         19.01         17.47         4.21 o                         
  -8   5   3         25.95         20.80         3.96 o                         
  -7   5   3        593.34        562.27        14.67 o                         
  -6   5   3       1044.02       1015.64        22.04 o                         
  -5   5   3       2210.07       2186.10        29.05 o                         
  -4   5   3       2758.62       2846.85        33.22 o                         
  -3   5   3         51.74         51.56         3.68 o                         
  -2   5   3       6585.61       6966.15       107.74 o                         
  -1   5   3         67.71         53.98         1.61 o                         
   0   5   3       2427.44       2372.86        30.39 o                         
   1   5   3         86.79         75.48         3.12 o                         
   2   5   3       6578.93       6937.16       101.03 o                         
   3   5   3         38.61         34.88         2.89 o                         
   4   5   3       2798.86       2901.57        37.20 o                         
   5   5   3       2182.31       2182.03        29.68 o                         
   6   5   3       1026.67       1006.44        22.04 o                         
   7   5   3        569.41        557.71        14.67 o                         
   8   5   3         23.76         18.92         4.40 o                         
   9   5   3         24.90         20.82         8.40 o                         
  -9   6   3        376.90        380.22        13.28 o                         
  -8   6   3        430.21        429.14        13.28 o                         
  -7   6   3        596.50        556.13        14.67 o                         
  -6   6   3        547.18        552.56        13.85 o                         
  -5   6   3       3682.13       3588.64        58.81 o                         
  -4   6   3       3520.47       3437.60        44.97 o                         
  -3   6   3        629.34        678.72         8.84 o                         
  -2   6   3       3318.10       3492.79        44.74 o                         
  -1   6   3       1028.99       1235.60        17.24 o                         
   0   6   3        142.48        152.50         4.97 o                         
   1   6   3       1042.47       1257.39        15.22 o                         
   2   6   3       3258.89       3381.97        44.63 o                         
   3   6   3        607.33        641.01        10.36 o                         
   4   6   3       3541.98       3434.63        45.15 o                         
   5   6   3       3738.28       3666.24        53.00 o                         
   6   6   3        541.75        536.46        14.11 o                         
   7   6   3        557.87        535.38        18.80 o                         
   8   6   3        418.49        440.54        13.28 o                         
   9   6   3        399.08        416.25        14.40 o                         
  -9   7   3        414.96        417.51        13.85 o                         
  -8   7   3        182.45        185.35         8.75 o                         
  -7   7   3        936.68        951.25        22.34 o                         
  -6   7   3        203.49        181.00         7.62 o                         
  -5   7   3       3424.52       3328.18        50.46 o                         
  -4   7   3       3902.77       4077.20        53.25 o                         
  -3   7   3         12.92         18.35         1.77 o                         
  -2   7   3       2495.55       2437.24        32.25 o                         
  -1   7   3       3324.76       3163.07        41.42 o                         
   0   7   3        334.65        302.01         5.21 o                         
   1   7   3       3363.36       3180.08        39.21 o                         
   2   7   3       2445.40       2393.91        32.42 o                         
   3   7   3         21.08         20.51         1.94 o                         
   4   7   3       3910.52       4077.98        53.53 o                         
   5   7   3       3368.06       3280.27        44.15 o                         
   6   7   3        212.29        191.28         7.14 o                         
   7   7   3        948.95        952.73        25.20 o                         
   8   7   3        189.02        210.46         8.75 o                         
   9   7   3        406.27        407.43        13.85 o                         
  -8   8   3       1409.39       1409.23        31.10 o                         
  -7   8   3       1337.31       1316.49        28.83 o                         
  -6   8   3       1355.59       1334.02        28.83 o                         
  -5   8   3        337.03        331.63         8.29 o                         
  -4   8   3         91.11         83.99         3.49 o                         
  -3   8   3        705.89        714.91        11.38 o                         
  -2   8   3       3531.54       3739.42        48.91 o                         
  -1   8   3       2180.54       2276.21        35.12 o                         
   0   8   3       3757.24       3700.33        55.83 o                         
   1   8   3       2131.30       2217.18        53.84 o                         
   2   8   3       3539.69       3731.64        49.11 o                         
   3   8   3        652.21        668.75        11.35 o                         
   4   8   3         91.81         78.74         4.11 o                         
   5   8   3        352.91        354.59         7.57 o                         
   6   8   3       1389.39       1371.29        23.99 o                         
   7   8   3       1391.58       1322.33        53.20 o                         
   8   8   3       1357.12       1380.18        40.00 o                         
  -8   9   3        224.43        238.15        20.40 o                         
  -7   9   3       1493.35       1537.50        33.63 o                         
  -6   9   3       2910.09       2851.39        55.40 o                         
  -5   9   3        307.44        293.68         8.00 o                         
  -4   9   3       1201.83       1148.23        17.58 o                         
  -3   9   3        898.46        920.02        14.65 o                         
  -2   9   3        608.80        624.95        10.46 o                         
  -1   9   3       6412.71       6701.43       124.45 o                         
   0   9   3       5643.97       5770.73       108.61 o                         
   1   9   3       6373.02       6584.34       124.16 o                         
   2   9   3        604.62        598.74        10.49 o                         
   3   9   3        919.77        961.43        15.01 o                         
   4   9   3       1224.07       1144.32        17.63 o                         
   5   9   3        297.40        301.89         7.04 o                         
   6   9   3       2868.25       2875.02        45.95 o                         
   7   9   3       1552.35       1600.01        34.14 o                         
   8   9   3        229.49        225.37        10.14 o                         
  -7  10   3        358.84        369.99        12.72 o                         
  -6  10   3        224.56        225.40         9.32 o                         
  -5  10   3        710.18        708.09        14.45 o                         
  -4  10   3        505.70        532.94        10.06 o                         
  -3  10   3        447.57        440.66         8.85 o                         
  -2  10   3        270.83        275.71         7.85 o                         
  -1  10   3        755.75        717.99        18.10 o                         
   0  10   3        116.24        119.50         6.49 o                         
   1  10   3        752.86        698.50        21.20 o                         
   2  10   3        261.76        271.44         9.89 o                         
   3  10   3        461.52        458.60        10.92 o                         
   4  10   3        499.89        521.69        10.13 o                         
   5  10   3        701.70        680.59        14.54 o                         
   6  10   3        220.89        225.52         7.63 o                         
   7  10   3        344.71        367.64        12.64 o                         
  -7  11   3        670.41        677.91        18.64 o                         
  -6  11   3         73.03         68.53         5.92 o                         
  -5  11   3        261.69        278.38         8.43 o                         
  -4  11   3       1357.58       1413.02        25.55 o                         
  -3  11   3        842.63        836.29        16.93 o                         
  -2  11   3        772.35        725.71        19.60 o                         
  -1  11   3        868.91        820.86        20.36 o                         
   0  11   3        110.04        126.83         7.05 o                         
   1  11   3        889.42        820.78        20.64 o                         
   2  11   3        750.44        689.35        22.80 o                         
   3  11   3        860.10        850.72        17.38 o                         
   4  11   3       1362.15       1395.37        25.86 o                         
   5  11   3        263.39        278.95         8.70 o                         
   6  11   3         78.49         77.21         5.50 o                         
   7  11   3        673.54        688.99        21.60 o                         
  -6  12   3        462.60        473.59        22.40 o                         
  -5  12   3       1209.62       1253.85        29.13 o                         
  -4  12   3         61.30         55.07         8.27 o                         
  -3  12   3       2221.09       2222.15        38.48 o                         
  -2  12   3         57.51         44.28         5.35 o                         
  -1  12   3       1073.93       1022.73        25.17 o                         
   0  12   3         28.84         28.40         4.53 o                         
   1  12   3       1078.30       1053.93        25.44 o                         
   2  12   3         46.68         38.21         5.09 o                         
   3  12   3       2283.77       2337.33        48.07 o                         
   4  12   3         59.57         57.44         5.04 o                         
   5  12   3       1170.85       1178.00        29.69 o                         
   6  12   3        454.77        471.32        15.84 o                         
  -5  13   3        248.25        263.99        16.00 o                         
  -4  13   3        487.23        510.94        16.80 o                         
  -3  13   3        108.93        122.77         7.62 o                         
  -2  13   3        211.63        204.53         9.62 o                         
  -1  13   3        335.67        387.11        14.40 o                         
   0  13   3        804.21        833.46        22.34 o                         
   1  13   3        319.42        350.94        12.72 o                         
   2  13   3        213.54        202.80         9.57 o                         
   3  13   3        104.26        104.00         7.35 o                         
   4  13   3        499.45        504.10        13.20 o                         
   5  13   3        239.72        247.75        19.20 o                         
  -4  14   3        991.93       1036.77        39.20 o                         
  -3  14   3        501.04        522.24        16.68 o                         
  -2  14   3        140.67        136.91         8.49 o                         
  -1  14   3        200.04        196.92        12.80 o                         
   0  14   3        219.64        217.94        10.45 o                         
   1  14   3        191.80        183.40         9.57 o                         
   2  14   3        147.38        129.97         8.75 o                         
   3  14   3        482.55        470.64        22.40 o                         
   4  14   3        997.03       1091.37        27.70 o                         
  -1  15   3        227.64        222.41        11.31 o                         
   0  15   3         30.47         36.41         5.92 o                         
   1  15   3        215.86        224.52        19.60 o                         
   0   0   4      71491.43      52869.54      1094.88 o                         
   1   0   4        841.24        789.44        24.83 o                         
   2   0   4      13205.96      12913.40       395.38 o                         
   3   0   4       1464.86       1381.35        27.02 o                         
   4   0   4         72.69         74.38         3.00 o                         
   5   0   4        516.27        514.12         9.52 o                         
   6   0   4        570.53        530.98        12.44 o                         
   7   0   4       2279.48       2213.04        41.57 o                         
   8   0   4       1602.36       1533.84        30.83 o                         
   9   0   4        114.76        103.12        10.00 o                         
  10   0   4          4.10          1.20         3.39 o                         
 -10   1   4        668.44        652.78        17.25 o                         
  -9   1   4        755.51        747.96        17.81 o                         
  -8   1   4        215.31        204.51         8.00 o                         
  -7   1   4       1492.75       1446.61        30.40 o                         
  -6   1   4        941.84        959.15        19.51 o                         
  -5   1   4        666.72        604.56        24.00 o                         
  -4   1   4       1185.75       1316.83        20.32 o                         
  -3   1   4       3009.20       3061.28        56.00 o                         
  -2   1   4       1242.65       1457.21        21.55 o                         
  -1   1   4       6537.17       6602.32        98.41 o                         
   0   1   4         97.84        102.11         3.09 o                         
   1   1   4       6458.04       6340.05        83.72 o                         
   2   1   4       1207.35       1433.81        18.96 o                         
   3   1   4       3118.42       3080.63        32.13 o                         
   4   1   4       1223.24       1349.41        18.08 o                         
   5   1   4        656.69        624.27        10.62 o                         
   6   1   4        963.46        957.20        19.80 o                         
   7   1   4       1495.45       1473.57        28.85 o                         
   8   1   4        205.10        205.76         7.62 o                         
   9   1   4        723.64        723.20        17.54 o                         
  10   1   4        672.41        687.32        14.56 o                         
 -10   2   4        249.04        249.59        14.40 o                         
  -9   2   4         66.61         61.06         5.00 o                         
  -8   2   4        554.66        565.08        22.00 o                         
  -7   2   4        879.79        842.61        18.07 o                         
  -6   2   4       2018.21       2045.17        38.75 o                         
  -5   2   4       1352.27       1465.67        27.70 o                         
  -4   2   4       6152.42       6485.11        90.25 o                         
  -3   2   4       1964.27       2113.47        38.18 o                         
  -2   2   4       1927.89       2019.79        33.90 o                         
  -1   2   4        937.49       1167.94        15.07 o                         
   0   2   4       4608.40       4951.21        83.53 o                         
   1   2   4        869.99       1097.08        17.37 o                         
   2   2   4       1731.60       1757.80        24.36 o                         
   3   2   4       1916.96       2043.73        24.00 o                         
   4   2   4       6284.47       6498.23        75.81 o                         
   5   2   4       1332.64       1470.31        18.01 o                         
   6   2   4       2072.52       2105.47        32.15 o                         
   7   2   4        880.34        832.84        15.36 o                         
   8   2   4        566.81        554.94        11.66 o                         
   9   2   4         72.07         66.50         4.41 o                         
  10   2   4        254.26        276.60        10.70 o                         
 -10   3   4        647.11        678.81        18.64 o                         
  -9   3   4       1079.83       1054.37        34.40 o                         
  -8   3   4         98.06         84.97        15.60 o                         
  -7   3   4       1476.47       1452.59        28.53 o                         
  -6   3   4        769.48        745.00        15.81 o                         
  -5   3   4       1855.03       1818.25        33.93 o                         
  -4   3   4       2763.81       2819.55        36.46 o                         
  -3   3   4       2167.62       2218.27        33.23 o                         
  -2   3   4       1413.09       1439.39        18.89 o                         
  -1   3   4       4007.68       4090.30        52.57 o                         
   0   3   4        334.29        363.11         6.57 o                         
   1   3   4       4091.63       4099.77        74.37 o                         
   2   3   4       1390.33       1427.38        16.90 o                         
   3   3   4       2196.86       2202.75        25.71 o                         
   4   3   4       2817.89       2884.55        36.73 o                         
   5   3   4       1862.09       1838.06        22.15 o                         
   6   3   4        745.53        733.75        13.33 o                         
   7   3   4       1453.12       1431.20        28.27 o                         
   8   3   4        107.00         90.20         5.92 o                         
   9   3   4       1063.72       1102.09        25.44 o                         
  10   3   4        673.85        690.48        18.64 o                         
 -10   4   4         73.51         65.54         6.49 o                         
  -9   4   4        216.72        205.66         8.75 o                         
  -8   4   4        371.44        366.30        15.20 o                         
  -7   4   4        372.91        374.50        18.40 o                         
  -6   4   4       3640.71       3577.58        53.37 o                         
  -5   4   4        995.43       1012.53        14.46 o                         
  -4   4   4       2157.84       2303.75        26.52 o                         
  -3   4   4       9995.08      10723.88       161.67 o                         
  -2   4   4       1396.77       1422.83        19.08 o                         
  -1   4   4       5454.74       5416.31        69.56 o                         
   0   4   4       2083.98       1895.55        28.73 o                         
   1   4   4       5455.88       5446.41        69.88 o                         
   2   4   4       1402.96       1441.46        17.03 o                         
   3   4   4      10022.32      10627.56       121.50 o                         
   4   4   4       2108.96       2230.27        26.72 o                         
   5   4   4        972.43       1015.02        13.18 o                         
   6   4   4       3608.91       3631.28        53.36 o                         
   7   4   4        370.83        361.21        11.02 o                         
   8   4   4        334.53        328.25        11.02 o                         
   9   4   4        213.15        198.02         8.75 o                         
  10   4   4         75.48         72.47         9.60 o                         
  -9   5   4        542.39        529.95        15.55 o                         
  -8   5   4        759.00        719.98        26.40 o                         
  -7   5   4       1157.12       1163.32        25.44 o                         
  -6   5   4       1698.07       1629.06        32.23 o                         
  -5   5   4        728.43        709.99        10.95 o                         
  -4   5   4        155.34        153.98         3.32 o                         
  -3   5   4       3316.43       3292.57        43.06 o                         
  -2   5   4       1707.16       1736.01        23.37 o                         
  -1   5   4       4621.23       5232.80        67.74 o                         
   0   5   4       2173.55       2240.37        28.90 o                         
   1   5   4       4706.49       5371.49        60.10 o                         
   2   5   4       1754.64       1743.98        23.56 o                         
   3   5   4       3343.43       3348.11        38.20 o                         
   4   5   4        157.99        160.11         3.35 o                         
   5   5   4        748.88        726.87        11.58 o                         
   6   5   4       1635.25       1568.02        32.23 o                         
   7   5   4       1153.25       1174.50        25.70 o                         
   8   5   4        751.16        711.82        36.80 o                         
   9   5   4        550.60        543.93        15.81 o                         
  -9   6   4        181.45        181.61         9.05 o                         
  -8   6   4        538.38        506.79        14.71 o                         
  -7   6   4        365.48        368.22        11.02 o                         
  -6   6   4        462.79        456.82        12.44 o                         
  -5   6   4        400.63        401.09         9.08 o                         
  -4   6   4       1183.80       1165.77        16.60 o                         
  -3   6   4        196.44        188.32         4.29 o                         
  -2   6   4       1879.98       1678.61        22.57 o                         
  -1   6   4       2896.74       2964.90        38.29 o                         
   0   6   4        216.42        230.74         4.26 o                         
   1   6   4       2878.82       2937.35        34.03 o                         
   2   6   4       1873.60       1641.73        22.74 o                         
   3   6   4        196.49        193.32         4.46 o                         
   4   6   4       1154.82       1107.57        16.68 o                         
   5   6   4        441.49        452.48         8.08 o                         
   6   6   4        477.44        475.35        17.57 o                         
   7   6   4        351.78        341.52        11.02 o                         
   8   6   4        535.42        526.66        14.98 o                         
   9   6   4        193.32        179.19        13.60 o                         
  -9   7   4        187.82        210.22         9.89 o                         
  -8   7   4          4.18          2.69         3.07 o                         
  -7   7   4        472.69        476.67        13.58 o                         
  -6   7   4        635.65        572.02        22.40 o                         
  -5   7   4       3370.02       3364.54        52.77 o                         
  -4   7   4       1823.47       1840.29        25.99 o                         
  -3   7   4       2018.04       2036.80        27.66 o                         
  -2   7   4       1834.51       2008.54        27.04 o                         
  -1   7   4       3729.03       3935.65        51.31 o                         
   0   7   4         71.79         67.63         2.11 o                         
   1   7   4       3783.92       3999.77        51.61 o                         
   2   7   4       1818.80       1975.88        27.24 o                         
   3   7   4       2018.87       2008.51        27.76 o                         
   4   7   4       1892.14       1906.18        26.25 o                         
   5   7   4       3485.07       3529.84        46.35 o                         
   6   7   4        621.51        587.48        12.45 o                         
   7   7   4        468.25        447.82        13.28 o                         
   8   7   4          2.52          4.87         3.07 o                         
   9   7   4        210.82        222.77         9.89 o                         
  -8   8   4        779.29        808.98        39.60 o                         
  -7   8   4        762.87        767.85        19.21 o                         
  -6   8   4        536.20        513.24        13.85 o                         
  -5   8   4        354.10        343.71         8.80 o                         
  -4   8   4       1097.77       1155.82        17.18 o                         
  -3   8   4         77.10         75.05         3.08 o                         
  -2   8   4        128.52        157.36         4.37 o                         
  -1   8   4       3364.79       3465.08        52.50 o                         
   0   8   4       6647.50       6645.81        98.50 o                         
   1   8   4       3337.80       3465.95        68.17 o                         
   2   8   4        126.90        155.96         4.31 o                         
   3   8   4         63.11         60.20         3.25 o                         
   4   8   4       1080.89       1127.01        17.27 o                         
   5   8   4        361.04        355.93         7.44 o                         
   6   8   4        508.17        474.52        11.21 o                         
   7   8   4        770.40        762.67        19.46 o                         
   8   8   4        781.57        822.41        20.91 o                         
  -8   9   4        231.86        240.28        10.45 o                         
  -7   9   4       2220.51       2212.13        44.38 o                         
  -6   9   4        840.72        812.58        19.21 o                         
  -5   9   4         18.88         23.41         3.05 o                         
  -4   9   4       1520.80       1487.66        21.77 o                         
  -3   9   4       1216.42       1201.54        18.17 o                         
  -2   9   4        419.36        426.72         8.04 o                         
  -1   9   4        341.83        345.41        11.60 o                         
   0   9   4          1.51          4.36         2.50 o                         
   1   9   4        325.26        314.39        10.18 o                         
   2   9   4        409.75        418.61         8.06 o                         
   3   9   4       1208.99       1211.96        18.23 o                         
   4   9   4       1510.72       1487.34        22.15 o                         
   5   9   4         23.08         26.57         2.64 o                         
   6   9   4        771.44        730.36        15.66 o                         
   7   9   4       2224.02       2187.73        44.90 o                         
   8   9   4        258.22        266.47        24.80 o                         
  -7  10   4        881.57        913.99        22.86 o                         
  -6  10   4        408.22        438.19        13.28 o                         
  -5  10   4        805.65        808.14        15.84 o                         
  -4  10   4        360.27        333.09         7.58 o                         
  -3  10   4         50.66         49.05         3.16 o                         
  -2  10   4       2878.99       2833.22        46.01 o                         
  -1  10   4       1097.03       1078.79        24.32 o                         
   0  10   4        787.26        741.17        18.38 o                         
   1  10   4       1007.77       1008.63        24.04 o                         
   2  10   4       2943.94       2917.86        57.41 o                         
   3  10   4         49.07         47.25         6.61 o                         
   4  10   4        387.49        359.46         8.08 o                         
   5  10   4        799.34        785.44        13.83 o                         
   6  10   4        412.14        433.16        11.02 o                         
   7  10   4        893.48        947.03        23.11 o                         
  -7  11   4        109.73        121.34         7.62 o                         
  -6  11   4        330.82        325.40        11.59 o                         
  -5  11   4        178.03        185.26        11.61 o                         
  -4  11   4       1499.29       1479.32        26.63 o                         
  -3  11   4        308.63        317.86         9.08 o                         
  -2  11   4        264.14        239.65         9.62 o                         
  -1  11   4         99.03        101.83         6.49 o                         
   0  11   4        233.28        245.37         9.32 o                         
   1  11   4         86.73         78.04         5.92 o                         
   2  11   4        259.48        250.55         9.89 o                         
   3  11   4        326.64        328.96         9.95 o                         
   4  11   4       1524.09       1513.33        27.39 o                         
   5  11   4        168.00        163.39         6.70 o                         
   6  11   4        340.90        340.66         9.88 o                         
   7  11   4        102.83        112.33         8.80 o                         
  -6  12   4        559.03        586.39        24.80 o                         
  -5  12   4        582.53        592.89        16.97 o                         
  -4  12   4       1517.75       1583.02        28.32 o                         
  -3  12   4       1605.40       1617.62        28.78 o                         
  -2  12   4         23.39         20.00         4.53 o                         
  -1  12   4        315.22        302.80        11.31 o                         
   0  12   4        259.92        285.64        11.02 o                         
   1  12   4        328.63        333.15        11.84 o                         
   2  12   4         28.01         31.56         4.78 o                         
   3  12   4       1604.60       1579.94        35.62 o                         
   4  12   4       1492.53       1522.88        28.63 o                         
   5  12   4        552.89        541.19        17.54 o                         
   6  12   4        552.28        565.31        22.80 o                         
  -5  13   4        519.27        506.39        23.20 o                         
  -4  13   4         18.39         16.00         6.40 o                         
  -3  13   4        114.11        125.41         7.92 o                         
  -2  13   4       1347.96       1358.39        32.24 o                         
  -1  13   4       2479.65       2376.35        50.63 o                         
   0  13   4         44.12         38.75         5.35 o                         
   1  13   4       2506.30       2423.24        50.90 o                         
   2  13   4       1382.32       1390.48        32.52 o                         
   3  13   4        111.06        123.04         8.19 o                         
   4  13   4         19.93         27.20         4.11 o                         
   5  13   4        520.59        505.92        29.20 o                         
  -4  14   4        519.78        530.39        24.80 o                         
  -3  14   4        507.11        551.54        17.25 o                         
  -2  14   4        604.50        624.59        29.60 o                         
  -1  14   4        297.86        308.42        12.44 o                         
   0  14   4         92.90         92.14         7.62 o                         
   1  14   4        286.20        294.83        12.15 o                         
   2  14   4        590.16        617.47        18.64 o                         
   3  14   4        506.82        532.82        18.00 o                         
   4  14   4        546.68        557.59        17.76 o                         
  -1  15   4         27.44         25.22         5.35 o                         
   0  15   4         42.90         40.60         8.40 o                         
   1  15   4         25.18         19.26         5.09 o                         
   1   0   5       1195.56       1478.84        38.10 o                         
   2   0   5      17737.94      18609.71       333.35 o                         
   3   0   5       8713.04       8992.21       225.23 o                         
   4   0   5      16889.53      16993.53       300.94 o                         
   5   0   5         43.37         31.55         2.44 o                         
   6   0   5        427.43        416.54        10.45 o                         
   7   0   5          1.10         -0.40         2.26 o                         
   8   0   5       1126.52       1095.21        23.19 o                         
   9   0   5        123.09        119.28        11.20 o                         
  10   0   5        737.80        773.38        19.23 o                         
 -10   1   5        108.35        103.42         6.49 o                         
  -9   1   5       1156.82       1169.15        25.17 o                         
  -8   1   5        324.24        306.14         9.57 o                         
  -7   1   5       1904.17       1874.00        47.20 o                         
  -6   1   5        880.18        847.91        17.81 o                         
  -5   1   5        154.26        147.58         4.50 o                         
  -4   1   5       1040.84       1048.36        15.69 o                         
  -3   1   5      16085.07      16716.76       294.02 o                         
  -2   1   5      12091.99      12243.59       179.39 o                         
  -1   1   5      18847.60      18065.03       330.07 o                         
   0   1   5      10415.01      10571.74       279.99 o                         
   1   1   5      18937.12      17800.43       228.56 o                         
   2   1   5      12070.70      11933.88       155.71 o                         
   3   1   5      15926.90      16241.63       188.49 o                         
   4   1   5        999.94        980.41        12.64 o                         
   5   1   5        162.92        171.40         4.62 o                         
   6   1   5        854.35        866.20        23.20 o                         
   7   1   5       1866.29       1864.26        35.92 o                         
   8   1   5        317.28        314.56         9.62 o                         
   9   1   5       1160.06       1172.58        21.18 o                         
  10   1   5        110.13        100.08         5.61 o                         
 -10   2   5         92.32         78.40         9.60 o                         
  -9   2   5         50.14         53.60         4.78 o                         
  -8   2   5       1869.77       1838.71        35.62 o                         
  -7   2   5       1383.57       1370.13        27.13 o                         
  -6   2   5       7373.04       7201.00       125.01 o                         
  -5   2   5        654.53        648.62        14.11 o                         
  -4   2   5        506.77        512.10         9.02 o                         
  -3   2   5       1452.80       1667.62        24.78 o                         
  -2   2   5       2192.84       2431.36        36.76 o                         
  -1   2   5      20520.52      20235.86       295.62 o                         
   0   2   5      12565.79      12865.60       231.83 o                         
   1   2   5      20504.27      19846.06       292.56 o                         
   2   2   5       2307.28       2540.82        45.80 o                         
   3   2   5       1422.77       1628.08        19.50 o                         
   4   2   5        495.63        496.08         7.21 o                         
   5   2   5        655.83        660.52         9.07 o                         
   6   2   5       7213.68       7223.27       103.56 o                         
   7   2   5       1331.72       1341.17        22.44 o                         
   8   2   5       1831.16       1818.50        35.92 o                         
   9   2   5         46.49         54.59         4.30 o                         
  10   2   5         89.69         99.87         7.29 o                         
 -10   3   5         25.69         17.16         4.40 o                         
  -9   3   5        604.86        559.99        22.40 o                         
  -8   3   5        140.47        139.13         6.40 o                         
  -7   3   5       1044.00       1007.08        21.16 o                         
  -6   3   5        518.05        519.21        11.84 o                         
  -5   3   5       2380.62       2410.22        44.11 o                         
  -4   3   5       1690.36       1660.23        25.55 o                         
  -3   3   5         83.95        113.18         3.23 o                         
  -2   3   5      20689.25      20637.16       263.34 o                         
  -1   3   5       7594.32       6956.72        89.78 o                         
   0   3   5       6169.50       5823.24        91.99 o                         
   1   3   5       7569.67       6804.32       106.35 o                         
   2   3   5      20646.50      20648.80       281.72 o                         
   3   3   5         80.53        106.31         2.53 o                         
   4   3   5       1687.08       1664.54        20.07 o                         
   5   3   5       2428.29       2455.19        28.87 o                         
   6   3   5        478.90        476.23         9.96 o                         
   7   3   5       1020.89       1002.83        18.02 o                         
   8   3   5        138.38        131.93         6.49 o                         
   9   3   5        614.15        604.54        16.38 o                         
  10   3   5         26.34         22.56         5.60 o                         
 -10   4   5       1659.66       1707.30        37.02 o                         
  -9   4   5        232.70        224.46        10.00 o                         
  -8   4   5        245.23        212.98         8.75 o                         
  -7   4   5        276.59        262.00         6.80 o                         
  -6   4   5        763.43        742.22        13.48 o                         
  -5   4   5        648.39        631.09         9.86 o                         
  -4   4   5      13343.14      13218.70       171.71 o                         
  -3   4   5        440.15        422.83         6.80 o                         
  -2   4   5       5496.92       5768.21        76.05 o                         
  -1   4   5       2470.49       2716.81        35.04 o                         
   0   4   5       2048.73       2054.86        31.18 o                         
   1   4   5       2441.65       2713.93        35.34 o                         
   2   4   5       5551.95       5887.46        66.89 o                         
   3   4   5        435.21        417.82         6.16 o                         
   4   4   5      13374.44      13255.71       152.92 o                         
   5   4   5        651.39        646.46         9.11 o                         
   6   4   5        778.65        759.74        13.66 o                         
   7   4   5        276.59        263.76         9.60 o                         
   8   4   5        235.89        217.37         8.75 o                         
   9   4   5        227.89        224.47        14.00 o                         
  10   4   5       1641.88       1676.24        37.02 o                         
  -9   5   5        522.03        546.70        16.40 o                         
  -8   5   5        255.15        232.24        10.80 o                         
  -7   5   5       2898.72       2860.47        54.57 o                         
  -6   5   5        444.88        428.00        11.88 o                         
  -5   5   5        761.87        766.80        11.44 o                         
  -4   5   5        127.37        126.12         3.38 o                         
  -3   5   5       5379.48       5412.55        68.93 o                         
  -2   5   5      14243.80      15096.86       194.34 o                         
  -1   5   5      10666.22      10653.02       137.44 o                         
   0   5   5        798.19        783.00        13.15 o                         
   1   5   5      10577.91      10456.35       127.96 o                         
   2   5   5      14297.53      14932.31       195.02 o                         
   3   5   5       5331.27       5409.41        61.45 o                         
   4   5   5        102.86        105.04         2.76 o                         
   5   5   5        732.53        738.14        11.98 o                         
   6   5   5        447.77        453.68        15.82 o                         
   7   5   5       2890.60       2850.50        54.84 o                         
   8   5   5        245.24        243.66         9.57 o                         
   9   5   5        528.40        553.78        16.11 o                         
  -9   6   5        394.39        385.21        13.01 o                         
  -8   6   5       1516.38       1575.28        64.40 o                         
  -7   6   5       1124.80       1119.49        24.80 o                         
  -6   6   5       2129.24       2144.01        42.41 o                         
  -5   6   5        770.51        782.36        16.78 o                         
  -4   6   5       1189.05       1220.40        17.59 o                         
  -3   6   5       1266.45       1240.45        17.69 o                         
  -2   6   5        809.37        720.91        12.82 o                         
  -1   6   5       2999.53       3064.83        39.62 o                         
   0   6   5         20.60         26.92         1.59 o                         
   1   6   5       2953.99       3034.73        35.19 o                         
   2   6   5        749.46        662.00        10.76 o                         
   3   6   5       1273.93       1264.77        18.07 o                         
   4   6   5       1190.12       1227.15        18.07 o                         
   5   6   5        780.40        822.27        12.98 o                         
   6   6   5       2180.83       2202.53        35.23 o                         
   7   6   5       1094.22       1098.75        24.87 o                         
   8   6   5       1559.09       1623.43        34.19 o                         
   9   6   5        396.06        402.01        15.20 o                         
  -9   7   5         91.37         99.12        10.80 o                         
  -8   7   5        158.19        162.02         7.92 o                         
  -7   7   5       1689.96       1639.72        34.49 o                         
  -6   7   5        526.87        522.26        14.42 o                         
  -5   7   5        150.76        149.52        10.92 o                         
  -4   7   5       2098.64       2116.35        28.88 o                         
  -3   7   5       3014.43       3012.08        39.65 o                         
  -2   7   5        884.31        850.49        13.07 o                         
  -1   7   5       3190.24       3115.04        41.22 o                         
   0   7   5       4587.25       4479.81        58.29 o                         
   1   7   5       3222.74       3195.20        41.11 o                         
   2   7   5        914.45        880.29        13.23 o                         
   3   7   5       3038.76       2974.33        40.03 o                         
   4   7   5       2068.96       2092.94        29.14 o                         
   5   7   5        136.55        130.26         4.35 o                         
   6   7   5        567.66        561.38        15.04 o                         
   7   7   5       1668.33       1676.69        34.76 o                         
   8   7   5        163.84        165.94         8.19 o                         
   9   7   5         89.09         83.54         7.05 o                         
  -8   8   5        883.13        851.55        21.77 o                         
  -7   8   5        194.58        204.54         8.75 o                         
  -6   8   5        189.23        194.17         8.19 o                         
  -5   8   5        615.03        662.28        13.08 o                         
  -4   8   5       1797.85       1826.67        26.08 o                         
  -3   8   5        167.35        159.87         4.46 o                         
  -2   8   5        898.54        915.38        14.06 o                         
  -1   8   5        310.12        342.19         7.41 o                         
   0   8   5        439.76        451.78         9.06 o                         
   1   8   5        294.05        331.91        12.99 o                         
   2   8   5        918.14        927.82        14.21 o                         
   3   8   5        171.88        172.00         4.72 o                         
   4   8   5       1878.65       1899.16        26.56 o                         
   5   8   5        599.98        636.12        11.46 o                         
   6   8   5        186.82        188.20         9.00 o                         
   7   8   5        201.13        201.30         8.43 o                         
   8   8   5        919.94        924.36        22.54 o                         
  -8   9   5        290.25        281.10        11.02 o                         
  -7   9   5        881.92        907.03        21.77 o                         
  -6   9   5       1352.65       1298.12        28.27 o                         
  -5   9   5         61.88         62.10         3.98 o                         
  -4   9   5        214.65        225.97         5.79 o                         
  -3   9   5       2543.05       2534.87        34.54 o                         
  -2   9   5        670.84        676.27        11.34 o                         
  -1   9   5       2233.64       2196.95        34.79 o                         
   0   9   5        952.50       1023.03        23.17 o                         
   1   9   5       2240.48       2185.62        70.00 o                         
   2   9   5        691.92        686.36        11.38 o                         
   3   9   5       2530.42       2511.80        34.61 o                         
   4   9   5        185.49        192.93         5.56 o                         
   5   9   5         64.95         67.57         3.65 o                         
   6   9   5       1332.89       1295.79        23.49 o                         
   7   9   5        869.52        865.69        21.97 o                         
   8   9   5        305.37        305.13        11.50 o                         
  -7  10   5        490.65        522.11        34.40 o                         
  -6  10   5       1723.08       1770.32        36.46 o                         
  -5  10   5        300.40        313.26         8.61 o                         
  -4  10   5         15.66         16.20         2.35 o                         
  -3  10   5        411.09        412.14         8.26 o                         
  -2  10   5       3352.10       3150.66        50.31 o                         
  -1  10   5        315.89        311.12        10.45 o                         
   0  10   5        156.84        170.53         7.35 o                         
   1  10   5        312.72        318.31        10.45 o                         
   2  10   5       3306.62       3187.92        88.00 o                         
   3  10   5        386.34        376.09        10.14 o                         
   4  10   5         17.33         13.67         2.40 o                         
   5  10   5        302.26        308.17         7.44 o                         
   6  10   5       1701.82       1726.21        30.25 o                         
   7  10   5        460.53        496.57        15.15 o                         
  -7  11   5        257.10        248.08        10.45 o                         
  -6  11   5        380.88        378.05        21.20 o                         
  -5  11   5        931.01        915.96        18.15 o                         
  -4  11   5       1115.98       1108.89        20.93 o                         
  -3  11   5        263.33        277.10         8.31 o                         
  -2  11   5       1628.05       1576.49        35.35 o                         
  -1  11   5        603.51        572.63        16.11 o                         
   0  11   5       3425.34       3341.53        66.46 o                         
   1  11   5        594.59        587.63        16.11 o                         
   2  11   5       1660.51       1663.15        35.62 o                         
   3  11   5        260.43        267.80         8.46 o                         
   4  11   5       1095.45       1080.77        27.15 o                         
   5  11   5        947.97        927.94        24.04 o                         
   6  11   5        380.09        398.92        20.87 o                         
   7  11   5        247.37        236.09        10.36 o                         
  -5  12   5        642.12        632.78        25.60 o                         
  -4  12   5        704.66        726.39        19.80 o                         
  -3  12   5        250.71        266.02        10.75 o                         
  -2  12   5       1503.11       1456.33        33.09 o                         
  -1  12   5        479.49        496.21        14.98 o                         
   0  12   5       1661.06       1647.00        36.48 o                         
   1  12   5        499.14        513.62        15.55 o                         
   2  12   5       1484.96       1470.86        33.36 o                         
   3  12   5        283.73        294.58        11.27 o                         
   4  12   5        722.64        754.83        16.76 o                         
   5  12   5        653.72        633.27        19.23 o                         
   6  12   5         31.06         33.50         6.22 o                         
  -5  13   5         69.04         71.20         9.60 o                         
  -4  13   5        379.22        415.19        20.00 o                         
  -3  13   5        675.64        723.44        20.08 o                         
  -2  13   5       1100.44       1141.97        28.00 o                         
  -1  13   5        407.33        378.62        13.28 o                         
   0  13   5         14.39          6.80         3.96 o                         
   1  13   5        386.24        381.84        13.28 o                         
   2  13   5       1132.70       1129.77        27.96 o                         
   3  13   5        684.47        728.88        20.34 o                         
   4  13   5        344.09        373.25        13.54 o                         
   5  13   5         71.72         80.92         7.92 o                         
  -3  14   5        264.95        282.45        11.88 o                         
  -2  14   5        650.29        612.39        18.67 o                         
  -1  14   5        233.41        225.90        10.45 o                         
   0  14   5        401.76        396.64        14.42 o                         
   1  14   5        227.38        237.74        11.02 o                         
   2  14   5        659.69        631.45        19.21 o                         
   3  14   5        250.77        250.65        11.27 o                         
  -1  15   5        708.27        703.57        21.21 o                         
   0  15   5       1276.62       1310.28        32.52 o                         
   1  15   5        706.82        713.64        34.40 o                         
   0   0   6        601.14        555.45        16.00 o                         
   1   0   6      17179.15      16040.06       294.67 o                         
   2   0   6      14455.42      14273.17       184.19 o                         
   3   0   6        186.45        205.60         4.50 o                         
   4   0   6        178.58        188.82         4.20 o                         
   5   0   6       9245.28       9554.13       139.67 o                         
   6   0   6        889.91        877.18        18.67 o                         
   7   0   6         43.54         52.01         3.96 o                         
   8   0   6        787.31        692.79        16.40 o                         
   9   0   6        305.96        322.18        20.40 o                         
  10   0   6        473.19        451.12        11.37 o                         
 -10   1   6        189.45        184.66         8.19 o                         
  -9   1   6        642.06        641.16        16.11 o                         
  -8   1   6        212.83        204.01         9.20 o                         
  -7   1   6       3694.09       3716.38        67.03 o                         
  -6   1   6        725.43        725.98        15.84 o                         
  -5   1   6       1187.85       1148.21        36.90 o                         
  -4   1   6       2617.57       2846.99        50.34 o                         
  -3   1   6       2666.98       2670.77        45.24 o                         
  -2   1   6       2852.58       3037.75        43.99 o                         
  -1   1   6       5460.41       5195.79        66.55 o                         
   0   1   6       2865.47       2912.60        45.66 o                         
   1   1   6       5346.17       4997.42       119.75 o                         
   2   1   6       2825.80       2943.56        38.53 o                         
   3   1   6       2490.81       2427.27        29.30 o                         
   4   1   6       2554.52       2762.60        32.09 o                         
   5   1   6       1159.86       1152.20        16.27 o                         
   6   1   6        725.14        712.65        13.22 o                         
   7   1   6       3700.31       3701.97        55.40 o                         
   8   1   6        226.68        238.71         8.75 o                         
   9   1   6        643.70        638.24        13.51 o                         
  10   1   6        194.58        191.58         7.64 o                         
 -10   2   6        244.74        244.79        14.40 o                         
  -9   2   6         16.01         21.88         4.40 o                         
  -8   2   6        216.07        224.93         8.40 o                         
  -7   2   6        441.50        390.06        10.45 o                         
  -6   2   6       1327.58       1351.20        27.13 o                         
  -5   2   6        210.02        218.37         6.49 o                         
  -4   2   6        475.66        461.52        10.14 o                         
  -3   2   6       2536.95       2505.91        38.78 o                         
  -2   2   6       6771.45       6856.20       102.57 o                         
  -1   2   6       1728.31       1666.10        25.67 o                         
   0   2   6      13199.52      14814.98       221.30 o                         
   1   2   6       1731.17       1709.30        25.50 o                         
   2   2   6       6745.63       6753.36        88.23 o                         
   3   2   6       2670.89       2656.58        33.83 o                         
   4   2   6        471.65        464.74         6.85 o                         
   5   2   6        211.57        220.80         4.34 o                         
   6   2   6       1394.49       1417.18        22.76 o                         
   7   2   6        448.68        391.93        11.49 o                         
   8   2   6        231.96        242.89         6.90 o                         
   9   2   6         18.91         19.34         4.40 o                         
  10   2   6        241.18        263.34        10.45 o                         
 -10   3   6         93.12        110.40        10.40 o                         
  -9   3   6        236.13        223.19        12.80 o                         
  -8   3   6        700.84        662.39        15.81 o                         
  -7   3   6        111.94        113.35         5.35 o                         
  -6   3   6        868.77        838.19        17.51 o                         
  -5   3   6       3124.76       3205.13        58.26 o                         
  -4   3   6        219.37        239.98         5.04 o                         
  -3   3   6       9001.50       9245.51       138.59 o                         
  -2   3   6      14587.07      14827.09       191.34 o                         
  -1   3   6       7343.45       7412.93        96.06 o                         
   0   3   6       2335.94       2233.56        33.82 o                         
   1   3   6       7460.90       7411.68       138.58 o                         
   2   3   6      14714.12      14865.91       195.23 o                         
   3   3   6       9022.04       9160.24       118.64 o                         
   4   3   6        219.57        239.99         4.34 o                         
   5   3   6       3181.42       3295.01        38.15 o                         
   6   3   6        841.77        830.91        12.86 o                         
   7   3   6        108.37        120.22         4.87 o                         
   8   3   6        706.75        688.33        17.25 o                         
   9   3   6        242.46        240.09         9.57 o                         
  10   3   6         95.71         85.31         7.05 o                         
  -9   4   6         52.64         51.97         5.66 o                         
  -8   4   6         75.31         81.07         6.00 o                         
  -7   4   6        142.75        123.84         5.57 o                         
  -6   4   6         37.38         38.15         3.25 o                         
  -5   4   6       3662.42       3649.62        65.32 o                         
  -4   4   6        171.55        178.14         4.06 o                         
  -3   4   6       1619.37       1708.67        22.89 o                         
  -2   4   6       2637.28       2641.72        34.06 o                         
  -1   4   6      11950.22      12399.70       161.58 o                         
   0   4   6       8408.72       8727.40       132.42 o                         
   1   4   6      11919.87      12541.13       162.32 o                         
   2   4   6       2545.78       2585.70        39.43 o                         
   3   4   6       1620.20       1696.06        20.33 o                         
   4   4   6        158.93        166.95         3.50 o                         
   5   4   6       3751.67       3699.72        48.46 o                         
   6   4   6         33.30         34.89         2.48 o                         
   7   4   6        131.65        111.89         8.80 o                         
   8   4   6         63.83         73.91         5.66 o                         
   9   4   6         49.77         49.16         5.35 o                         
  -9   5   6        977.30        952.35        23.47 o                         
  -8   5   6        262.75        248.90         9.89 o                         
  -7   5   6       1282.27       1268.28        27.43 o                         
  -6   5   6         89.02         95.60         5.66 o                         
  -5   5   6        674.73        641.87        10.23 o                         
  -4   5   6        117.54        106.85         3.29 o                         
  -3   5   6        621.68        555.10         8.80 o                         
  -2   5   6        347.09        417.24         6.88 o                         
  -1   5   6       6216.89       6619.96        85.00 o                         
   0   5   6        547.71        572.69        10.42 o                         
   1   5   6       6089.92       6442.51        83.58 o                         
   2   5   6        332.41        399.35         7.06 o                         
   3   5   6        620.86        555.33         7.79 o                         
   4   5   6        121.24        112.49         2.80 o                         
   5   5   6        686.11        657.07        10.78 o                         
   6   5   6         97.18         98.71         5.21 o                         
   7   5   6       1285.11       1287.17        38.40 o                         
   8   5   6        279.00        274.39         9.89 o                         
   9   5   6        968.49        977.92        23.74 o                         
  -9   6   6         49.51         53.35         5.66 o                         
  -8   6   6        191.66        186.67         8.49 o                         
  -7   6   6         25.66         23.20         3.96 o                         
  -6   6   6       2183.97       2154.84        41.57 o                         
  -5   6   6         92.92         90.74         3.83 o                         
  -4   6   6       1157.31       1236.56        17.70 o                         
  -3   6   6       3384.72       3245.43        42.85 o                         
  -2   6   6       3371.96       3573.58        46.33 o                         
  -1   6   6       1085.01        953.76        13.64 o                         
   0   6   6       1077.59       1005.75        16.85 o                         
   1   6   6       1062.88        937.73        12.24 o                         
   2   6   6       3396.74       3576.41        46.82 o                         
   3   6   6       3415.95       3299.88        43.24 o                         
   4   6   6       1174.01       1217.45        18.07 o                         
   5   6   6         92.93         90.60         3.57 o                         
   6   6   6       2194.78       2107.05        44.71 o                         
   7   6   6         19.79         24.96         4.80 o                         
   8   6   6        202.84        212.30         9.00 o                         
   9   6   6         51.08         54.98         5.66 o                         
  -9   7   6       1175.80       1210.83        28.56 o                         
  -8   7   6         70.32         68.27         5.92 o                         
  -7   7   6         52.27         49.75         5.20 o                         
  -6   7   6       1063.84       1045.42        23.47 o                         
  -5   7   6        494.17        502.00        10.77 o                         
  -4   7   6        268.90        277.06         6.00 o                         
  -3   7   6       4651.75       4667.88        59.53 o                         
  -2   7   6       3217.12       3336.63        43.63 o                         
  -1   7   6       1840.69       1898.22        25.93 o                         
   0   7   6        372.26        371.95         6.45 o                         
   1   7   6       1869.72       1933.32        25.68 o                         
   2   7   6       3209.44       3332.43        44.02 o                         
   3   7   6       4652.37       4509.33        59.80 o                         
   4   7   6        277.57        290.31         6.23 o                         
   5   7   6        558.28        553.03         9.86 o                         
   6   7   6       1091.45       1074.58        19.68 o                         
   7   7   6         52.81         61.86         5.57 o                         
   8   7   6         69.73         73.42         6.15 o                         
  -8   8   6        197.20        188.70         9.05 o                         
  -7   8   6        442.64        424.04        13.60 o                         
  -6   8   6       1113.19       1123.88        24.60 o                         
  -5   8   6       1453.86       1433.62        24.47 o                         
  -4   8   6       1303.37       1272.45        18.49 o                         
  -3   8   6        123.83        126.93         3.97 o                         
  -2   8   6       3150.77       3272.35        43.42 o                         
  -1   8   6       2404.79       2403.16        37.58 o                         
   0   8   6        347.98        338.34         7.53 o                         
   1   8   6       2371.28       2406.86        48.39 o                         
   2   8   6       3132.93       3295.28        46.07 o                         
   3   8   6        132.74        128.76         4.20 o                         
   4   8   6       1250.58       1224.43        18.75 o                         
   5   8   6       1488.63       1473.76        21.74 o                         
   6   8   6       1098.44       1084.92        22.66 o                         
   7   8   6        462.19        434.98        13.21 o                         
   8   8   6        214.72        197.21        14.80 o                         
  -8   9   6          1.67         -0.20         3.60 o                         
  -7   9   6       1504.25       1482.09        42.40 o                         
  -6   9   6        250.07        253.00        10.80 o                         
  -5   9   6        134.80        125.76         5.37 o                         
  -4   9   6        876.12        849.96        13.97 o                         
  -3   9   6        631.66        632.02        10.88 o                         
  -2   9   6       3108.11       3093.99        41.42 o                         
  -1   9   6        307.97        291.29         6.94 o                         
   0   9   6          0.39         -1.20         2.80 o                         
   1   9   6        280.99        276.30         9.57 o                         
   2   9   6       3126.98       3094.00        44.57 o                         
   3   9   6        594.08        601.90        15.10 o                         
   4   9   6        870.87        861.31        14.24 o                         
   5   9   6        155.18        154.26         6.58 o                         
   6   9   6        236.73        246.73         8.94 o                         
   7   9   6       1514.00       1463.53        32.18 o                         
   8   9   6          1.64          0.12         3.64 o                         
  -7  10   6         37.62         26.86         4.78 o                         
  -6  10   6         14.22         22.40         4.21 o                         
  -5  10   6         48.35         51.72         4.16 o                         
  -4  10   6        144.04        135.86         4.77 o                         
  -3  10   6        922.31        896.59        14.34 o                         
  -2  10   6        701.01        692.92        31.08 o                         
  -1  10   6       2842.05       2828.10        56.28 o                         
   0  10   6        229.13        206.57         9.20 o                         
   1  10   6       2838.22       2788.28        56.28 o                         
   2  10   6        682.63        676.61        17.76 o                         
   3  10   6        874.51        824.04        17.23 o                         
   4  10   6        146.20        142.68         5.08 o                         
   5  10   6         45.11         48.14         3.60 o                         
   6  10   6         19.70         29.38         3.87 o                         
   7  10   6         38.40         39.34         5.00 o                         
  -7  11   6         47.84         60.80         8.80 o                         
  -6  11   6        422.59        439.19        19.20 o                         
  -5  11   6        862.70        910.58        42.40 o                         
  -4  11   6        131.27        123.07         5.50 o                         
  -3  11   6       1353.09       1387.20        31.11 o                         
  -2  11   6       2168.50       2197.90        46.10 o                         
  -1  11   6         14.76         12.74         4.40 o                         
   0  11   6       1187.01       1172.29        29.60 o                         
   1  11   6         18.06         16.46         3.64 o                         
   2  11   6       2164.23       2227.27        46.37 o                         
   3  11   6       1372.19       1376.16        25.69 o                         
   4  11   6        142.01        129.20         6.30 o                         
   5  11   6        815.43        868.56        18.44 o                         
   6  11   6        422.26        435.76        11.75 o                         
   7  11   6         49.37         53.95        13.20 o                         
  -5  12   6        743.58        753.58        29.60 o                         
  -4  12   6        625.42        599.19        24.80 o                         
  -3  12   6        899.67        879.29        22.63 o                         
  -2  12   6         68.86         67.84         6.80 o                         
  -1  12   6       3751.59       3769.69        87.60 o                         
   0  12   6         26.81         33.86         4.78 o                         
   1  12   6       3793.44       3821.61        75.79 o                         
   2  12   6         53.21         48.65         5.66 o                         
   3  12   6        921.81        904.99        23.17 o                         
   4  12   6        639.91        650.90        15.05 o                         
   5  12   6        785.48        806.66        22.34 o                         
   6  12   6         62.39         64.57         7.05 o                         
  -5  13   6          4.50          3.20         5.60 o                         
  -4  13   6        698.56        722.38        28.80 o                         
  -3  13   6         87.84         99.44         7.05 o                         
  -2  13   6        650.18        673.90        18.94 o                         
  -1  13   6        331.25        346.96        12.97 o                         
   0  13   6          4.56          7.14         3.64 o                         
   1  13   6        324.61        344.50        12.97 o                         
   2  13   6        675.22        648.34        19.21 o                         
   3  13   6         79.48         84.30         7.29 o                         
   4  13   6        724.37        739.02        20.91 o                         
   5  13   6          4.86          9.20         5.09 o                         
  -3  14   6        626.39        653.59        19.23 o                         
  -2  14   6        106.34        114.46        16.40 o                         
  -1  14   6        814.31        842.37        23.47 o                         
   0  14   6         37.99         37.25         5.57 o                         
   1  14   6        844.78        872.44        23.47 o                         
   2  14   6        105.44        103.67         8.43 o                         
   3  14   6        599.17        628.28        19.51 o                         
   0  15   6        228.42        228.79        11.31 o                         
   1   0   7      10304.11      10424.13       177.59 o                         
   2   0   7      10083.86      10078.92       165.81 o                         
   3   0   7        188.08        173.29         3.81 o                         
   4   0   7        572.17        599.86        10.76 o                         
   5   0   7        145.76        157.80         7.78 o                         
   6   0   7       2014.23       1994.48        37.33 o                         
   7   0   7         78.17         93.24         5.09 o                         
   8   0   7       1591.01       1589.93        31.96 o                         
   9   0   7         12.36         13.84         3.07 o                         
  10   0   7        181.95        177.43         6.90 o                         
 -10   1   7        100.27        117.20         6.79 o                         
  -9   1   7        658.58        655.38        16.68 o                         
  -8   1   7        562.18        539.01        13.85 o                         
  -7   1   7         68.60         78.68         4.78 o                         
  -6   1   7       2556.17       2555.19        47.23 o                         
  -5   1   7       1342.13       1288.14        33.71 o                         
  -4   1   7       1919.68       1768.08        91.61 o                         
  -3   1   7       2153.30       2152.59        39.02 o                         
  -2   1   7       2432.50       2687.33        38.62 o                         
  -1   1   7       5568.22       5486.82        70.32 o                         
   0   1   7       4474.98       4170.73        82.40 o                         
   1   1   7       5618.98       5427.07       104.38 o                         
   2   1   7       2431.06       2577.99        68.26 o                         
   3   1   7       2186.86       2132.56        25.42 o                         
   4   1   7       1944.81       1884.23        24.46 o                         
   5   1   7       1349.56       1300.12        18.18 o                         
   6   1   7       2610.57       2583.90        39.08 o                         
   7   1   7         63.53         66.75         5.36 o                         
   8   1   7        561.87        548.77        11.66 o                         
   9   1   7        671.85        671.56        16.12 o                         
  10   1   7         88.76        104.25         5.61 o                         
 -10   2   7        458.39        449.59        20.00 o                         
  -9   2   7       1169.60       1138.04        25.17 o                         
  -8   2   7        642.58        650.61        15.81 o                         
  -7   2   7        336.67        314.50         9.32 o                         
  -6   2   7        518.69        503.95        26.59 o                         
  -5   2   7       3246.60       3349.91        60.24 o                         
  -4   2   7       4782.24       4471.43        80.49 o                         
  -3   2   7        510.05        564.84         9.70 o                         
  -2   2   7       3032.74       2957.52        44.74 o                         
  -1   2   7       1632.86       1687.24        33.37 o                         
   0   2   7       7678.29       7991.23       120.19 o                         
   1   2   7       1684.74       1780.44        23.15 o                         
   2   2   7       3057.98       3036.49        38.94 o                         
   3   2   7        508.20        555.59         8.76 o                         
   4   2   7       4783.23       4459.64        79.80 o                         
   5   2   7       3235.59       3378.95        39.38 o                         
   6   2   7        544.99        549.61        10.60 o                         
   7   2   7        337.75        309.15         7.82 o                         
   8   2   7        662.61        663.51        13.51 o                         
   9   2   7       1191.53       1184.32        26.57 o                         
  10   2   7        464.81        477.11        14.67 o                         
 -10   3   7        126.19        131.20        11.20 o                         
  -9   3   7        355.09        356.79        16.80 o                         
  -8   3   7        219.59        204.81         7.62 o                         
  -7   3   7        532.25        539.24        22.80 o                         
  -6   3   7        144.50        149.17         5.92 o                         
  -5   3   7       3182.25       3222.76        57.40 o                         
  -4   3   7       5036.04       5112.42        75.84 o                         
  -3   3   7       3167.16       3266.52        48.15 o                         
  -2   3   7       8623.33       8871.47       133.75 o                         
  -1   3   7       5087.99       4720.52        59.43 o                         
   0   3   7       1264.44       1102.90        17.65 o                         
   1   3   7       5045.56       4574.38        73.14 o                         
   2   3   7       8626.86       8844.87       118.23 o                         
   3   3   7       3172.48       3206.54        42.13 o                         
   4   3   7       5080.28       5125.97        65.09 o                         
   5   3   7       3133.78       3199.70        37.52 o                         
   6   3   7        138.03        136.30         4.15 o                         
   7   3   7        590.68        583.55        17.24 o                         
   8   3   7        232.50        224.25         8.75 o                         
   9   3   7        374.62        372.20        12.15 o                         
  10   3   7        127.59        133.04         7.86 o                         
  -9   4   7        245.49        237.20        11.60 o                         
  -8   4   7       2754.81       2711.13        75.20 o                         
  -7   4   7       1230.84       1228.86        25.13 o                         
  -6   4   7        500.32        479.26        13.60 o                         
  -5   4   7        509.49        499.19        17.60 o                         
  -4   4   7       1115.40       1104.35        15.60 o                         
  -3   4   7       9321.75       9554.70       135.99 o                         
  -2   4   7       6274.08       6325.12        82.70 o                         
  -1   4   7       2985.06       3231.05        41.34 o                         
   0   4   7        737.38        756.97        12.88 o                         
   1   4   7       2901.62       3162.59        41.64 o                         
   2   4   7       6420.30       6447.64        86.77 o                         
   3   4   7       9399.61       9702.92       114.90 o                         
   4   4   7       1119.14       1088.27        13.97 o                         
   5   4   7        493.48        483.97         7.48 o                         
   6   4   7        492.61        484.51         8.84 o                         
   7   4   7       1286.98       1240.24        26.83 o                         
   8   4   7       2783.57       2804.14        54.27 o                         
   9   4   7        237.80        223.10         9.57 o                         
  -9   5   7       1104.61       1111.53        33.60 o                         
  -8   5   7        139.21        136.07         7.05 o                         
  -7   5   7       1725.38       1734.79        35.35 o                         
  -6   5   7        156.21        161.47         6.49 o                         
  -5   5   7       1237.09       1191.05        19.65 o                         
  -4   5   7        364.84        371.55         8.08 o                         
  -3   5   7        473.38        480.83         7.89 o                         
  -2   5   7       2899.15       2944.09        38.65 o                         
  -1   5   7      14026.98      13971.70       230.47 o                         
   0   5   7      13058.25      12985.11       195.34 o                         
   1   5   7      14075.60      14291.84       188.87 o                         
   2   5   7       2936.35       3004.40        46.02 o                         
   3   5   7        460.99        485.11         7.17 o                         
   4   5   7        405.35        418.78         8.04 o                         
   5   5   7       1244.97       1207.52        17.78 o                         
   6   5   7        132.04        129.86         5.37 o                         
   7   5   7       1724.73       1734.52        35.62 o                         
   8   5   7        141.96        145.23         7.62 o                         
   9   5   7       1118.14       1120.81        26.57 o                         
  -9   6   7         51.79         54.24         5.66 o                         
  -8   6   7        813.53        827.58        20.36 o                         
  -7   6   7         15.84         16.80         3.39 o                         
  -6   6   7         35.11         38.93         6.00 o                         
  -5   6   7       2022.69       2017.56        31.86 o                         
  -4   6   7       8886.90       8709.39       114.37 o                         
  -3   6   7       1406.03       1425.77        20.08 o                         
  -2   6   7       4126.31       4307.42        55.32 o                         
  -1   6   7        340.61        395.73         6.84 o                         
   0   6   7         67.31         59.66         3.05 o                         
   1   6   7        349.93        406.25         8.10 o                         
   2   6   7       4104.50       4272.43        55.80 o                         
   3   6   7       1407.88       1431.08        20.45 o                         
   4   6   7       8902.20       8617.21       110.47 o                         
   5   6   7       2003.64       1990.82        28.06 o                         
   6   6   7         34.41         34.81         3.68 o                         
   7   6   7         14.38         11.38         3.64 o                         
   8   6   7        797.47        787.41        20.34 o                         
   9   6   7         56.26         49.62         5.92 o                         
  -9   7   7        123.29        123.20         7.62 o                         
  -8   7   7        441.78        421.59        13.58 o                         
  -7   7   7        228.80        227.65         9.05 o                         
  -6   7   7        512.55        520.03        13.58 o                         
  -5   7   7       2150.36       2100.80        33.25 o                         
  -4   7   7       1852.78       1872.28        26.28 o                         
  -3   7   7        511.52        535.47         9.19 o                         
  -2   7   7       4896.19       4688.71        60.51 o                         
  -1   7   7       2345.86       2389.22        31.84 o                         
   0   7   7        225.58        269.67         6.33 o                         
   1   7   7       2311.33       2397.14        31.56 o                         
   2   7   7       4845.57       4694.17        61.10 o                         
   3   7   7        524.63        549.24         9.64 o                         
   4   7   7       1896.00       1907.12        26.74 o                         
   5   7   7       2092.76       2066.16        29.36 o                         
   6   7   7        501.87        497.03        11.49 o                         
   7   7   7        248.18        261.30        25.60 o                         
   8   7   7        464.05        464.98        14.11 o                         
   9   7   7        126.45        122.10         7.86 o                         
  -8   8   7       1188.87       1153.47        27.43 o                         
  -7   8   7         35.87         34.91         4.53 o                         
  -6   8   7       1272.44       1294.50        27.72 o                         
  -5   8   7        611.18        592.11        12.01 o                         
  -4   8   7         45.96         47.48         2.89 o                         
  -3   8   7        128.16        124.21         4.04 o                         
  -2   8   7       3501.31       3569.27        47.53 o                         
  -1   8   7        316.02        294.27         7.16 o                         
   0   8   7        621.05        706.59        13.28 o                         
   1   8   7        311.41        301.59         6.94 o                         
   2   8   7       3563.00       3663.61        48.09 o                         
   3   8   7        127.44        123.55         4.23 o                         
   4   8   7         44.51         43.98         3.05 o                         
   5   8   7        596.52        574.93        10.66 o                         
   6   8   7       1262.56       1283.06        23.41 o                         
   7   8   7         44.06         38.40         5.00 o                         
   8   8   7       1197.11       1202.47        27.65 o                         
  -8   9   7         97.97         77.22         6.79 o                         
  -7   9   7        476.98        471.60        18.80 o                         
  -6   9   7        992.45        964.22        22.34 o                         
  -5   9   7        403.56        425.00        10.00 o                         
  -4   9   7          6.80          8.20         2.00 o                         
  -3   9   7        405.81        418.37         8.26 o                         
  -2   9   7         34.36         40.70         2.76 o                         
  -1   9   7        897.02        874.40        15.86 o                         
   0   9   7       2291.16       2266.34        64.80 o                         
   1   9   7        859.51        833.54        20.34 o                         
   2   9   7         39.28         41.01         2.90 o                         
   3   9   7        419.06        427.85         8.52 o                         
   4   9   7         12.16         16.39         4.39 o                         
   5   9   7        398.82        410.44         8.73 o                         
   6   9   7        961.20        943.28        23.92 o                         
   7   9   7        490.46        496.98        19.20 o                         
   8   9   7        108.31         84.76        10.00 o                         
  -7  10   7        184.87        197.71         9.32 o                         
  -6  10   7        235.68        234.11        24.80 o                         
  -5  10   7        406.63        412.27        10.00 o                         
  -4  10   7       2791.93       2868.67        45.21 o                         
  -3  10   7        282.78        270.59         7.63 o                         
  -2  10   7        122.29        120.00         6.79 o                         
  -1  10   7       1243.80       1202.28        31.60 o                         
   0  10   7         74.36         80.98         5.57 o                         
   1  10   7       1233.69       1207.92        27.43 o                         
   2  10   7        129.16        135.34         7.05 o                         
   3  10   7        278.05        282.38         8.43 o                         
   4  10   7       2795.94       2815.42        39.51 o                         
   5  10   7        378.95        375.73         8.73 o                         
   6  10   7        252.97        239.31         8.12 o                         
   7  10   7        189.47        194.61         9.57 o                         
  -6  11   7          3.57          0.00         4.80 o                         
  -5  11   7          0.74         -1.38         3.07 o                         
  -4  11   7        678.61        689.96        17.76 o                         
  -3  11   7        258.51        256.47         9.89 o                         
  -2  11   7       4351.72       4231.24        82.58 o                         
  -1  11   7        187.33        182.00        16.80 o                         
   0  11   7         75.81         75.77         6.80 o                         
   1  11   7        173.26        175.21         8.19 o                         
   2  11   7       4309.64       4217.19        82.86 o                         
   3  11   7        282.40        277.99         9.33 o                         
   4  11   7        707.20        706.56        15.84 o                         
   5  11   7          0.64         -1.48         2.90 o                         
   6  11   7          3.19          2.16         3.29 o                         
  -5  12   7        545.76        532.79        23.20 o                         
  -4  12   7        172.05        175.20        12.00 o                         
  -3  12   7       1258.21       1253.34        29.41 o                         
  -2  12   7         13.66          5.17         3.64 o                         
  -1  12   7        901.14        873.46        22.34 o                         
   0  12   7        396.10        445.03        14.42 o                         
   1  12   7        883.06        867.11        22.61 o                         
   2  12   7          8.17          8.00         3.64 o                         
   3  12   7       1296.27       1232.09        29.66 o                         
   4  12   7        172.46        170.50         7.50 o                         
   5  12   7        537.95        562.99        22.80 o                         
   6  12   7        210.25        231.99        13.60 o                         
  -5  13   7        997.73       1080.77        38.40 o                         
  -4  13   7        119.67        113.60        11.20 o                         
  -3  13   7         94.71         93.77         7.35 o                         
  -2  13   7        788.30        795.46        21.77 o                         
  -1  13   7        137.87        150.46         8.19 o                         
   0  13   7       2390.72       2449.53        90.00 o                         
   1  13   7        133.38        133.74         7.86 o                         
   2  13   7        785.14        785.90        21.73 o                         
   3  13   7         89.04         87.69         7.29 o                         
   4  13   7        136.38        134.09         8.07 o                         
   5  13   7       1019.25       1100.50        28.56 o                         
  -3  14   7        518.97        561.04        17.51 o                         
  -2  14   7          8.35          6.61         4.21 o                         
  -1  14   7        173.91        190.73         9.89 o                         
   0  14   7        605.09        595.87        18.38 o                         
   1  14   7        177.57        186.40         9.89 o                         
   2  14   7         10.48         10.20         4.42 o                         
   3  14   7        489.11        487.49        16.94 o                         
   0   0   8      94224.42      79998.06      2620.74 o                         
   1   0   8       5913.10       6073.06        94.22 o                         
   2   0   8       2730.74       2907.93        54.68 o                         
   3   0   8      13054.31      12969.39       166.58 o                         
   4   0   8        113.11        124.17         3.25 o                         
   5   0   8       2595.91       2752.77        36.31 o                         
   6   0   8          8.63          6.11         1.68 o                         
   7   0   8       1787.25       1726.75        27.85 o                         
   8   0   8         41.77         63.44         4.30 o                         
   9   0   8        835.08        851.58        18.01 o                         
  10   0   8         88.76         95.84         5.50 o                         
 -10   1   8         44.30         34.29         4.11 o                         
  -9   1   8        405.49        406.97        12.15 o                         
  -8   1   8        344.28        343.46        10.45 o                         
  -7   1   8       1149.52       1149.96        23.47 o                         
  -6   1   8       3360.12       3362.51        51.58 o                         
  -5   1   8       2522.64       2510.00        69.60 o                         
  -4   1   8        781.42        753.43        25.30 o                         
  -3   1   8       7245.02       7429.96       137.33 o                         
  -2   1   8      10370.61      10537.71       159.51 o                         
  -1   1   8       1054.22       1193.45        15.76 o                         
   0   1   8       2258.05       2236.53        33.96 o                         
   1   1   8       1019.57       1125.97        16.05 o                         
   2   1   8      10249.87       9940.16       224.19 o                         
   3   1   8       7486.99       7598.26       110.43 o                         
   4   1   8        788.66        783.93        11.46 o                         
   5   1   8       2434.57       2419.89        32.45 o                         
   6   1   8       3421.41       3419.76        50.62 o                         
   7   1   8       1103.29       1102.36        19.53 o                         
   8   1   8        334.26        331.27         8.46 o                         
   9   1   8        392.26        383.82         9.98 o                         
  10   1   8         41.99         34.40         5.00 o                         
 -10   2   8         83.29         82.40         9.60 o                         
  -9   2   8        115.77        124.25         6.49 o                         
  -8   2   8       1196.36       1172.60        24.87 o                         
  -7   2   8        320.14        298.76         9.32 o                         
  -6   2   8        785.68        777.94        29.52 o                         
  -5   2   8       1257.18       1231.17        33.60 o                         
  -4   2   8          4.81          8.22         3.60 o                         
  -3   2   8        275.23        257.34         5.54 o                         
  -2   2   8        384.58        379.21         6.93 o                         
  -1   2   8      10615.22       9446.45       122.88 o                         
   0   2   8       5685.65       5518.33       130.84 o                         
   1   2   8      10635.14       9678.09       124.33 o                         
   2   2   8        348.02        336.81         6.07 o                         
   3   2   8        289.57        275.47         5.54 o                         
   4   2   8          5.77          8.06         2.98 o                         
   5   2   8       1200.78       1175.27        15.29 o                         
   6   2   8        822.07        830.01        14.61 o                         
   7   2   8        323.46        303.85         7.82 o                         
   8   2   8       1182.56       1160.58        20.59 o                         
   9   2   8        128.53        134.19         7.29 o                         
  10   2   8         89.02         89.17         7.05 o                         
  -9   3   8       1342.06       1355.97        42.40 o                         
  -8   3   8        357.02        335.16        10.14 o                         
  -7   3   8       1769.55       1824.20        35.32 o                         
  -6   3   8       1529.13       1500.48        29.10 o                         
  -5   3   8       1201.23       1191.17        33.60 o                         
  -4   3   8        751.58        794.93        13.54 o                         
  -3   3   8       7039.92       7135.10       106.14 o                         
  -2   3   8       2218.86       2424.11        36.30 o                         
  -1   3   8       4101.51       4308.44        54.64 o                         
   0   3   8        105.19         89.72         3.55 o                         
   1   3   8       4004.73       4192.02        64.33 o                         
   2   3   8       2159.25       2368.74        31.54 o                         
   3   3   8       7032.68       7121.81        91.66 o                         
   4   3   8        753.31        800.71        10.77 o                         
   5   3   8       1123.94       1148.15        14.98 o                         
   6   3   8       1533.04       1479.19        21.06 o                         
   7   3   8       1772.63       1822.03        31.94 o                         
   8   3   8        374.09        351.04        11.27 o                         
   9   3   8       1329.93       1380.18        30.53 o                         
  -9   4   8        156.06        164.92         8.19 o                         
  -8   4   8       2418.42       2371.14        66.40 o                         
  -7   4   8       1224.94       1181.21        24.56 o                         
  -6   4   8       1283.49       1286.54        25.70 o                         
  -5   4   8        605.87        604.79        20.00 o                         
  -4   4   8        140.35        136.41         3.94 o                         
  -3   4   8      15912.46      15895.17       221.67 o                         
  -2   4   8       3803.14       3798.96        49.34 o                         
  -1   4   8       1928.82       2057.29        27.83 o                         
   0   4   8        674.02        599.58        10.88 o                         
   1   4   8       2031.10       2180.96        28.55 o                         
   2   4   8       3812.74       3882.96        49.81 o                         
   3   4   8      15905.37      16101.64       223.07 o                         
   4   4   8        135.41        132.83         3.31 o                         
   5   4   8        603.94        619.73         8.98 o                         
   6   4   8       1258.19       1276.76        21.99 o                         
   7   4   8       1214.07       1189.90        33.60 o                         
   8   4   8       2413.13       2440.10        48.04 o                         
   9   4   8        152.97        165.80         8.19 o                         
  -9   5   8       1080.11       1070.77        25.17 o                         
  -8   5   8        296.29        290.03        11.20 o                         
  -7   5   8         32.76         37.92         4.40 o                         
  -6   5   8       1390.72       1335.11        28.00 o                         
  -5   5   8        487.18        489.64        12.44 o                         
  -4   5   8        278.51        288.42         5.69 o                         
  -3   5   8        756.11        719.47        10.99 o                         
  -2   5   8       1227.32       1207.55        16.76 o                         
  -1   5   8        586.72        581.30         9.13 o                         
   0   5   8        909.04        896.69        15.33 o                         
   1   5   8        592.13        582.97         9.47 o                         
   2   5   8       1216.61       1176.42        20.47 o                         
   3   5   8        751.58        706.53         9.81 o                         
   4   5   8        283.74        296.45         5.29 o                         
   5   5   8        475.35        464.11         8.68 o                         
   6   5   8       1361.95       1362.13        24.19 o                         
   7   5   8         25.76         29.47         4.21 o                         
   8   5   8        289.72        279.66        10.45 o                         
   9   5   8       1041.23       1052.47        77.20 o                         
  -9   6   8        269.88        290.43        11.31 o                         
  -8   6   8        281.05        269.60        10.18 o                         
  -7   6   8          9.65         11.20         3.39 o                         
  -6   6   8        856.44        889.58        19.80 o                         
  -5   6   8       1459.65       1493.50        41.20 o                         
  -4   6   8        100.88        107.65         5.79 o                         
  -3   6   8        171.27        163.98         4.09 o                         
  -2   6   8       1287.25       1269.44        17.86 o                         
  -1   6   8       3338.56       3110.06        40.83 o                         
   0   6   8       1286.41       1253.46        20.71 o                         
   1   6   8       3373.30       3143.31        47.77 o                         
   2   6   8       1265.12       1248.02        21.70 o                         
   3   6   8        159.05        148.59         5.08 o                         
   4   6   8         98.25         89.08         3.53 o                         
   5   6   8       1369.17       1401.00        20.96 o                         
   6   6   8        818.59        852.59        16.72 o                         
   7   6   8         10.98         12.80         3.39 o                         
   8   6   8        268.77        258.97        10.18 o                         
   9   6   8        268.87        280.20        16.80 o                         
  -8   7   8        244.51        244.09         9.62 o                         
  -7   7   8       2504.82       2474.71        49.20 o                         
  -6   7   8        614.08        615.83        16.80 o                         
  -5   7   8       1228.74       1178.78        24.98 o                         
  -4   7   8       1183.05       1193.50        17.59 o                         
  -3   7   8       6938.23       6953.31        88.50 o                         
  -2   7   8       1155.65       1164.85        16.65 o                         
  -1   7   8       1201.55       1205.35        17.34 o                         
   0   7   8        362.50        363.07         7.88 o                         
   1   7   8       1171.37       1208.26        17.11 o                         
   2   7   8       1113.07       1131.17        17.12 o                         
   3   7   8       6905.96       6883.38        88.88 o                         
   4   7   8       1201.67       1193.22        18.04 o                         
   5   7   8       1189.59       1174.33        18.16 o                         
   6   7   8        599.92        593.60        13.06 o                         
   7   7   8       2522.99       2538.19        50.00 o                         
   8   7   8        236.46        238.28        10.14 o                         
  -8   8   8        262.70        244.37        10.18 o                         
  -7   8   8        828.32        820.98        20.36 o                         
  -6   8   8        111.49        113.28         6.49 o                         
  -5   8   8        764.43        767.20        14.78 o                         
  -4   8   8        368.93        359.45         7.29 o                         
  -3   8   8       3668.49       3707.98        48.64 o                         
  -2   8   8       1521.09       1512.90        21.54 o                         
  -1   8   8       2466.82       2479.23        39.61 o                         
   0   8   8         27.16         26.58         2.52 o                         
   1   8   8       2475.74       2580.65        45.99 o                         
   2   8   8       1509.88       1500.64        32.91 o                         
   3   8   8       3644.80       3640.32        49.01 o                         
   4   8   8        369.43        358.87         7.76 o                         
   5   8   8        770.98        771.90        13.26 o                         
   6   8   8        112.69        130.42         5.97 o                         
   7   8   8        827.48        853.89        21.16 o                         
   8   8   8        254.09        250.77        10.70 o                         
  -8   9   8         38.66         32.40         5.09 o                         
  -7   9   8        577.21        587.61        16.40 o                         
  -6   9   8        292.18        308.83        10.75 o                         
  -5   9   8       3752.65       3766.90        57.24 o                         
  -4   9   8        328.86        327.50         7.18 o                         
  -3   9   8       2720.55       2723.85        43.50 o                         
  -2   9   8       2373.64       2351.59        37.48 o                         
  -1   9   8        551.51        561.90        11.41 o                         
   0   9   8          5.30          4.98         2.50 o                         
   1   9   8        537.11        558.88        22.00 o                         
   2   9   8       2302.13       2344.20        37.43 o                         
   3   9   8       2804.80       2790.33        38.10 o                         
   4   9   8        336.03        325.43         7.52 o                         
   5   9   8       3692.09       3656.62        50.23 o                         
   6   9   8        298.72        313.47         9.16 o                         
   7   9   8        568.24        565.00        16.62 o                         
   8   9   8         32.33         26.19         4.78 o                         
  -7  10   8        529.45        539.19        22.40 o                         
  -6  10   8         39.45         40.00         7.20 o                         
  -5  10   8       1915.75       1958.19        39.29 o                         
  -4  10   8        642.70        640.38        20.00 o                         
  -3  10   8        636.80        646.09        13.34 o                         
  -2  10   8         49.57         52.94         6.40 o                         
  -1  10   8        458.77        464.22        14.00 o                         
   0  10   8        127.88        112.71         6.49 o                         
   1  10   8        393.11        397.86        13.60 o                         
   2  10   8         47.11         55.56         5.35 o                         
   3  10   8        664.18        646.43        14.30 o                         
   4  10   8        648.71        657.03        12.09 o                         
   5  10   8       1852.33       1883.36        28.32 o                         
   6  10   8         33.86         32.88         4.11 o                         
   7  10   8        544.93        550.18        16.80 o                         
  -6  11   8        184.20        204.80        12.80 o                         
  -5  11   8        121.59        134.83         7.05 o                         
  -4  11   8        345.28        317.80        10.70 o                         
  -3  11   8        624.30        606.01        21.20 o                         
  -2  11   8        337.32        319.01        18.00 o                         
  -1  11   8         18.04         20.80         4.21 o                         
   0  11   8        246.09        250.99         9.89 o                         
   1  11   8         23.97         32.91         4.78 o                         
   2  11   8        324.03        305.47        11.59 o                         
   3  11   8        595.34        587.32        16.94 o                         
   4  11   8        365.89        336.21         9.96 o                         
   5  11   8        102.37        103.08         7.14 o                         
   6  11   8        181.44        200.86         8.12 o                         
  -5  12   8        250.73        232.79        14.40 o                         
  -4  12   8        290.37        281.59        16.00 o                         
  -3  12   8       1930.78       1977.30        42.71 o                         
  -2  12   8       1162.69       1153.15        28.00 o                         
  -1  12   8       1464.09       1517.55        33.93 o                         
   0  12   8        951.74       1007.75        25.44 o                         
   1  12   8       1419.84       1454.36        34.80 o                         
   2  12   8       1195.39       1208.28        28.53 o                         
   3  12   8       1940.39       1969.78        56.40 o                         
   4  12   8        283.58        287.37         9.63 o                         
   5  12   8        241.85        236.39         8.90 o                         
  -4  13   8        257.63        280.79        16.00 o                         
  -3  13   8        569.16        579.83        17.25 o                         
  -2  13   8        785.78        747.92        20.91 o                         
  -1  13   8        152.41        148.45        15.60 o                         
   0  13   8        421.55        433.59        14.67 o                         
   1  13   8        153.12        140.99         8.75 o                         
   2  13   8        799.21        761.99        21.16 o                         
   3  13   8        568.06        558.11        17.76 o                         
   4  13   8        259.82        291.84        12.41 o                         
  -3  14   8        313.46        324.90        24.40 o                         
  -2  14   8        129.44        132.13        13.20 o                         
  -1  14   8        879.51        903.05        24.60 o                         
   0  14   8        209.42        200.37        15.20 o                         
   1  14   8        887.92        940.78        36.80 o                         
   2  14   8        132.51        148.94         9.22 o                         
   3  14   8        311.07        321.11        13.21 o                         
   1   0   9       5809.18       5354.74        69.53 o                         
   2   0   9       2913.94       3166.23        41.47 o                         
   3   0   9       3503.24       3556.29        46.38 o                         
   4   0   9      21437.29      21376.56       276.01 o                         
   5   0   9        123.70        116.45         4.41 o                         
   6   0   9          5.80         15.43         2.37 o                         
   7   0   9       1218.99       1210.95        20.91 o                         
   8   0   9        575.03        574.10        12.29 o                         
   9   0   9        189.67        200.07         7.07 o                         
  10   0   9        974.39       1068.75        20.45 o                         
 -10   1   9        323.88        324.13         9.49 o                         
  -9   1   9         48.67         46.76         4.25 o                         
  -8   1   9        160.04        148.58         6.79 o                         
  -7   1   9       1177.74       1201.77        24.60 o                         
  -6   1   9       1057.07       1042.02        18.16 o                         
  -5   1   9        212.07        175.12         8.40 o                         
  -4   1   9        777.95        707.58        27.81 o                         
  -3   1   9        817.31        900.08        34.50 o                         
  -2   1   9       4057.09       3929.49        80.40 o                         
  -1   1   9        969.28       1042.40        17.04 o                         
   0   1   9       2540.41       2725.10        52.32 o                         
   1   1   9       1046.51       1135.74        18.91 o                         
   2   1   9       3983.19       3792.42        55.87 o                         
   3   1   9        799.11        877.98        13.06 o                         
   4   1   9        751.68        688.86        10.73 o                         
   5   1   9        234.07        216.17         6.07 o                         
   6   1   9       1010.55       1007.29        15.38 o                         
   7   1   9       1165.67       1179.95        20.62 o                         
   8   1   9        151.17        140.89        10.35 o                         
   9   1   9         58.03         55.83         4.30 o                         
  10   1   9        323.39        305.53        11.59 o                         
 -10   2   9         90.32         92.00         9.60 o                         
  -9   2   9        333.26        325.05        11.02 o                         
  -8   2   9       1295.80       1305.81        27.13 o                         
  -7   2   9        620.93        620.96        14.98 o                         
  -6   2   9        570.84        552.96        21.83 o                         
  -5   2   9       1860.94       1875.95        50.40 o                         
  -4   2   9        876.87        913.05        18.38 o                         
  -3   2   9        189.68        194.80         5.66 o                         
  -2   2   9       1326.85       1270.31        16.96 o                         
  -1   2   9        209.05        201.13         3.90 o                         
   0   2   9       5625.32       5874.86        86.53 o                         
   1   2   9        237.30        235.63         6.12 o                         
   2   2   9       1289.84       1215.27        17.45 o                         
   3   2   9        184.98        197.98         4.35 o                         
   4   2   9        876.46        895.38        12.21 o                         
   5   2   9       1884.24       1867.12        25.36 o                         
   6   2   9        553.44        557.07        11.07 o                         
   7   2   9        612.71        630.87        12.45 o                         
   8   2   9       1270.85       1294.53        22.76 o                         
   9   2   9        349.61        367.87        12.15 o                         
  10   2   9         92.24         78.73         6.72 o                         
  -9   3   9         30.07         30.40         6.40 o                         
  -8   3   9        451.00        426.88        12.41 o                         
  -7   3   9        340.39        330.34         9.57 o                         
  -6   3   9       2164.21       2168.06        41.28 o                         
  -5   3   9        462.46        455.19        16.80 o                         
  -4   3   9        798.74        771.66        13.54 o                         
  -3   3   9       2819.18       3007.95        44.77 o                         
  -2   3   9       6433.61       6459.31       122.18 o                         
  -1   3   9       4881.38       5007.72        65.03 o                         
   0   3   9        942.85        828.63        14.27 o                         
   1   3   9       5002.43       5195.73        76.64 o                         
   2   3   9       6486.35       6551.86        84.27 o                         
   3   3   9       2783.68       2936.79        39.04 o                         
   4   3   9        839.18        815.64        21.36 o                         
   5   3   9        488.45        496.96         8.66 o                         
   6   3   9       2210.88       2229.16        30.14 o                         
   7   3   9        317.51        321.46         8.10 o                         
   8   3   9        438.42        457.61        13.28 o                         
   9   3   9         35.74         41.54         6.80 o                         
  -9   4   9         59.57         54.03         5.66 o                         
  -8   4   9        363.26        339.99        16.00 o                         
  -7   4   9        721.08        703.68        16.62 o                         
  -6   4   9         25.26         25.71         3.07 o                         
  -5   4   9       1673.21       1731.16        48.00 o                         
  -4   4   9       4576.48       4567.34        67.69 o                         
  -3   4   9        505.78        580.59         9.19 o                         
  -2   4   9        131.62        136.29         4.04 o                         
  -1   4   9        813.64        897.29        12.63 o                         
   0   4   9        164.36        170.08         5.54 o                         
   1   4   9        759.30        841.13        15.39 o                         
   2   4   9        123.67        122.69         3.65 o                         
   3   4   9        520.06        599.77         9.74 o                         
   4   4   9       4542.80       4520.62        52.29 o                         
   5   4   9       1666.67       1748.41        21.70 o                         
   6   4   9         25.48         27.10         2.90 o                         
   7   4   9        773.76        724.71        17.51 o                         
   8   4   9        337.48        324.65        11.31 o                         
   9   4   9         61.80         64.10         6.15 o                         
  -9   5   9        574.82        609.82        17.25 o                         
  -8   5   9        111.75         94.42         6.22 o                         
  -7   5   9       1896.52       1828.26        37.89 o                         
  -6   5   9         38.64         31.60         3.96 o                         
  -5   5   9        405.97        403.04        10.45 o                         
  -4   5   9       1903.85       1929.76        26.39 o                         
  -3   5   9         46.08         46.01         2.17 o                         
  -2   5   9        192.04        171.21         3.82 o                         
  -1   5   9       4192.75       4153.91        54.12 o                         
   0   5   9       1505.79       1520.43        24.59 o                         
   1   5   9       4265.23       4289.81        76.21 o                         
   2   5   9        174.08        142.14         4.91 o                         
   3   5   9         50.92         47.68         2.58 o                         
   4   5   9       1935.33       1933.97        23.72 o                         
   5   5   9        375.51        364.04         7.48 o                         
   6   5   9         34.52         30.71         3.84 o                         
   7   5   9       1897.42       1922.69        38.45 o                         
   8   5   9        101.76         86.31         6.79 o                         
   9   5   9        575.80        589.94        16.94 o                         
  -9   6   9        139.80        149.23         8.49 o                         
  -8   6   9        977.87        972.25        23.47 o                         
  -7   6   9        439.35        425.99        12.44 o                         
  -6   6   9        866.24        879.63        20.36 o                         
  -5   6   9       1654.45       1573.57        31.11 o                         
  -4   6   9         19.07         21.66         2.00 o                         
  -3   6   9        306.69        307.19         6.07 o                         
  -2   6   9       4423.70       4519.80        58.42 o                         
  -1   6   9        355.54        366.87         6.64 o                         
   0   6   9         65.71         90.29         3.64 o                         
   1   6   9        361.57        377.02         8.10 o                         
   2   6   9       4430.26       4508.66        69.26 o                         
   3   6   9        317.82        320.84         6.55 o                         
   4   6   9         19.72         24.47         2.31 o                         
   5   6   9       1645.39       1542.06        22.76 o                         
   6   6   9        907.20        884.21        17.05 o                         
   7   6   9        420.48        418.67        12.72 o                         
   8   6   9        991.71       1011.73        24.00 o                         
   9   6   9        135.23        138.30        10.40 o                         
  -8   7   9        878.81        899.98        32.00 o                         
  -7   7   9        715.26        692.02        17.54 o                         
  -6   7   9       1473.04       1445.55        30.55 o                         
  -5   7   9        227.21        222.88         7.92 o                         
  -4   7   9        299.29        299.79         6.29 o                         
  -3   7   9        929.32        980.98        14.87 o                         
  -2   7   9       2760.90       2813.58        37.34 o                         
  -1   7   9        795.68        810.73        15.33 o                         
   0   7   9        932.23        865.89        15.60 o                         
   1   7   9        837.31        893.55        15.60 o                         
   2   7   9       2788.98       2795.51        37.91 o                         
   3   7   9        917.25        975.17        15.31 o                         
   4   7   9        303.43        299.65         6.74 o                         
   5   7   9        229.13        223.85         5.87 o                         
   6   7   9       1478.34       1440.16        25.34 o                         
   7   7   9        696.53        658.68        20.00 o                         
   8   7   9        875.83        923.84        22.86 o                         
  -8   8   9        666.24        623.80        25.20 o                         
  -7   8   9        609.55        593.43        16.11 o                         
  -6   8   9        615.66        601.99        15.84 o                         
  -5   8   9        213.29        211.52         6.47 o                         
  -4   8   9       4080.21       4035.47        53.05 o                         
  -3   8   9         57.61         62.54         3.83 o                         
  -2   8   9        182.64        186.40         5.76 o                         
  -1   8   9       2483.94       2516.22        39.75 o                         
   0   8   9       1622.03       1647.89        27.15 o                         
   1   8   9       2474.06       2557.68        39.84 o                         
   2   8   9        186.65        188.09         5.19 o                         
   3   8   9         60.30         68.21         4.04 o                         
   4   8   9       4070.35       4004.44        53.70 o                         
   5   8   9        224.05        224.79         6.15 o                         
   6   8   9        618.77        614.83        13.81 o                         
   7   8   9        595.40        586.59        16.62 o                         
   8   8   9        639.86        634.53        17.76 o                         
  -7   9   9        751.41        763.18        27.20 o                         
  -6   9   9          7.20         10.40         4.80 o                         
  -5   9   9       1823.16       1826.80        37.59 o                         
  -4   9   9       1290.26       1315.11        22.60 o                         
  -3   9   9       2912.64       2897.15        45.63 o                         
  -2   9   9        190.73        198.70         9.92 o                         
  -1   9   9        336.58        324.26         8.10 o                         
   0   9   9        151.60        154.40         7.05 o                         
   1   9   9        344.28        327.30        10.70 o                         
   2   9   9        145.28        158.97         7.62 o                         
   3   9   9       2885.13       2876.79        53.71 o                         
   4   9   9       1270.71       1261.79        19.92 o                         
   5   9   9       1843.18       1847.15        27.23 o                         
   6   9   9          8.51         16.61         3.29 o                         
   7   9   9        724.71        720.33        20.40 o                         
  -7  10   9          0.63          5.60         4.80 o                         
  -6  10   9        733.18        708.78        26.40 o                         
  -5  10   9         75.96         72.22         5.66 o                         
  -4  10   9        600.36        612.68        36.40 o                         
  -3  10   9        584.04        559.30        12.28 o                         
  -2  10   9        613.74        610.47        16.38 o                         
  -1  10   9          7.12          9.45         3.07 o                         
   0  10   9        121.87        120.26         6.79 o                         
   1  10   9          6.51          6.33         3.07 o                         
   2  10   9        599.50        583.49        16.38 o                         
   3  10   9        619.57        577.98        14.80 o                         
   4  10   9        594.39        596.69        11.61 o                         
   5  10   9         74.97         70.28         4.35 o                         
   6  10   9        724.63        727.74        16.07 o                         
   7  10   9          0.26         -0.11         3.84 o                         
  -6  11   9       1327.22       1392.77        41.60 o                         
  -5  11   9        452.65        446.80        23.20 o                         
  -4  11   9        998.99        981.25        22.86 o                         
  -3  11   9        201.29        213.02         9.32 o                         
  -2  11   9        165.24        176.80         8.49 o                         
  -1  11   9        287.64        286.23        10.70 o                         
   0  11   9       1776.01       1745.68        38.15 o                         
   1  11   9        292.14        301.54        15.20 o                         
   2  11   9        168.62        177.03         8.43 o                         
   3  11   9        193.18        213.42         9.57 o                         
   4  11   9       1002.53        977.20        20.14 o                         
   5  11   9        467.15        467.23        12.42 o                         
   6  11   9       1323.37       1327.75        25.57 o                         
  -5  12   9        102.50         98.40         9.60 o                         
  -4  12   9        109.31        115.20         9.60 o                         
  -3  12   9        503.57        507.47        15.84 o                         
  -2  12   9         44.35         46.17         8.00 o                         
  -1  12   9         54.58         55.74         5.92 o                         
   0  12   9        969.12        932.74        23.74 o                         
   1  12   9         45.80         44.89         5.92 o                         
   2  12   9         40.64         41.48         5.35 o                         
   3  12   9        511.41        513.50        16.05 o                         
   4  12   9         95.03        101.66         6.43 o                         
   5  12   9        105.70        103.67         8.97 o                         
  -4  13   9        434.34        446.39        20.80 o                         
  -3  13   9         74.19         78.84         7.05 o                         
  -2  13   9        371.91        368.17        13.54 o                         
  -1  13   9         78.37         72.41         6.72 o                         
   0  13   9         16.45         17.18         4.78 o                         
   1  13   9         91.66         83.94         8.40 o                         
   2  13   9        361.78        378.86        13.78 o                         
   3  13   9         67.90         72.10         6.79 o                         
   4  13   9        437.31        440.74        15.15 o                         
  -2  14   9        361.01        382.03        14.11 o                         
  -1  14   9        250.03        253.97        11.59 o                         
   0  14   9        664.49        678.41        22.80 o                         
   1  14   9        261.73        263.20        14.80 o                         
   2  14   9        352.04        351.80        21.60 o                         
   0   0  10        278.28        238.22         7.50 o                         
   1   0  10       6540.45       6212.45        79.87 o                         
   2   0  10        262.74        296.30         5.72 o                         
   3   0  10       2047.57       2111.74        28.48 o                         
   4   0  10        713.44        757.06        11.62 o                         
   5   0  10       2950.80       3035.15        46.81 o                         
   6   0  10       4905.80       4806.26        62.01 o                         
   7   0  10       1246.61       1216.96        20.91 o                         
   8   0  10         16.09         12.53         2.77 o                         
   9   0  10         94.61        121.01         5.98 o                         
  -9   1  10       1048.10       1110.75        20.45 o                         
  -8   1  10        916.02        922.53        17.21 o                         
  -7   1  10        946.73        925.55        16.61 o                         
  -6   1  10       3604.13       3619.11        47.67 o                         
  -5   1  10       4222.76       4316.31        65.21 o                         
  -4   1  10        610.45        656.93        10.56 o                         
  -3   1  10       6481.03       6225.47       135.67 o                         
  -2   1  10       1917.31       2011.67        37.28 o                         
  -1   1  10         76.72         81.25         3.10 o                         
   0   1  10       1643.69       1540.95        30.16 o                         
   1   1  10         87.27         88.57         3.10 o                         
   2   1  10       1960.37       1992.63        41.51 o                         
   3   1  10       6393.59       6243.67        79.47 o                         
   4   1  10        623.65        672.36        10.51 o                         
   5   1  10       4230.69       4287.68        64.42 o                         
   6   1  10       3607.46       3610.47        47.34 o                         
   7   1  10        896.93        889.92        16.46 o                         
   8   1  10        901.07        923.13        17.38 o                         
   9   1  10       1038.90       1096.74        20.62 o                         
  -9   2  10        238.84        238.90         9.32 o                         
  -8   2  10        558.85        576.54        15.24 o                         
  -7   2  10        382.60        392.30        11.02 o                         
  -6   2  10        842.76        884.15        23.15 o                         
  -5   2  10        546.40        608.79        20.00 o                         
  -4   2  10       2268.97       2237.30        41.28 o                         
  -3   2  10       6767.06       6390.78        99.44 o                         
  -2   2  10       1903.09       1804.91        23.95 o                         
  -1   2  10        951.35        900.74        12.49 o                         
   0   2  10      17868.39      17631.68       342.58 o                         
   1   2  10        923.06        877.42        13.07 o                         
   2   2  10       1872.61       1790.72        24.53 o                         
   3   2  10       6635.62       6189.16        79.98 o                         
   4   2  10       2235.54       2197.35        26.92 o                         
   5   2  10        547.28        591.36        11.53 o                         
   6   2  10        849.99        884.96        13.78 o                         
   7   2  10        374.70        379.24         9.05 o                         
   8   2  10        571.81        607.02        12.74 o                         
   9   2  10        247.72        264.58         9.89 o                         
  -9   3  10        495.63        493.59        20.80 o                         
  -8   3  10        641.36        633.59        19.60 o                         
  -7   3  10        928.11        925.03        20.59 o                         
  -6   3  10       2109.91       2050.35        57.60 o                         
  -5   3  10       1292.65       1376.77        40.80 o                         
  -4   3  10        360.08        359.03         7.36 o                         
  -3   3  10       5914.94       5892.68        87.20 o                         
  -2   3  10       1285.37       1283.39        21.07 o                         
  -1   3  10       3782.73       3937.10        49.74 o                         
   0   3  10        138.07        127.81         4.19 o                         
   1   3  10       3731.95       3752.97        58.78 o                         
   2   3  10       1305.81       1330.92        18.65 o                         
   3   3  10       5940.06       5917.04        75.70 o                         
   4   3  10        341.31        327.42         6.55 o                         
   5   3  10       1408.37       1471.78        18.63 o                         
   6   3  10       2162.35       2121.86        26.08 o                         
   7   3  10        953.42        947.83        17.21 o                         
   8   3  10        679.96        641.43        17.20 o                         
   9   3  10        472.37        511.45        15.24 o                         
  -9   4  10        823.85        810.38        29.60 o                         
  -8   4  10        468.65        487.19        20.00 o                         
  -7   4  10        369.96        362.09        10.36 o                         
  -6   4  10        341.74        321.59        14.40 o                         
  -5   4  10       3886.89       3860.71       100.00 o                         
  -4   4  10        303.41        312.37         6.90 o                         
  -3   4  10        843.68        893.71        13.19 o                         
  -2   4  10        758.56        810.41        11.87 o                         
  -1   4  10      20704.46      20967.65       274.03 o                         
   0   4  10      13337.35      13547.45       222.75 o                         
   1   4  10      20674.50      20729.75       495.19 o                         
   2   4  10        740.06        791.43        13.28 o                         
   3   4  10        831.29        877.14        13.53 o                         
   4   4  10        304.57        318.41         6.41 o                         
   5   4  10       3933.48       3939.22        45.78 o                         
   6   4  10        365.28        339.58        14.42 o                         
   7   4  10        355.23        355.06        11.02 o                         
   8   4  10        488.46        474.03        20.40 o                         
   9   4  10        824.25        834.73        21.47 o                         
  -9   5  10        848.28        856.31        22.34 o                         
  -8   5  10        311.57        294.86        10.75 o                         
  -7   5  10       1834.31       1790.80        38.80 o                         
  -6   5  10       1217.73       1191.63        26.02 o                         
  -5   5  10       1895.80       1964.78        38.18 o                         
  -4   5  10         63.39         66.15         2.89 o                         
  -3   5  10       1014.94        963.25        14.18 o                         
  -2   5  10       3665.22       3738.35        48.43 o                         
  -1   5  10       2095.32       2101.12        28.03 o                         
   0   5  10        999.96        942.92        17.60 o                         
   1   5  10       2121.10       2091.60        39.80 o                         
   2   5  10       3698.78       3713.99        57.56 o                         
   3   5  10       1047.84        987.06        17.32 o                         
   4   5  10         65.54         73.49         4.47 o                         
   5   5  10       1919.51       1961.14        27.77 o                         
   6   5  10       1216.34       1223.77        29.37 o                         
   7   5  10       1797.38       1729.11        36.19 o                         
   8   5  10        289.81        290.83        18.80 o                         
   9   5  10        853.54        955.18        33.60 o                         
  -9   6  10        114.01        108.14         7.62 o                         
  -8   6  10        431.58        444.91        13.58 o                         
  -7   6  10        307.20        300.90        10.18 o                         
  -6   6  10       1214.07       1169.81        25.46 o                         
  -5   6  10         48.60         53.22         4.21 o                         
  -4   6  10        803.93        839.58        13.00 o                         
  -3   6  10       5997.66       5930.40        76.92 o                         
  -2   6  10       3053.23       3067.56        40.14 o                         
  -1   6  10       4081.94       3959.88        50.92 o                         
   0   6  10       3723.75       3659.98        55.78 o                         
   1   6  10       4011.43       3874.12        59.44 o                         
   2   6  10       2997.65       3020.28        48.02 o                         
   3   6  10       6131.89       6090.74        91.12 o                         
   4   6  10        808.58        819.99        13.63 o                         
   5   6  10         51.84         54.01         3.29 o                         
   6   6  10       1201.12       1159.55        21.36 o                         
   7   6  10        290.93        271.93        10.14 o                         
   8   6  10        426.81        448.88        14.11 o                         
   9   6  10        107.59        103.08         7.62 o                         
  -8   7  10        394.76        402.46        13.28 o                         
  -7   7  10         83.22         91.61         6.22 o                         
  -6   7  10        678.77        669.90        17.25 o                         
  -5   7  10        699.68        727.97        24.00 o                         
  -4   7  10        205.49        203.25         4.99 o                         
  -3   7  10       4147.88       4125.25        54.23 o                         
  -2   7  10        874.96        884.66        16.12 o                         
  -1   7  10       1388.85       1442.41        24.23 o                         
   0   7  10       1741.30       1712.71        28.27 o                         
   1   7  10       1397.05       1472.73        24.36 o                         
   2   7  10        879.31        909.90        17.24 o                         
   3   7  10       4172.05       4149.92        54.90 o                         
   4   7  10        182.71        180.26         5.27 o                         
   5   7  10        746.41        779.15        14.77 o                         
   6   7  10        715.46        717.26        14.87 o                         
   7   7  10         88.48         94.30         7.05 o                         
   8   7  10        399.99        419.18        13.78 o                         
  -8   8  10         71.48         60.00         8.80 o                         
  -7   8  10        290.41        265.59        14.40 o                         
  -6   8  10       2390.55       2370.34        66.40 o                         
  -5   8  10       2942.50       2918.33        78.40 o                         
  -4   8  10        152.37        140.78        12.00 o                         
  -3   8  10        353.69        340.62         8.29 o                         
  -2   8  10       2157.31       2081.47        33.63 o                         
  -1   8  10        282.83        264.40        13.48 o                         
   0   8  10       1918.48       1959.81        31.74 o                         
   1   8  10        268.83        247.46         6.70 o                         
   2   8  10       2160.99       2096.42        33.85 o                         
   3   8  10        341.11        342.32         7.31 o                         
   4   8  10        167.55        149.24         5.43 o                         
   5   8  10       2993.98       2960.09        40.92 o                         
   6   8  10       2409.41       2399.05        39.47 o                         
   7   8  10        297.68        290.83        10.70 o                         
   8   8  10         81.64         72.99         6.92 o                         
  -7   9  10        670.67        649.58        25.60 o                         
  -6   9  10        776.61        784.78        27.20 o                         
  -5   9  10       1924.13       1844.76        52.80 o                         
  -4   9  10        396.14        394.57        11.59 o                         
  -3   9  10        862.64        840.55        16.26 o                         
  -2   9  10       5524.70       5479.36        82.51 o                         
  -1   9  10        562.54        571.94        11.74 o                         
   0   9  10        691.51        676.39        17.25 o                         
   1   9  10        554.25        541.94        15.24 o                         
   2   9  10       5544.92       5446.31       104.36 o                         
   3   9  10        867.43        867.61        14.37 o                         
   4   9  10        399.26        403.69         8.81 o                         
   5   9  10       1923.32       1895.57        28.12 o                         
   6   9  10        776.98        778.11        16.53 o                         
   7   9  10        705.96        718.03        19.13 o                         
  -7  10  10        316.40        307.19        16.00 o                         
  -6  10  10         27.84         27.20         6.40 o                         
  -5  10  10         85.68         99.60         6.22 o                         
  -4  10  10       1078.68       1087.59        24.56 o                         
  -3  10  10       3304.52       3266.27        50.86 o                         
  -2  10  10        330.39        336.72         8.68 o                         
  -1  10  10        447.47        460.43        13.85 o                         
   0  10  10          0.30         -0.32         2.66 o                         
   1  10  10        473.79        470.97        14.11 o                         
   2  10  10        291.37        312.28        18.40 o                         
   3  10  10       3287.34       3169.70        52.48 o                         
   4  10  10       1109.10       1117.85        18.27 o                         
   5  10  10         82.98         96.63         4.89 o                         
   6  10  10         32.85         31.62         4.24 o                         
   7  10  10        307.33        302.72        12.00 o                         
  -6  11  10        215.79        231.99        14.40 o                         
  -5  11  10        194.87        198.40        12.00 o                         
  -4  11  10        203.73        191.15        12.00 o                         
  -3  11  10        578.21        579.03        16.68 o                         
  -2  11  10        216.71        230.91         9.57 o                         
  -1  11  10        213.52        213.55         9.32 o                         
   0  11  10        332.46        318.59        11.50 o                         
   1  11  10        212.76        221.00         9.57 o                         
   2  11  10        213.70        219.04        14.80 o                         
   3  11  10        609.99        630.77        21.60 o                         
   4  11  10        221.27        222.13         7.97 o                         
   5  11  10        176.79        170.06         7.50 o                         
   6  11  10        229.83        252.11         9.78 o                         
  -4  12  10        412.02        396.79        19.20 o                         
  -3  12  10        304.60        304.62        11.59 o                         
  -2  12  10         27.28         23.71         4.42 o                         
  -1  12  10       1902.64       1892.83        41.28 o                         
   0  12  10        494.92        515.05        16.05 o                         
   1  12  10       1905.56       1869.04        41.55 o                         
   2  12  10         26.67         18.35         4.78 o                         
   3  12  10        289.14        288.23        11.50 o                         
   4  12  10        433.05        445.50        14.92 o                         
   5  12  10        838.13        856.56        19.04 o                         
  -4  13  10         71.62         69.60         9.60 o                         
  -3  13  10        184.62        176.61         9.32 o                         
  -2  13  10        316.26        323.26        12.64 o                         
  -1  13  10        103.21        105.85         7.86 o                         
   0  13  10        653.70        654.59        19.21 o                         
   1  13  10         86.40         96.96         7.29 o                         
   2  13  10        328.47        341.82        13.28 o                         
   3  13  10        194.07        183.17         9.57 o                         
   4  13  10         74.68         79.70         7.62 o                         
  -2  14  10        241.39        250.41        19.20 o                         
  -1  14  10        293.81        318.47        12.97 o                         
   0  14  10         17.94         22.08         5.09 o                         
   1  14  10        288.55        327.90        23.60 o                         
   2  14  10        251.05        259.99        11.84 o                         
   1   0  11         30.25         26.35         2.41 o                         
   2   0  11       4238.24       4074.27        53.16 o                         
   3   0  11        954.06       1024.45        15.25 o                         
   4   0  11       6171.59       6378.74        81.86 o                         
   5   0  11       2077.47       2131.48        33.89 o                         
   6   0  11       6189.23       6159.80        78.58 o                         
   7   0  11         59.54         50.06         3.69 o                         
   8   0  11        117.81        125.33         5.37 o                         
   9   0  11        255.32        250.24         8.00 o                         
  -9   1  11        458.23        482.98        11.68 o                         
  -8   1  11        292.93        285.21         8.00 o                         
  -7   1  11        358.67        383.81         9.08 o                         
  -6   1  11        147.76        143.23         5.52 o                         
  -5   1  11       2582.04       2611.07        41.04 o                         
  -4   1  11       5271.76       5391.51        94.57 o                         
  -3   1  11        340.62        320.76         6.31 o                         
  -2   1  11       2935.37       2923.15        88.79 o                         
  -1   1  11       1661.80       1582.14        63.11 o                         
   0   1  11       1068.17       1063.80        47.37 o                         
   1   1  11       1770.52       1734.83        37.41 o                         
   2   1  11       2895.11       2902.65        38.59 o                         
   3   1  11        350.66        334.31         6.51 o                         
   4   1  11       5233.63       5328.26        68.89 o                         
   5   1  11       2568.66       2582.98        40.41 o                         
   6   1  11        135.01        129.19         4.37 o                         
   7   1  11        370.88        379.80         9.08 o                         
   8   1  11        295.89        296.41        10.46 o                         
   9   1  11        476.07        501.44        11.85 o                         
  -9   2  11         65.37         68.30         4.76 o                         
  -8   2  11        111.37        125.22         5.57 o                         
  -7   2  11        399.09        416.27        11.59 o                         
  -6   2  11        231.28        234.13         9.18 o                         
  -5   2  11        199.57        192.46         7.99 o                         
  -4   2  11        807.34        776.36        13.54 o                         
  -3   2  11       1022.77       1089.61        20.91 o                         
  -2   2  11        258.21        269.80         5.04 o                         
  -1   2  11       8771.32       8546.98       128.49 o                         
   0   2  11       1774.94       1867.78        29.65 o                         
   1   2  11       8774.84       8666.26       138.21 o                         
   2   2  11        263.04        279.69         5.56 o                         
   3   2  11       1014.27       1054.55        22.22 o                         
   4   2  11        842.14        810.40        11.33 o                         
   5   2  11        196.46        205.43         5.97 o                         
   6   2  11        216.32        223.81         5.47 o                         
   7   2  11        388.47        395.24         9.52 o                         
   8   2  11        119.07        135.15         5.68 o                         
   9   2  11         66.01         73.46         6.49 o                         
  -9   3  11        209.07        231.99        13.60 o                         
  -8   3  11        596.34        613.30        15.49 o                         
  -7   3  11        414.68        412.97        11.27 o                         
  -6   3  11        238.41        211.19        11.20 o                         
  -5   3  11        210.80        222.39        10.40 o                         
  -4   3  11       1660.09       1647.92        25.25 o                         
  -3   3  11       1129.84       1153.57        19.39 o                         
  -2   3  11      10395.75      10725.33       138.83 o                         
  -1   3  11       1904.16       1898.86        37.90 o                         
   0   3  11       2937.30       2900.32        44.42 o                         
   1   3  11       1933.01       1943.58        38.47 o                         
   2   3  11      10312.91      10239.87       161.31 o                         
   3   3  11       1149.61       1190.50        17.14 o                         
   4   3  11       1582.59       1516.69        22.23 o                         
   5   3  11        186.43        196.18         5.54 o                         
   6   3  11        256.22        246.49         5.89 o                         
   7   3  11        405.39        390.29         9.34 o                         
   8   3  11        617.16        603.48        16.38 o                         
   9   3  11        222.88        241.17         9.89 o                         
  -9   4  11        606.10        618.39        24.80 o                         
  -8   4  11        562.14        585.59        23.20 o                         
  -7   4  11        194.08        171.46         7.29 o                         
  -6   4  11        672.86        631.18        22.40 o                         
  -5   4  11        363.08        370.39        14.40 o                         
  -4   4  11        187.84        192.86         5.22 o                         
  -3   4  11         23.20         20.91         2.12 o                         
  -2   4  11       1617.44       1499.65        20.66 o                         
  -1   4  11       1626.71       1619.22        22.21 o                         
   0   4  11       1094.37       1221.87        20.43 o                         
   1   4  11       1651.14       1671.89        33.65 o                         
   2   4  11       1631.06       1506.46        21.25 o                         
   3   4  11         16.94         15.54         1.87 o                         
   4   4  11        189.79        191.97         4.94 o                         
   5   4  11        362.25        368.97         9.78 o                         
   6   4  11        667.89        657.31        11.49 o                         
   7   4  11        201.16        176.17         7.92 o                         
   8   4  11        561.66        576.37        16.11 o                         
   9   4  11        617.30        662.60        18.07 o                         
  -9   5  11        509.13        523.70        21.20 o                         
  -8   5  11        313.87        307.68        10.75 o                         
  -7   5  11        389.09        386.77        12.15 o                         
  -6   5  11        503.80        474.57        12.72 o                         
  -5   5  11       1285.86       1280.40        26.02 o                         
  -4   5  11       1829.92       1829.80        25.39 o                         
  -3   5  11       1769.83       1670.88        23.17 o                         
  -2   5  11       2270.54       2152.64        29.03 o                         
  -1   5  11        740.41        743.29        10.88 o                         
   0   5  11       1495.29       1467.16        24.13 o                         
   1   5  11        682.43        670.55        13.20 o                         
   2   5  11       2278.17       2163.60        34.93 o                         
   3   5  11       1768.41       1682.64        23.72 o                         
   4   5  11       1830.45       1855.40        25.82 o                         
   5   5  11       1254.15       1246.49        19.17 o                         
   6   5  11        471.80        452.86        16.20 o                         
   7   5  11        402.02        415.78        12.72 o                         
   8   5  11        309.38        288.00        10.70 o                         
   9   5  11        518.34        539.99        24.00 o                         
  -8   6  11        328.87        309.89        18.40 o                         
  -7   6  11        927.92        955.98        21.77 o                         
  -6   6  11        199.77        198.82         7.92 o                         
  -5   6  11        739.42        726.68        16.68 o                         
  -4   6  11         96.28        101.64         5.20 o                         
  -3   6  11        736.63        744.83        11.77 o                         
  -2   6  11       1963.25       1987.76        31.82 o                         
  -1   6  11       4218.21       4147.77        63.32 o                         
   0   6  11         12.20         10.66         1.97 o                         
   1   6  11       4242.27       4235.86        63.61 o                         
   2   6  11       1975.93       2014.20        32.93 o                         
   3   6  11        718.44        746.87        14.77 o                         
   4   6  11         70.56         84.71         3.65 o                         
   5   6  11        733.68        728.52        12.46 o                         
   6   6  11        218.52        206.02         7.04 o                         
   7   6  11        866.91        864.19        21.73 o                         
   8   6  11        336.67        325.07        11.84 o                         
  -8   7  11        377.77        391.99        18.40 o                         
  -7   7  11         51.48         33.60         6.40 o                         
  -6   7  11       1224.12       1183.17        36.80 o                         
  -5   7  11        776.69        795.18        25.60 o                         
  -4   7  11        218.55        223.29         8.40 o                         
  -3   7  11        766.73        765.93        14.81 o                         
  -2   7  11       4471.43       4367.75        66.10 o                         
  -1   7  11       5426.74       5466.80        81.76 o                         
   0   7  11         18.14         18.87         2.53 o                         
   1   7  11       5390.70       5433.12        81.91 o                         
   2   7  11       4461.81       4336.90        67.72 o                         
   3   7  11        753.73        758.51        12.73 o                         
   4   7  11        199.66        193.77         5.53 o                         
   5   7  11        772.42        757.48        14.55 o                         
   6   7  11       1227.80       1178.38        21.95 o                         
   7   7  11         50.51         46.86         7.20 o                         
   8   7  11        388.70        394.36        30.00 o                         
  -8   8  11        705.70        754.38        28.80 o                         
  -7   8  11        129.63        125.60        10.40 o                         
  -6   8  11       1345.16       1341.57        40.80 o                         
  -5   8  11        563.91        545.59        20.80 o                         
  -4   8  11        283.51        273.99         9.05 o                         
  -3   8  11        143.58        142.67         5.37 o                         
  -2   8  11       1586.83       1527.49        29.90 o                         
  -1   8  11       1144.78       1133.34        20.56 o                         
   0   8  11       3211.57       3104.90        48.37 o                         
   1   8  11       1193.79       1226.23        20.84 o                         
   2   8  11       1618.24       1561.85        26.03 o                         
   3   8  11        156.83        151.90         4.94 o                         
   4   8  11        279.75        279.85         6.90 o                         
   5   8  11        555.12        539.88        10.61 o                         
   6   8  11       1319.47       1320.06        24.42 o                         
   7   8  11        126.31        132.42         7.86 o                         
   8   8  11        750.74        750.78        26.40 o                         
  -7   9  11          3.27         12.00         5.60 o                         
  -6   9  11        423.33        402.39        18.40 o                         
  -5   9  11        358.32        347.99        16.00 o                         
  -4   9  11        750.83        749.42        17.81 o                         
  -3   9  11       1488.29       1463.10        25.34 o                         
  -2   9  11         57.06         57.53         4.11 o                         
  -1   9  11        730.14        737.07        14.53 o                         
   0   9  11        856.76        846.29        20.91 o                         
   1   9  11        748.74        763.15        19.21 o                         
   2   9  11         59.05         61.44         5.35 o                         
   3   9  11       1514.79       1463.55        22.20 o                         
   4   9  11        723.51        689.03        12.73 o                         
   5   9  11        352.28        343.41         8.33 o                         
   6   9  11        424.94        424.77        11.29 o                         
   7   9  11          2.94          2.89         3.64 o                         
  -7  10  11        883.36        956.78        32.80 o                         
  -6  10  11        270.61        266.39        15.20 o                         
  -5  10  11        325.20        338.39        16.00 o                         
  -4  10  11       2118.71       2154.34        42.95 o                         
  -3  10  11        468.56        456.16        10.88 o                         
  -2  10  11        499.29        520.32        11.62 o                         
  -1  10  11       1156.86       1124.05        26.00 o                         
   0  10  11        220.64        225.19         9.32 o                         
   1  10  11       1143.23       1115.08        26.57 o                         
   2  10  11        516.41        530.86        15.49 o                         
   3  10  11        489.75        483.12        17.20 o                         
   4  10  11       2124.12       2122.78        31.18 o                         
   5  10  11        321.19        320.86         8.27 o                         
   6  10  11        262.15        289.23         9.42 o                         
   7  10  11        873.83        934.39        24.15 o                         
  -6  11  11        240.89        243.19        14.40 o                         
  -5  11  11        692.21        711.18        26.40 o                         
  -4  11  11         95.57        100.76         6.22 o                         
  -3  11  11        256.46        246.23        10.14 o                         
  -2  11  11       4466.87       4495.42        88.24 o                         
  -1  11  11       2827.55       2875.27        59.39 o                         
   0  11  11        707.75        714.86        19.46 o                         
   1  11  11       2834.73       2930.12        59.66 o                         
   2  11  11       4449.50       4538.45        89.08 o                         
   3  11  11        263.50        254.30        10.70 o                         
   4  11  11         76.71         74.28         5.50 o                         
   5  11  11        722.38        742.10        17.04 o                         
   6  11  11        241.72        235.45         8.82 o                         
  -4  12  11        184.98        182.40        12.80 o                         
  -3  12  11         56.43         67.49         8.00 o                         
  -2  12  11        737.12        731.99        24.40 o                         
  -1  12  11         69.51         69.70         6.49 o                         
   0  12  11        895.83        879.81        23.17 o                         
   1  12  11         73.45         68.63         6.49 o                         
   2  12  11        737.42        792.30        21.47 o                         
   3  12  11         57.80         61.72         6.49 o                         
   4  12  11        187.07        202.78        10.14 o                         
   5  12  11        505.28        528.77        14.08 o                         
  -4  13  11          8.93         10.40         6.40 o                         
  -3  13  11        299.20        293.05        12.15 o                         
  -2  13  11        168.25        189.78         9.57 o                         
  -1  13  11         19.88         26.74         5.09 o                         
   0  13  11       1009.94       1044.29        26.83 o                         
   1  13  11         18.42         16.05         4.42 o                         
   2  13  11        170.33        176.00        10.80 o                         
   3  13  11        286.99        280.08        14.80 o                         
   4  13  11          6.25          4.11         4.21 o                         
  -2  14  11          5.37          5.28         4.21 o                         
  -1  14  11        173.44        174.71         9.79 o                         
   0  14  11        332.09        366.04        14.11 o                         
   1  14  11        187.23        186.23        10.14 o                         
   2  14  11          3.54          2.88         4.21 o                         
   0   0  12       1076.14       1466.36        45.60 o                         
   1   0  12       3445.80       3692.31        68.27 o                         
   2   0  12       3950.70       3951.39        59.33 o                         
   3   0  12      12011.11      11677.88       151.51 o                         
   4   0  12        744.44        710.02        11.34 o                         
   5   0  12         38.37         34.76         3.00 o                         
   6   0  12         79.73         91.78         5.33 o                         
   7   0  12          0.21          0.00         2.12 o                         
   8   0  12        241.86        253.18        10.84 o                         
   9   0  12        834.96        812.37        16.46 o                         
  -9   1  12         49.25         58.12         4.62 o                         
  -8   1  12        167.80        168.41         6.15 o                         
  -7   1  12        456.23        468.41        13.49 o                         
  -6   1  12        244.88        241.87         7.23 o                         
  -5   1  12       4005.22       4026.03        61.81 o                         
  -4   1  12        196.87        206.60         4.91 o                         
  -3   1  12       5696.07       5607.75        72.60 o                         
  -2   1  12        785.61        743.26        29.81 o                         
  -1   1  12        378.32        363.10         8.49 o                         
   0   1  12       3400.98       3261.50        64.49 o                         
   1   1  12        361.93        354.81        11.59 o                         
   2   1  12        745.94        727.55        11.67 o                         
   3   1  12       5697.81       5611.55        72.38 o                         
   4   1  12        201.16        208.59         5.03 o                         
   5   1  12       4009.85       4053.48        61.32 o                         
   6   1  12        243.43        245.14         5.87 o                         
   7   1  12        438.21        454.60        10.31 o                         
   8   1  12        188.01        187.44         8.92 o                         
   9   1  12         64.75         73.52         4.91 o                         
  -9   2  12        330.33        332.02        12.00 o                         
  -8   2  12        924.82        933.90        17.54 o                         
  -7   2  12         74.11         65.71         4.16 o                         
  -6   2  12         61.08         60.30         5.96 o                         
  -5   2  12       2227.06       2189.73        46.62 o                         
  -4   2  12       2422.63       2514.57        46.94 o                         
  -3   2  12       2608.19       2756.78        40.77 o                         
  -2   2  12       5047.29       5211.00        83.70 o                         
  -1   2  12       6578.65       6443.45       120.49 o                         
   0   2  12       7004.69       6686.14        98.85 o                         
   1   2  12       6653.21       6561.04       129.44 o                         
   2   2  12       5064.92       5287.55        67.79 o                         
   3   2  12       2587.54       2670.64        37.25 o                         
   4   2  12       2469.26       2524.61        39.02 o                         
   5   2  12       2284.05       2256.93        35.18 o                         
   6   2  12         43.47         44.54         2.89 o                         
   7   2  12         77.76         76.79         4.30 o                         
   8   2  12        915.01        898.55        17.38 o                         
   9   2  12        332.41        350.21        12.15 o                         
  -9   3  12        255.07        267.19        15.20 o                         
  -8   3  12        486.92        484.20        15.20 o                         
  -7   3  12       1744.68       1756.76        35.32 o                         
  -6   3  12         84.69         91.93         9.20 o                         
  -5   3  12        459.69        434.39        16.80 o                         
  -4   3  12        500.87        506.39        16.80 o                         
  -3   3  12        471.41        465.53         7.95 o                         
  -2   3  12       2223.32       2306.52        29.83 o                         
  -1   3  12       1075.22       1149.18        18.90 o                         
   0   3  12       2705.72       2673.89        41.50 o                         
   1   3  12       1036.33       1062.07        28.40 o                         
   2   3  12       2138.75       2191.74        35.62 o                         
   3   3  12        507.56        506.53         8.73 o                         
   4   3  12        524.10        517.85        10.37 o                         
   5   3  12        456.58        426.08         8.26 o                         
   6   3  12        102.76        103.96         3.97 o                         
   7   3  12       1789.05       1801.84        29.37 o                         
   8   3  12        494.41        495.37        14.42 o                         
   9   3  12        254.09        252.87        10.40 o                         
  -9   4  12        209.08        210.39        13.60 o                         
  -8   4  12       1031.12        999.18        34.40 o                         
  -7   4  12         64.65         56.56         4.78 o                         
  -6   4  12        269.48        273.59        12.80 o                         
  -5   4  12         94.95        110.40         8.00 o                         
  -4   4  12        971.34        975.71        16.47 o                         
  -3   4  12       3851.87       3762.42        57.37 o                         
  -2   4  12       2307.73       2245.05        30.35 o                         
  -1   4  12        923.00        932.71        16.44 o                         
   0   4  12       1405.59       1347.47        22.43 o                         
   1   4  12        919.45        940.62        26.40 o                         
   2   4  12       2310.83       2300.55        32.45 o                         
   3   4  12       3903.63       3805.35        64.39 o                         
   4   4  12        922.06        918.27        17.67 o                         
   5   4  12         91.08        105.34         3.56 o                         
   6   4  12        277.96        283.05         6.68 o                         
   7   4  12         64.58         61.94         5.35 o                         
   8   4  12       1043.45       1059.88        24.30 o                         
   9   4  12        195.57        225.83         9.89 o                         
  -9   5  12        106.78        110.03         7.62 o                         
  -8   5  12        253.39        235.65         9.62 o                         
  -7   5  12          5.08          3.78         3.07 o                         
  -6   5  12        233.46        229.14         8.19 o                         
  -5   5  12        530.11        505.94        13.28 o                         
  -4   5  12       1952.06       1953.01        30.94 o                         
  -3   5  12        982.17        939.72        14.06 o                         
  -2   5  12        595.18        610.71        11.53 o                         
  -1   5  12        102.52        103.26         8.88 o                         
   0   5  12        682.13        648.33        12.59 o                         
   1   5  12         93.90         82.14         6.40 o                         
   2   5  12        571.36        567.84        11.99 o                         
   3   5  12        967.40        951.94        19.40 o                         
   4   5  12       1961.63       1954.75        32.62 o                         
   5   5  12        563.58        532.14         9.95 o                         
   6   5  12        213.40        228.69         6.19 o                         
   7   5  12          5.67          6.40         3.39 o                         
   8   5  12        243.64        257.04        10.14 o                         
   9   5  12         96.62         99.07        10.00 o                         
  -8   6  12        491.63        496.42        14.98 o                         
  -7   6  12         63.12         68.04         5.66 o                         
  -6   6  12        106.64        108.89        11.20 o                         
  -5   6  12       1041.95        987.18        30.40 o                         
  -4   6  12        841.47        871.98        19.23 o                         
  -3   6  12        270.48        282.80         7.07 o                         
  -2   6  12       1811.60       1776.50        29.51 o                         
  -1   6  12       1459.77       1314.09        22.74 o                         
   0   6  12       3811.45       3576.44        54.85 o                         
   1   6  12       1486.80       1377.53        23.03 o                         
   2   6  12       1859.10       1892.45        30.94 o                         
   3   6  12        271.77        257.80         7.53 o                         
   4   6  12        851.30        833.91        13.94 o                         
   5   6  12       1017.02        973.30        15.85 o                         
   6   6  12        100.10         96.97         5.32 o                         
   7   6  12         68.41         66.33         5.92 o                         
   8   6  12        499.73        532.14        31.60 o                         
  -8   7  12        255.33        271.99        15.20 o                         
  -7   7  12       1777.91       1795.96        52.80 o                         
  -6   7  12        350.15        363.99        16.00 o                         
  -5   7  12        347.16        330.39        15.20 o                         
  -4   7  12        106.89        109.21         5.66 o                         
  -3   7  12        324.21        338.19         8.46 o                         
  -2   7  12        419.42        399.34        19.83 o                         
  -1   7  12        415.89        397.57         9.34 o                         
   0   7  12       1265.42       1243.03        21.64 o                         
   1   7  12        425.21        417.33         9.49 o                         
   2   7  12        393.69        369.65        11.59 o                         
   3   7  12        329.82        356.46         9.21 o                         
   4   7  12        101.53         98.67         4.13 o                         
   5   7  12        325.14        326.42         7.63 o                         
   6   7  12        314.33        318.58         9.16 o                         
   7   7  12       1785.78       1772.56        37.54 o                         
   8   7  12        246.24        255.17        16.80 o                         
  -8   8  12        125.47        129.60        11.20 o                         
  -7   8  12        401.70        427.99        19.20 o                         
  -6   8  12        185.20        188.80        12.00 o                         
  -5   8  12        275.36        270.39        13.60 o                         
  -4   8  12        968.03        938.02        20.93 o                         
  -3   8  12       4072.46       4132.51        62.58 o                         
  -2   8  12        665.35        662.34        13.05 o                         
  -1   8  12         75.92         73.58         4.20 o                         
   0   8  12        805.49        795.43        15.33 o                         
   1   8  12         73.54         80.88         6.77 o                         
   2   8  12        642.13        597.45        16.94 o                         
   3   8  12       4067.22       4009.88        54.39 o                         
   4   8  12        939.60        894.13        16.86 o                         
   5   8  12        269.45        266.69         7.12 o                         
   6   8  12        182.17        171.19         6.98 o                         
   7   8  12        385.45        408.59        13.21 o                         
   8   8  12        111.49        100.96         8.00 o                         
  -7   9  12        131.38        123.20        10.40 o                         
  -6   9  12        714.55        703.18        25.60 o                         
  -5   9  12       4267.50       4263.90       109.60 o                         
  -4   9  12       1319.78       1307.69        28.56 o                         
  -3   9  12       3340.07       3287.52        51.79 o                         
  -2   9  12        735.83        751.94        14.72 o                         
  -1   9  12        602.24        597.10        12.67 o                         
   0   9  12        345.47        356.67        11.84 o                         
   1   9  12        610.70        635.20        20.40 o                         
   2   9  12        712.66        723.07        19.21 o                         
   3   9  12       3374.65       3315.11        45.29 o                         
   4   9  12       1374.62       1345.44        21.00 o                         
   5   9  12       4284.58       4187.65        57.00 o                         
   6   9  12        693.60        697.96        16.12 o                         
   7   9  12        132.10        126.84         8.07 o                         
  -6  10  12        315.95        327.99        16.80 o                         
  -5  10  12        226.58        235.19        12.80 o                         
  -4  10  12        882.61        905.76        20.91 o                         
  -3  10  12        434.57        410.87        10.29 o                         
  -2  10  12        634.20        661.79        13.94 o                         
  -1  10  12        377.32        378.89        12.41 o                         
   0  10  12       1908.26       1864.08        40.15 o                         
   1  10  12        368.72        356.43        12.41 o                         
   2  10  12        651.21        649.96        18.07 o                         
   3  10  12        433.57        417.95        20.80 o                         
   4  10  12        850.07        854.25        15.18 o                         
   5  10  12        214.78        217.66         6.71 o                         
   6  10  12        323.08        322.44        12.27 o                         
  -6  11  12        441.34        441.59        20.00 o                         
  -5  11  12         57.41         59.20         8.00 o                         
  -4  11  12         32.30         27.41         3.96 o                         
  -3  11  12         85.33         95.01         6.72 o                         
  -2  11  12         52.91         63.55         8.00 o                         
  -1  11  12       1203.28       1225.65        29.10 o                         
   0  11  12         60.08         62.25         5.92 o                         
   1  11  12       1209.10       1222.87        29.10 o                         
   2  11  12         41.09         46.88         5.57 o                         
   3  11  12         88.63         91.00         7.29 o                         
   4  11  12         31.03         27.14         4.11 o                         
   5  11  12         50.72         61.59         5.50 o                         
   6  11  12        448.84        468.59        20.40 o                         
  -4  12  12        721.63        675.98        26.40 o                         
  -3  12  12        333.98        348.60        12.41 o                         
  -2  12  12        423.78        408.63        14.11 o                         
  -1  12  12       1737.75       1734.20        39.02 o                         
   0  12  12         15.43         19.13         4.78 o                         
   1  12  12       1721.87       1720.98        39.29 o                         
   2  12  12        448.37        454.16        24.00 o                         
   3  12  12        335.56        348.98        12.97 o                         
   4  12  12        689.24        672.51        20.03 o                         
   5  12  12        108.21        104.95         7.16 o                         
  -3  13  12        345.74        328.48        12.64 o                         
  -2  13  12         62.34         63.20         6.49 o                         
  -1  13  12         62.94         57.89         6.49 o                         
   0  13  12         86.96         87.21         7.62 o                         
   1  13  12         59.62         52.00         6.15 o                         
   2  13  12         57.02         57.24         6.49 o                         
   3  13  12        329.15        322.64        13.21 o                         
  -1  14  12        752.07        792.30        22.61 o                         
   0  14  12        863.03        870.71        24.56 o                         
   1  14  12        768.68        785.58        31.20 o                         
   1   0  13        433.45        420.17        12.97 o                         
   2   0  13       3822.90       3943.03        60.81 o                         
   3   0  13        418.86        438.39         8.02 o                         
   4   0  13       5862.57       5852.36        75.64 o                         
   5   0  13        134.68        121.83         4.97 o                         
   6   0  13         87.77         90.80         4.57 o                         
   7   0  13       3169.02       3167.99        48.48 o                         
   8   0  13          5.02          9.60         2.77 o                         
   9   0  13         76.87         69.35         4.87 o                         
  -9   1  13        723.18        739.84        18.64 o                         
  -8   1  13        388.44        382.67         9.54 o                         
  -7   1  13        631.86        656.55        13.23 o                         
  -6   1  13        619.18        642.06        13.22 o                         
  -5   1  13       2091.09       2081.54        33.72 o                         
  -4   1  13       1735.57       1718.73        23.94 o                         
  -3   1  13       2681.78       2642.36        35.77 o                         
  -2   1  13       2635.85       2583.04        51.04 o                         
  -1   1  13       1888.17       1742.74        36.68 o                         
   0   1  13       2639.72       2729.20        43.66 o                         
   1   1  13       1858.01       1684.57        28.62 o                         
   2   1  13       2714.83       2695.79        35.78 o                         
   3   1  13       2628.09       2635.47        35.68 o                         
   4   1  13       1676.54       1639.30        23.73 o                         
   5   1  13       2092.17       2032.61        33.30 o                         
   6   1  13        589.92        584.23        12.59 o                         
   7   1  13        648.19        662.13        13.38 o                         
   8   1  13        373.02        368.11         9.38 o                         
   9   1  13        730.95        726.47        15.53 o                         
  -9   2  13       1397.37       1479.89        31.66 o                         
  -8   2  13        331.20        335.06        11.02 o                         
  -7   2  13        343.64        331.05        10.45 o                         
  -6   2  13        240.13        251.78         7.84 o                         
  -5   2  13       1870.35       1800.33        47.79 o                         
  -4   2  13        895.60        883.21        30.71 o                         
  -3   2  13       1735.71       1739.09        26.76 o                         
  -2   2  13       4965.60       4977.18        72.14 o                         
  -1   2  13        768.09        862.87        15.38 o                         
   0   2  13        152.68        154.66         4.91 o                         
   1   2  13        748.20        839.42        15.66 o                         
   2   2  13       4973.74       4891.52       110.83 o                         
   3   2  13       1724.52       1682.86        29.33 o                         
   4   2  13        901.64        911.65        16.08 o                         
   5   2  13       1912.76       1915.32        30.26 o                         
   6   2  13        275.88        292.65         6.68 o                         
   7   2  13        345.54        337.27         9.92 o                         
   8   2  13        340.57        332.42         8.88 o                         
   9   2  13       1385.26       1515.86        33.06 o                         
  -9   3  13         12.32         12.80         5.60 o                         
  -8   3  13        169.58        171.57         7.62 o                         
  -7   3  13        443.68        444.50        14.00 o                         
  -6   3  13       1140.81       1071.64        36.80 o                         
  -5   3  13       3116.59       3043.13        78.40 o                         
  -4   3  13        638.90        620.82        14.11 o                         
  -3   3  13        572.26        556.35        10.77 o                         
  -2   3  13        481.20        451.32         9.21 o                         
  -1   3  13       7563.75       7556.32       111.31 o                         
   0   3  13       9199.29       9255.07       137.06 o                         
   1   3  13       7563.86       7499.45       140.00 o                         
   2   3  13        458.09        420.78        10.56 o                         
   3   3  13        584.23        570.05         9.94 o                         
   4   3  13        629.55        614.57        10.66 o                         
   5   3  13       3066.51       2983.96        46.58 o                         
   6   3  13       1181.30       1175.29        17.47 o                         
   7   3  13        440.30        452.42        12.97 o                         
   8   3  13        158.78        160.76         7.92 o                         
   9   3  13          9.02         12.43         5.60 o                         
  -9   4  13          7.52          2.40         5.60 o                         
  -8   4  13        278.46        279.19        15.20 o                         
  -7   4  13       2429.26       2431.22        46.64 o                         
  -6   4  13       1046.12       1078.37        33.60 o                         
  -5   4  13        130.22        120.80         8.80 o                         
  -4   4  13        108.18        111.81         8.00 o                         
  -3   4  13        171.26        183.81         5.37 o                         
  -2   4  13         29.65         28.96         3.06 o                         
  -1   4  13       1942.90       1912.93        30.90 o                         
   0   4  13       2765.76       2966.23        46.10 o                         
   1   4  13       1994.89       1977.98        39.60 o                         
   2   4  13         29.77         25.57         2.35 o                         
   3   4  13        164.07        169.94         4.86 o                         
   4   4  13        134.45        145.03         4.37 o                         
   5   4  13        136.30        133.17         4.53 o                         
   6   4  13       1031.44       1053.33        16.86 o                         
   7   4  13       2442.28       2442.16        48.04 o                         
   8   4  13        285.28        305.85        11.02 o                         
   9   4  13          7.55          9.60         3.96 o                         
  -8   5  13        134.49        113.37         6.79 o                         
  -7   5  13         32.96         30.85         4.53 o                         
  -6   5  13        432.66        453.38        12.41 o                         
  -5   5  13        917.05        890.90        22.00 o                         
  -4   5  13       1469.31       1484.68        29.69 o                         
  -3   5  13        435.47        402.60         8.92 o                         
  -2   5  13       1983.33       1879.26        30.61 o                         
  -1   5  13        674.62        615.35        11.99 o                         
   0   5  13        260.17        244.33         6.61 o                         
   1   5  13        648.69        570.36        14.98 o                         
   2   5  13       2018.82       1895.54        31.55 o                         
   3   5  13        420.36        397.81         7.95 o                         
   4   5  13       1460.59       1450.79        38.38 o                         
   5   5  13        947.08        930.09        15.17 o                         
   6   5  13        418.51        420.14         8.97 o                         
   7   5  13         31.68         23.66         4.21 o                         
   8   5  13        142.00        138.72         7.62 o                         
  -8   6  13        106.94        118.40        10.40 o                         
  -7   6  13        121.29        107.20         9.60 o                         
  -6   6  13        639.73        659.98        23.20 o                         
  -5   6  13        676.52        692.78        24.00 o                         
  -4   6  13        191.06        179.80        10.40 o                         
  -3   6  13       1089.47       1008.39        18.00 o                         
  -2   6  13       2151.08       2176.39        35.35 o                         
  -1   6  13        849.96        860.76        15.98 o                         
   0   6  13        206.54        195.83         5.97 o                         
   1   6  13        867.09        861.61        20.64 o                         
   2   6  13       2186.46       2238.57        36.63 o                         
   3   6  13       1086.01       1024.10        19.23 o                         
   4   6  13        192.38        196.12         6.61 o                         
   5   6  13        669.69        673.76        12.26 o                         
   6   6  13        616.98        615.44        11.67 o                         
   7   6  13        121.44        117.85         9.20 o                         
   8   6  13        100.87         97.46         7.29 o                         
  -8   7  13         23.05         24.00         6.40 o                         
  -7   7  13        370.68        375.99        17.60 o                         
  -6   7  13        503.27        524.79        20.80 o                         
  -5   7  13        500.31        521.59        20.00 o                         
  -4   7  13        907.88        889.59        20.36 o                         
  -3   7  13       3772.30       3736.10        57.51 o                         
  -2   7  13        910.96        908.35        16.91 o                         
  -1   7  13       1390.95       1402.89        23.95 o                         
   0   7  13       4116.33       4221.95        64.54 o                         
   1   7  13       1404.64       1382.71        31.20 o                         
   2   7  13        937.57        933.42        22.04 o                         
   3   7  13       3772.55       3709.03        59.10 o                         
   4   7  13        947.63        913.01        15.22 o                         
   5   7  13        498.10        508.22        10.17 o                         
   6   7  13        491.35        528.85        12.55 o                         
   7   7  13        378.06        387.69        13.20 o                         
   8   7  13         21.47         25.61         8.80 o                         
  -7   8  13        565.71        565.59        23.20 o                         
  -6   8  13        580.94        559.99        21.60 o                         
  -5   8  13        194.66        202.40        12.00 o                         
  -4   8  13       4587.20       4514.73        83.37 o                         
  -3   8  13        770.64        754.78        14.90 o                         
  -2   8  13        127.96        118.84         5.04 o                         
  -1   8  13       1937.56       1879.82        31.32 o                         
   0   8  13        111.12        113.77         5.04 o                         
   1   8  13       1976.50       1921.97        40.15 o                         
   2   8  13        132.48        116.46         6.72 o                         
   3   8  13        770.44        752.60        13.07 o                         
   4   8  13       4607.89       4482.90        61.20 o                         
   5   8  13        182.58        191.01         6.01 o                         
   6   8  13        581.49        548.66        13.14 o                         
   7   8  13        551.28        545.65        22.40 o                         
  -7   9  13          9.06         12.80         6.40 o                         
  -6   9  13        131.05        148.00        11.20 o                         
  -5   9  13       1340.68       1302.37        39.20 o                         
  -4   9  13       1184.96       1234.90        26.57 o                         
  -3   9  13        297.72        281.68        11.86 o                         
  -2   9  13       1123.99       1165.98        21.03 o                         
  -1   9  13        409.97        399.28         9.61 o                         
   0   9  13       3469.24       3509.54        69.57 o                         
   1   9  13        390.73        365.96        12.41 o                         
   2   9  13       1120.30       1138.48        27.13 o                         
   3   9  13        297.94        277.69         7.07 o                         
   4   9  13       1183.40       1185.48        19.29 o                         
   5   9  13       1315.84       1261.53        20.41 o                         
   6   9  13        132.41        158.41         7.06 o                         
   7   9  13          9.51         14.24         6.80 o                         
  -6  10  13        352.29        338.39        16.80 o                         
  -5  10  13       1119.10       1126.37        36.80 o                         
  -4  10  13         59.17         62.03         6.80 o                         
  -3  10  13        523.85        548.95        12.59 o                         
  -2  10  13         79.92         76.93         4.87 o                         
  -1  10  13        694.48        695.76        23.20 o                         
   0  10  13        787.12        723.98        19.21 o                         
   1  10  13        676.01        687.11        18.89 o                         
   2  10  13         86.78         81.92         6.15 o                         
   3  10  13        540.67        554.03        16.38 o                         
   4  10  13         57.21         60.70         5.18 o                         
   5  10  13       1148.58       1159.73        19.37 o                         
   6  10  13        350.51        347.32        10.60 o                         
  -5  11  13        269.06        279.19        15.20 o                         
  -4  11  13        492.75        487.85        14.42 o                         
  -3  11  13       1064.34       1089.41        29.60 o                         
  -2  11  13        204.02        193.34         9.32 o                         
  -1  11  13       1315.35       1348.27        36.40 o                         
   0  11  13       1078.36       1117.63        27.40 o                         
   1  11  13       1302.40       1331.34        31.66 o                         
   2  11  13        185.65        175.81         9.00 o                         
   3  11  13       1026.35       1072.47        41.20 o                         
   4  11  13        502.69        482.72        15.72 o                         
   5  11  13        261.25        267.38         9.63 o                         
  -4  12  13         38.15         29.60         7.20 o                         
  -3  12  13        299.75        295.27        11.59 o                         
  -2  12  13         27.35         29.07         4.78 o                         
  -1  12  13       1389.79       1442.58        33.63 o                         
   0  12  13          5.81          6.19         4.21 o                         
   1  12  13       1372.16       1412.42        33.63 o                         
   2  12  13         30.17         37.46         5.57 o                         
   3  12  13        286.28        299.74        12.07 o                         
   4  12  13         41.39         35.27         5.35 o                         
  -3  13  13        131.83        127.65         8.43 o                         
  -2  13  13        695.46        709.06        20.59 o                         
  -1  13  13        305.52        338.86        13.54 o                         
   0  13  13         36.54         38.77         5.92 o                         
   1  13  13        311.78        336.73        13.54 o                         
   2  13  13        680.41        688.27        20.59 o                         
   3  13  13        134.47        140.62         9.22 o                         
   0   0  14       5597.45       5213.47       141.60 o                         
   1   0  14        121.94        160.55         5.98 o                         
   2   0  14         40.04         35.51         2.77 o                         
   3   0  14        229.37        210.09         5.10 o                         
   4   0  14       1479.40       1490.84        22.98 o                         
   5   0  14          8.50          8.42         2.52 o                         
   6   0  14       1945.20       1999.41        33.14 o                         
   7   0  14       1326.35       1333.81        23.08 o                         
   8   0  14        103.79        106.97         5.22 o                         
   9   0  14        146.33        119.97         9.60 o                         
  -9   1  14        364.59        382.47        12.44 o                         
  -8   1  14        814.07        830.88        20.08 o                         
  -7   1  14         87.07         80.82         4.62 o                         
  -6   1  14       1854.51       1901.26        35.89 o                         
  -5   1  14       2524.86       2543.87        47.50 o                         
  -4   1  14        807.78        822.11        13.29 o                         
  -3   1  14       5469.32       5399.88        70.68 o                         
  -2   1  14       1184.03       1261.98        30.83 o                         
  -1   1  14         45.63         48.22         3.80 o                         
   0   1  14        240.32        201.78        14.80 o                         
   1   1  14         50.72         59.13         3.87 o                         
   2   1  14       1253.63       1365.32        22.06 o                         
   3   1  14       5468.88       5461.32        70.56 o                         
   4   1  14        809.88        832.70        15.55 o                         
   5   1  14       2542.42       2534.61        40.04 o                         
   6   1  14       1885.09       1907.80        31.32 o                         
   7   1  14         75.61         76.90         4.45 o                         
   8   1  14        799.75        826.86        16.32 o                         
   9   1  14        360.23        366.75        10.14 o                         
  -9   2  14         24.87         21.15         4.21 o                         
  -8   2  14        115.39        133.11         7.05 o                         
  -7   2  14        129.52        114.45         6.22 o                         
  -6   2  14        566.27        588.45        17.28 o                         
  -5   2  14        458.27        483.15        15.20 o                         
  -4   2  14       1978.76       1905.12        48.75 o                         
  -3   2  14       5572.62       5434.56       206.97 o                         
  -2   2  14        145.55        125.72         5.66 o                         
  -1   2  14        263.27        273.83         8.19 o                         
   0   2  14       1775.88       1696.55        33.88 o                         
   1   2  14        267.05        269.74         8.07 o                         
   2   2  14        178.28        158.12         7.04 o                         
   3   2  14       5383.68       5372.76        70.15 o                         
   4   2  14       1940.77       1922.23        30.86 o                         
   5   2  14        479.75        523.78        10.85 o                         
   6   2  14        564.30        593.17        12.28 o                         
   7   2  14        128.09        109.31         5.04 o                         
   8   2  14        117.45        127.55         5.68 o                         
   9   2  14         23.26         25.25         4.78 o                         
  -9   3  14        688.53        716.78        27.20 o                         
  -8   3  14       1363.04       1428.68        30.23 o                         
  -7   3  14         38.79         40.00         7.20 o                         
  -6   3  14       2093.06       2002.75        98.40 o                         
  -5   3  14        132.05        118.40         8.80 o                         
  -4   3  14        754.16        711.04        16.11 o                         
  -3   3  14       1139.67       1177.43        24.04 o                         
  -2   3  14       4021.62       4090.41        61.82 o                         
  -1   3  14        511.53        565.69        11.39 o                         
   0   3  14       1341.99       1257.04        21.68 o                         
   1   3  14        497.51        545.92        14.42 o                         
   2   3  14       3942.65       4064.48        53.70 o                         
   3   3  14       1095.04       1150.21        17.54 o                         
   4   3  14        728.11        699.96        11.95 o                         
   5   3  14        141.10        134.41         5.04 o                         
   6   3  14       2100.06       2076.49        28.87 o                         
   7   3  14         37.99         50.25         4.78 o                         
   8   3  14       1353.58       1417.26        31.10 o                         
   9   3  14        684.53        685.44        18.94 o                         
  -8   4  14        168.66        176.80        12.00 o                         
  -7   4  14         14.18         11.20         4.80 o                         
  -6   4  14        422.08        412.79        17.60 o                         
  -5   4  14        306.78        345.59        14.40 o                         
  -4   4  14       1307.55       1265.98        26.59 o                         
  -3   4  14        768.02        732.45        14.01 o                         
  -2   4  14         97.92         90.03         3.98 o                         
  -1   4  14       1842.26       1845.76        29.97 o                         
   0   4  14       6358.47       6130.66        91.77 o                         
   1   4  14       1838.37       1850.54        38.18 o                         
   2   4  14        111.48        109.46         4.62 o                         
   3   4  14        773.25        758.80        12.46 o                         
   4   4  14       1321.78       1312.37        19.63 o                         
   5   4  14        266.91        287.55         6.96 o                         
   6   4  14        423.54        405.93        10.00 o                         
   7   4  14         15.45         12.74         3.64 o                         
   8   4  14        168.05        170.23         8.19 o                         
  -8   5  14        287.75        301.59        16.00 o                         
  -7   5  14        987.94        988.78        32.80 o                         
  -6   5  14       1310.25       1308.77        40.00 o                         
  -5   5  14        103.72         98.40         8.00 o                         
  -4   5  14        457.86        484.25        16.40 o                         
  -3   5  14        323.61        307.50         7.53 o                         
  -2   5  14       3008.80       3038.76        47.66 o                         
  -1   5  14        326.10        340.08         8.29 o                         
   0   5  14        359.22        313.89         7.82 o                         
   1   5  14        333.08        350.62        14.80 o                         
   2   5  14       3082.33       3091.81        48.78 o                         
   3   5  14        328.86        303.73         7.27 o                         
   4   5  14        441.33        456.76        10.77 o                         
   5   5  14         94.15         91.02         4.91 o                         
   6   5  14       1325.63       1320.71        20.65 o                         
   7   5  14        973.93       1009.45        33.20 o                         
   8   5  14        269.88        283.71        11.60 o                         
  -8   6  14        195.69        204.00        13.60 o                         
  -7   6  14        133.63        134.40        10.40 o                         
  -6   6  14         11.77         16.00         5.60 o                         
  -5   6  14        118.09        104.80         8.80 o                         
  -4   6  14        520.64        542.48        13.85 o                         
  -3   6  14       1010.75        972.07        17.54 o                         
  -2   6  14        900.20        900.66        16.15 o                         
  -1   6  14       2418.24       2430.26        38.58 o                         
   0   6  14        253.53        252.41         7.01 o                         
   1   6  14       2407.56       2400.01        48.93 o                         
   2   6  14        798.27        776.82        22.00 o                         
   3   6  14       1021.90        966.48        18.62 o                         
   4   6  14        528.19        556.77        12.62 o                         
   5   6  14        118.30        121.09         4.63 o                         
   6   6  14         13.24         10.77         2.58 o                         
   7   6  14        140.60        143.85         8.00 o                         
   8   6  14        183.66        189.86         9.60 o                         
  -8   7  14        622.93        647.18        25.60 o                         
  -7   7  14         36.01         30.40         6.40 o                         
  -6   7  14        292.80        284.79        15.20 o                         
  -5   7  14        917.46        899.98        30.40 o                         
  -4   7  14        924.24        909.60        20.36 o                         
  -3   7  14        161.94        147.06         5.34 o                         
  -2   7  14        346.47        355.57         8.92 o                         
  -1   7  14         21.04         23.08         2.90 o                         
   0   7  14        479.09        472.40        10.54 o                         
   1   7  14         21.88         23.56         3.64 o                         
   2   7  14        353.22        366.03        12.40 o                         
   3   7  14        153.00        140.87         5.97 o                         
   4   7  14        915.80        859.37        14.82 o                         
   5   7  14        913.41        917.69        15.63 o                         
   6   7  14        307.58        296.28         7.52 o                         
   7   7  14         35.48         36.00         5.35 o                         
   8   7  14        611.99        610.21        18.00 o                         
  -7   8  14         45.89         51.20         8.00 o                         
  -6   8  14        229.14        229.59        13.60 o                         
  -5   8  14        525.62        563.99        21.60 o                         
  -4   8  14       3205.59       3144.33        59.63 o                         
  -3   8  14        192.42        193.39         7.49 o                         
  -2   8  14        442.50        439.90        10.14 o                         
  -1   8  14        159.05        153.71         7.70 o                         
   0   8  14       1138.16       1166.19        21.17 o                         
   1   8  14        137.80        124.87        10.40 o                         
   2   8  14        433.81        419.49        13.21 o                         
   3   8  14        192.34        191.24         5.74 o                         
   4   8  14       3186.95       3089.42        43.09 o                         
   5   8  14        533.55        532.05        11.02 o                         
   6   8  14        216.76        207.75         7.76 o                         
   7   8  14         47.60         52.19         5.92 o                         
  -7   9  14        718.02        694.38        27.20 o                         
  -6   9  14        158.72        155.20        12.00 o                         
  -5   9  14        978.41        939.98        32.00 o                         
  -4   9  14       1180.70       1166.23        30.40 o                         
  -3   9  14       1772.23       1756.40        29.82 o                         
  -2   9  14        170.09        156.88         5.97 o                         
  -1   9  14        760.83        710.89        14.72 o                         
   0   9  14        573.90        555.53        15.81 o                         
   1   9  14        753.87        718.66        23.60 o                         
   2   9  14        193.91        165.48         8.19 o                         
   3   9  14       1739.41       1750.84        30.14 o                         
   4   9  14       1171.26       1136.67        18.89 o                         
   5   9  14        996.38        935.82        16.47 o                         
   6   9  14        148.88        145.07         6.83 o                         
   7   9  14        717.55        715.53        19.93 o                         
  -6  10  14        114.69        112.80        10.40 o                         
  -5  10  14          3.92          1.60         4.80 o                         
  -4  10  14       1016.63       1095.70        25.20 o                         
  -3  10  14        702.57        697.55        14.90 o                         
  -2  10  14        701.49        734.10        15.19 o                         
  -1  10  14        380.39        375.41        12.72 o                         
   0  10  14        595.51        572.11        16.62 o                         
   1  10  14        388.87        385.54        12.97 o                         
   2  10  14        688.98        729.61        20.03 o                         
   3  10  14        686.94        682.79        19.46 o                         
   4  10  14       1025.98       1061.34        21.82 o                         
   5  10  14          4.08          9.60         2.77 o                         
   6  10  14        108.27        108.15         6.47 o                         
  -5  11  14        258.98        266.39        15.20 o                         
  -4  11  14        535.81        541.07        15.60 o                         
  -3  11  14         37.72         37.10         5.35 o                         
  -2  11  14        174.52        165.95         8.75 o                         
  -1  11  14        589.36        612.68        22.00 o                         
   0  11  14         52.92         80.12        14.00 o                         
   1  11  14        580.13        605.75        18.07 o                         
   2  11  14        164.16        172.41         9.22 o                         
   3  11  14         31.86         30.31         5.00 o                         
   4  11  14        551.75        572.22        17.76 o                         
   5  11  14        273.38        276.44         9.82 o                         
  -4  12  14        659.13        674.38        26.40 o                         
  -3  12  14        138.63        149.17         9.20 o                         
  -2  12  14         17.50         22.34         4.78 o                         
  -1  12  14        279.06        269.10        11.50 o                         
   0  12  14       1920.03       1990.05        44.11 o                         
   1  12  14        277.15        275.19        11.84 o                         
   2  12  14         24.63         26.08         5.20 o                         
   3  12  14        143.81        155.87        17.60 o                         
   4  12  14        671.69        651.76        20.03 o                         
  -2  13  14        402.09        415.71        14.98 o                         
  -1  13  14        118.46        129.36        14.00 o                         
   0  13  14        216.13        222.82        11.02 o                         
   1  13  14        120.79        127.38         8.65 o                         
   2  13  14        390.80        435.15        15.49 o                         
   1   0  15       4615.69       4731.94        72.74 o                         
   2   0  15        732.75        736.04        12.25 o                         
   3   0  15       1240.62       1288.13        22.55 o                         
   4   0  15        598.65        600.45        12.18 o                         
   5   0  15       6656.05       6734.54       100.29 o                         
   6   0  15       2688.32       2680.95        57.27 o                         
   7   0  15       1319.98       1269.93        22.32 o                         
   8   0  15        470.03        461.52        18.40 o                         
   9   0  15       1676.85       1729.17        36.20 o                         
  -9   1  15        259.08        252.48        10.14 o                         
  -8   1  15         92.10        106.33         8.80 o                         
  -7   1  15        383.12        375.19        16.00 o                         
  -6   1  15        189.53        188.14         9.60 o                         
  -5   1  15        944.42        936.86        22.68 o                         
  -4   1  15       1285.43       1279.81        22.88 o                         
  -3   1  15       4240.44       4164.24        65.60 o                         
  -2   1  15       5551.38       5453.17        83.62 o                         
  -1   1  15       1294.15       1195.14        21.78 o                         
   0   1  15         13.39         20.53         2.83 o                         
   1   1  15       1270.29       1187.44        21.84 o                         
   2   1  15       5570.91       5496.43        71.54 o                         
   3   1  15       4232.42       4286.88        55.86 o                         
   4   1  15       1252.23       1278.77        22.18 o                         
   5   1  15        927.07        938.43        17.42 o                         
   6   1  15        184.62        184.34         6.38 o                         
   7   1  15        366.55        365.27         9.21 o                         
   8   1  15        100.15        107.54         5.54 o                         
   9   1  15        252.06        243.99        14.40 o                         
  -9   2  15        334.02        368.36        12.41 o                         
  -8   2  15        126.73        126.73         7.05 o                         
  -7   2  15       1954.42       1957.55        57.60 o                         
  -6   2  15        334.87        324.19        12.27 o                         
  -5   2  15        102.00        112.13         7.39 o                         
  -4   2  15        694.21        664.67        13.92 o                         
  -3   2  15        577.59        563.78        12.69 o                         
  -2   2  15        548.66        511.87        17.56 o                         
  -1   2  15       2438.59       2307.34       154.00 o                         
   0   2  15        903.38        879.63        59.60 o                         
   1   2  15       2421.34       2320.40       163.20 o                         
   2   2  15        548.52        525.26         9.70 o                         
   3   2  15        598.62        615.82        10.79 o                         
   4   2  15        684.92        694.11        17.41 o                         
   5   2  15        100.46        114.16         5.04 o                         
   6   2  15        341.04        332.83         8.75 o                         
   7   2  15       1986.27       2066.14        33.09 o                         
   8   2  15        123.37        130.54         5.68 o                         
   9   2  15        336.04        374.65        12.72 o                         
  -8   3  15         84.60         83.18         6.15 o                         
  -7   3  15        836.01        826.38        28.80 o                         
  -6   3  15        667.02        664.11        19.37 o                         
  -5   3  15        870.37        843.75        69.60 o                         
  -4   3  15        700.11        680.22        15.55 o                         
  -3   3  15        576.69        556.86        13.85 o                         
  -2   3  15       1831.34       1771.47        35.92 o                         
  -1   3  15       5023.58       4870.33        73.18 o                         
   0   3  15       6322.97       6117.25        91.62 o                         
   1   3  15       5027.37       4814.24        92.49 o                         
   2   3  15       1812.37       1763.21        25.23 o                         
   3   3  15        597.12        578.28        12.65 o                         
   4   3  15        652.40        623.26        12.87 o                         
   5   3  15        905.77        919.58        16.88 o                         
   6   3  15        691.39        712.59        17.96 o                         
   7   3  15        844.92        829.02        20.08 o                         
   8   3  15         83.46         82.89         6.79 o                         
  -8   4  15        146.35        156.00        12.00 o                         
  -7   4  15         78.44         91.20         9.60 o                         
  -6   4  15        444.76        432.79        18.40 o                         
  -5   4  15       6559.15       6595.04       164.80 o                         
  -4   4  15        279.64        276.42         8.75 o                         
  -3   4  15       5527.82       5455.85        82.29 o                         
  -2   4  15        361.07        377.01         8.92 o                         
  -1   4  15        527.78        535.45        19.74 o                         
   0   4  15       2030.43       2236.45        35.95 o                         
   1   4  15        565.18        567.40        14.98 o                         
   2   4  15        363.09        380.14         9.21 o                         
   3   4  15       5493.93       5509.76        71.59 o                         
   4   4  15        276.46        261.91         6.55 o                         
   5   4  15       6543.65       6566.14        85.47 o                         
   6   4  15        439.11        432.28        10.46 o                         
   7   4  15         79.41         91.01         6.22 o                         
   8   4  15        140.10        144.81         9.20 o                         
  -8   5  15        493.60        510.39        22.40 o                         
  -7   5  15         11.28         16.00         5.60 o                         
  -6   5  15        400.73        391.19        17.60 o                         
  -5   5  15       1626.41       1609.56        46.40 o                         
  -4   5  15        796.90        765.41        17.60 o                         
  -3   5  15       1887.74       1903.24        31.24 o                         
  -2   5  15       2949.98       2833.22        44.74 o                         
  -1   5  15        591.53        526.30        11.37 o                         
   0   5  15        586.89        562.81        11.81 o                         
   1   5  15        631.19        550.01        16.40 o                         
   2   5  15       2986.12       2858.43        56.85 o                         
   3   5  15       1860.36       1926.23        37.61 o                         
   4   5  15        762.28        725.42        15.39 o                         
   5   5  15       1595.25       1561.12        27.85 o                         
   6   5  15        408.28        404.96        10.11 o                         
   7   5  15         11.02         13.71         3.84 o                         
   8   5  15        492.24        506.44        15.49 o                         
  -8   6  15        141.11        121.60        11.20 o                         
  -7   6  15       2383.80       2344.74        68.00 o                         
  -6   6  15        464.54        467.99        20.00 o                         
  -5   6  15        400.66        375.19        16.80 o                         
  -4   6  15        477.37        412.15        11.60 o                         
  -3   6  15        399.34        409.13         9.38 o                         
  -2   6  15        296.84        282.57         7.66 o                         
  -1   6  15       4390.60       4347.15        66.56 o                         
   0   6  15         58.86         62.86         3.94 o                         
   1   6  15       4427.35       4353.45        84.00 o                         
   2   6  15        301.65        296.26        10.45 o                         
   3   6  15        414.89        409.95        10.27 o                         
   4   6  15        456.08        397.23        10.44 o                         
   5   6  15        388.42        385.38         8.64 o                         
   6   6  15        469.10        475.73        10.05 o                         
   7   6  15       2390.85       2415.19        48.30 o                         
   8   6  15        144.71        127.79         7.86 o                         
  -7   7  15         98.03         96.00        10.40 o                         
  -6   7  15        635.14        634.38        24.00 o                         
  -5   7  15       2057.17       2039.15        57.60 o                         
  -4   7  15        716.68        734.53        17.81 o                         
  -3   7  15          1.58          1.48         2.12 o                         
  -2   7  15        292.21        295.85        12.29 o                         
  -1   7  15       4247.89       4189.73        64.71 o                         
   0   7  15       2362.18       2256.61        36.87 o                         
   1   7  15       4184.18       4216.90        91.20 o                         
   2   7  15        321.21        341.20        21.20 o                         
   3   7  15          3.15          4.10         2.59 o                         
   4   7  15        711.79        733.94        15.69 o                         
   5   7  15       2051.44       2012.22        29.64 o                         
   6   7  15        645.30        626.02        12.35 o                         
   7   7  15        103.06         95.89         6.92 o                         
  -7   8  15         70.15         69.60         8.80 o                         
  -6   8  15        450.53        447.19        20.00 o                         
  -5   8  15       1301.39       1262.37        39.20 o                         
  -4   8  15        211.79        220.45         8.49 o                         
  -3   8  15         26.70         24.43         3.23 o                         
  -2   8  15         58.49         59.71         4.16 o                         
  -1   8  15        395.58        392.89         9.80 o                         
   0   8  15        446.72        466.52        11.01 o                         
   1   8  15        402.37        407.12        12.72 o                         
   2   8  15         48.44         48.97         6.00 o                         
   3   8  15         25.21         21.75         3.52 o                         
   4   8  15        209.67        223.60         6.74 o                         
   5   8  15       1302.64       1241.34        20.32 o                         
   6   8  15        457.72        441.73        11.88 o                         
   7   8  15         71.31         68.62         6.72 o                         
  -6   9  15        473.10        471.99        20.80 o                         
  -5   9  15        448.74        475.19        20.00 o                         
  -4   9  15        457.12        473.72        13.58 o                         
  -3   9  15       1619.43       1607.03        28.29 o                         
  -2   9  15        790.83        744.82        15.52 o                         
  -1   9  15         94.19        102.81         5.34 o                         
   0   9  15        239.55        245.06         9.89 o                         
   1   9  15         82.86         87.40         6.49 o                         
   2   9  15        787.64        757.87        20.34 o                         
   3   9  15       1645.11       1660.27        28.60 o                         
   4   9  15        435.38        456.33        10.07 o                         
   5   9  15        446.72        449.97        10.29 o                         
   6   9  15        480.45        475.80        14.29 o                         
  -6  10  15        229.65        260.79        15.20 o                         
  -5  10  15         14.16         15.20         5.60 o                         
  -4  10  15        955.35        971.89        22.90 o                         
  -3  10  15        187.27        175.14         6.73 o                         
  -2  10  15        162.73        173.25         6.55 o                         
  -1  10  15        376.76        382.11        12.72 o                         
   0  10  15       1024.22        992.45        24.87 o                         
   1  10  15        363.77        358.85        18.00 o                         
   2  10  15        158.96        157.25         8.43 o                         
   3  10  15        201.39        192.47         9.22 o                         
   4  10  15        950.26        971.87        20.61 o                         
   5  10  15         16.55         17.40         3.13 o                         
   6  10  15        217.92        225.05         8.82 o                         
  -5  11  15       1218.68       1315.17        40.80 o                         
  -4  11  15        455.14        472.62        14.42 o                         
  -3  11  15         17.78         15.41         4.21 o                         
  -2  11  15        440.70        412.80        14.11 o                         
  -1  11  15       2131.66       2156.65        46.64 o                         
   0  11  15       2006.34       2018.16        44.38 o                         
   1  11  15       2145.21       2125.30        46.91 o                         
   2  11  15        439.93        429.05        14.67 o                         
   3  11  15         18.56         13.12         4.21 o                         
   4  11  15        448.01        465.59        15.72 o                         
   5  11  15       1195.85       1242.10        25.50 o                         
  -4  12  15        412.87        402.39        20.00 o                         
  -3  12  15        378.83        366.59        13.54 o                         
  -2  12  15        279.85        273.41        11.27 o                         
  -1  12  15         51.92         50.40         5.92 o                         
   0  12  15        185.17        194.65        14.40 o                         
   1  12  15         46.28         40.55         5.92 o                         
   2  12  15        272.77        250.40        13.20 o                         
   3  12  15        363.80        371.09        15.60 o                         
   4  12  15        418.80        439.26        15.72 o                         
  -2  13  15         21.81         21.18         5.35 o                         
  -1  13  15        348.09        321.13        13.21 o                         
   0  13  15        597.71        622.38        28.80 o                         
   1  13  15        321.67        306.76        12.97 o                         
   2  13  15         26.27         29.76         5.35 o                         
   0   0  16         72.67         69.60         8.80 o                         
   1   0  16        628.54        610.73        24.59 o                         
   2   0  16      10288.24      10292.54       153.92 o                         
   3   0  16        157.74        155.36         5.82 o                         
   4   0  16       4552.62       4504.70        69.01 o                         
   5   0  16        960.84        930.68        23.60 o                         
   6   0  16       1107.40       1091.39        25.51 o                         
   7   0  16         97.00         76.80         8.80 o                         
   8   0  16        176.02        176.40         7.92 o                         
   9   0  16        137.62        123.86         7.62 o                         
  -8   1  16        981.98       1011.69        23.47 o                         
  -7   1  16        114.67        112.00         8.80 o                         
  -6   1  16        456.78        454.76        14.60 o                         
  -5   1  16         54.56         48.81         5.32 o                         
  -4   1  16       2138.48       2178.54        45.31 o                         
  -3   1  16       1510.22       1527.83        34.58 o                         
  -2   1  16        200.48        197.70         6.81 o                         
  -1   1  16        527.41        561.15        16.72 o                         
   0   1  16       1084.00       1034.92        25.62 o                         
   1   1  16        536.53        597.03        21.20 o                         
   2   1  16        228.18        242.93         7.20 o                         
   3   1  16       1519.59       1552.32        22.78 o                         
   4   1  16       2157.27       2183.78        35.24 o                         
   5   1  16         54.45         53.11         4.02 o                         
   6   1  16        473.22        486.72        11.14 o                         
   7   1  16        116.52        111.55         5.22 o                         
   8   1  16       1015.96       1007.78        30.80 o                         
  -8   2  16        182.21        168.46         8.80 o                         
  -7   2  16        682.16        671.18        24.80 o                         
  -6   2  16        334.92        336.03        12.43 o                         
  -5   2  16       1803.92       1746.25        39.78 o                         
  -4   2  16         93.30         95.23         4.94 o                         
  -3   2  16       1565.63       1505.39        39.45 o                         
  -2   2  16        447.53        452.98        10.91 o                         
  -1   2  16       2284.89       2393.64        62.20 o                         
   0   2  16       1404.50       1328.76        28.48 o                         
   1   2  16       2296.48       2373.32        50.51 o                         
   2   2  16        444.16        469.90         9.29 o                         
   3   2  16       1523.06       1515.75        22.58 o                         
   4   2  16         94.20         89.31         4.41 o                         
   5   2  16       1840.59       1875.19        30.52 o                         
   6   2  16        317.89        321.34         8.71 o                         
   7   2  16        679.19        691.89        14.16 o                         
   8   2  16        178.15        184.00         8.49 o                         
  -8   3  16       1003.42       1008.62        23.43 o                         
  -7   3  16        337.19        339.19        16.80 o                         
  -6   3  16        847.74        866.45        23.62 o                         
  -5   3  16        373.04        356.28        13.17 o                         
  -4   3  16        167.88        164.91         9.20 o                         
  -3   3  16        988.56        996.78        22.06 o                         
  -2   3  16       1278.63       1211.57        40.80 o                         
  -1   3  16        231.11        212.65         6.43 o                         
   0   3  16       2430.59       2288.88        37.05 o                         
   1   3  16        231.81        216.82        14.40 o                         
   2   3  16       1296.47       1275.64        22.24 o                         
   3   3  16       1018.94       1020.84        21.21 o                         
   4   3  16        184.58        192.88         6.27 o                         
   5   3  16        373.33        374.26         9.34 o                         
   6   3  16        838.19        881.10        19.31 o                         
   7   3  16        337.37        354.14        11.60 o                         
   8   3  16        968.20       1017.44        24.30 o                         
  -8   4  16          0.63         -2.40         4.80 o                         
  -7   4  16        994.73        957.58        32.80 o                         
  -6   4  16        632.47        618.96        32.80 o                         
  -5   4  16        663.09        641.58        23.20 o                         
  -4   4  16       1823.34       1760.30        34.79 o                         
  -3   4  16        316.41        304.54         8.05 o                         
  -2   4  16       1260.10       1195.75        20.61 o                         
  -1   4  16        796.88        761.23        14.90 o                         
   0   4  16       2938.25       2800.63        44.42 o                         
   1   4  16        806.18        801.62        40.40 o                         
   2   4  16       1160.84       1090.37        36.80 o                         
   3   4  16        269.22        264.69         7.62 o                         
   4   4  16       1814.51       1735.42        38.57 o                         
   5   4  16        666.63        654.82        12.03 o                         
   6   4  16        629.16        637.41        13.53 o                         
   7   4  16       1002.74        990.68        23.17 o                         
   8   4  16          0.44          0.55         3.64 o                         
  -8   5  16        734.99        763.18        28.80 o                         
  -7   5  16         42.81         50.40         8.00 o                         
  -6   5  16       1656.83       1590.36        48.80 o                         
  -5   5  16         25.84         26.40         5.60 o                         
  -4   5  16        467.72        474.35        12.72 o                         
  -3   5  16        450.75        449.76        10.31 o                         
  -2   5  16        251.40        243.06         7.07 o                         
  -1   5  16        436.67        416.62         9.85 o                         
   0   5  16       1172.00       1144.79        20.61 o                         
   1   5  16        435.96        427.92        12.72 o                         
   2   5  16        253.44        234.77         9.32 o                         
   3   5  16        469.97        474.23        10.97 o                         
   4   5  16        470.06        442.19        11.23 o                         
   5   5  16         25.12         28.18         4.67 o                         
   6   5  16       1696.51       1666.15        25.24 o                         
   7   5  16         43.08         50.21         6.80 o                         
   8   5  16        725.75        763.11        20.34 o                         
  -8   6  16         31.93         34.40         7.20 o                         
  -7   6  16        192.09        176.80        12.80 o                         
  -6   6  16        408.02        439.99        19.20 o                         
  -5   6  16       1126.82       1148.77        36.00 o                         
  -4   6  16        463.49        464.37        14.80 o                         
  -3   6  16        676.57        668.91        13.68 o                         
  -2   6  16        898.70        877.28        16.75 o                         
  -1   6  16        848.28        799.62        19.69 o                         
   0   6  16       2655.93       2600.39        41.79 o                         
   1   6  16        866.41        794.69        20.08 o                         
   2   6  16        909.68        896.67        22.04 o                         
   3   6  16        682.74        699.43        14.77 o                         
   4   6  16        498.82        488.55        11.81 o                         
   5   6  16       1161.53       1144.21        18.62 o                         
   6   6  16        433.23        455.64         9.94 o                         
   7   6  16        190.70        191.79         9.00 o                         
   8   6  16         34.96         34.82         5.35 o                         
  -7   7  16        152.86        159.20        12.00 o                         
  -6   7  16        364.44        386.39        17.60 o                         
  -5   7  16         13.46          9.60         5.60 o                         
  -4   7  16        191.85        201.36        14.40 o                         
  -3   7  16       1157.62       1083.29        20.31 o                         
  -2   7  16       2346.29       2234.98        37.05 o                         
  -1   7  16        185.20        180.17         6.27 o                         
   0   7  16        666.28        642.30        13.48 o                         
   1   7  16        184.82        180.27         8.19 o                         
   2   7  16       2362.89       2288.16        64.80 o                         
   3   7  16       1185.49       1130.76        21.68 o                         
   4   7  16        179.05        171.33         7.23 o                         
   5   7  16         12.62         12.34         2.84 o                         
   6   7  16        354.41        370.20         8.91 o                         
   7   7  16        142.36        137.99        14.00 o                         
  -7   8  16          6.46          1.60         5.60 o                         
  -6   8  16        204.62        200.00        12.80 o                         
  -5   8  16        903.31        882.38        30.40 o                         
  -4   8  16       2603.32       2526.23        50.04 o                         
  -3   8  16        247.12        248.14         7.53 o                         
  -2   8  16        780.78        754.57        15.36 o                         
  -1   8  16        433.29        423.08        14.87 o                         
   0   8  16       1778.25       1700.14        29.32 o                         
   1   8  16        448.70        444.25        13.78 o                         
   2   8  16        805.99        755.17        19.77 o                         
   3   8  16        221.67        224.00        13.60 o                         
   4   8  16       2638.30       2556.95        36.39 o                         
   5   8  16        910.47        884.55        15.80 o                         
   6   8  16        194.94        191.88         7.97 o                         
   7   8  16          5.36          1.26         3.84 o                         
  -6   9  16        359.46        359.99        17.60 o                         
  -5   9  16        230.07        241.59        13.60 o                         
  -4   9  16        397.30        382.14        12.15 o                         
  -3   9  16        601.18        569.55        13.05 o                         
  -2   9  16        197.49        205.82         7.20 o                         
  -1   9  16        905.36        894.79        17.78 o                         
   0   9  16       1451.37       1448.87        25.94 o                         
   1   9  16        891.32        876.02        22.86 o                         
   2   9  16        215.33        226.45        10.40 o                         
   3   9  16        610.61        592.88        13.04 o                         
   4   9  16        406.70        394.52         9.26 o                         
   5   9  16        241.69        238.38         7.74 o                         
   6   9  16        375.60        361.23        10.94 o                         
  -5  10  16        408.50        441.59        20.00 o                         
  -4  10  16        373.77        379.10        14.40 o                         
  -3  10  16        525.17        510.08        12.12 o                         
  -2  10  16        396.46        392.65        10.27 o                         
  -1  10  16        166.25        159.13         8.19 o                         
   0  10  16       3167.36       3199.64        65.32 o                         
   1  10  16        178.43        157.76         8.43 o                         
   2  10  16        399.24        402.00        14.11 o                         
   3  10  16        541.05        516.60        16.05 o                         
   4  10  16        405.26        434.02        14.58 o                         
   5  10  16        430.05        450.44        10.51 o                         
  -4  11  16         34.49         38.80         5.09 o                         
  -3  11  16        384.81        375.30        15.60 o                         
  -2  11  16        925.13        935.52        24.30 o                         
  -1  11  16        306.97        313.40        12.41 o                         
   0  11  16        100.69        119.31         8.43 o                         
   1  11  16        299.53        334.82        12.97 o                         
   2  11  16        932.43        967.22        25.13 o                         
   3  11  16        392.71        403.49        14.35 o                         
   4  11  16         39.69         44.48         6.15 o                         
  -3  12  16        158.31        143.20        12.00 o                         
  -2  12  16        538.67        519.16        18.80 o                         
  -1  12  16        151.63        142.22         9.00 o                         
   0  12  16        892.83        885.46        28.00 o                         
   1  12  16        143.92        143.01         9.00 o                         
   2  12  16        504.47        512.43        44.00 o                         
   3  12  16        144.18        151.02         9.22 o                         
   0  13  16        302.56        319.26        13.54 o                         
   1   0  17       2150.81       2111.65        41.04 o                         
   2   0  17        436.84        444.44        10.91 o                         
   3   0  17         42.37         42.91         3.73 o                         
   4   0  17       2007.78       1997.56        57.20 o                         
   5   0  17        872.23        889.28        44.80 o                         
   6   0  17        332.24        314.26        11.34 o                         
   7   0  17       1451.28       1444.76        43.20 o                         
   8   0  17         15.05         15.07         3.64 o                         
  -8   1  17         67.77         65.79         5.92 o                         
  -7   1  17       1018.18       1017.58        33.60 o                         
  -6   1  17        538.51        537.74        16.34 o                         
  -5   1  17        273.48        259.75        10.51 o                         
  -4   1  17       2034.66       2037.44        62.80 o                         
  -3   1  17       1416.69       1440.71        25.96 o                         
  -2   1  17       2518.20       2463.05        41.40 o                         
  -1   1  17       5273.63       5286.28       172.40 o                         
   0   1  17        474.14        451.98        14.58 o                         
   1   1  17       5298.09       5388.54        82.43 o                         
   2   1  17       2568.75       2551.38        61.53 o                         
   3   1  17       1420.56       1473.86        21.98 o                         
   4   1  17       2082.87       2091.83        34.02 o                         
   5   1  17        244.39        232.33         7.21 o                         
   6   1  17        532.04        547.26        15.72 o                         
   7   1  17       1040.32       1083.97        33.60 o                         
   8   1  17         64.06         71.84         5.92 o                         
  -8   2  17        315.01        319.16        11.27 o                         
  -7   2  17        187.02        180.00        12.00 o                         
  -6   2  17         46.99         47.90         6.06 o                         
  -5   2  17        292.28        290.68        11.84 o                         
  -4   2  17        507.75        471.30        16.00 o                         
  -3   2  17        579.33        573.64        13.17 o                         
  -2   2  17        666.70        646.12        14.39 o                         
  -1   2  17        331.20        309.12        14.07 o                         
   0   2  17       2634.88       2613.11        51.39 o                         
   1   2  17        344.24        317.66        11.92 o                         
   2   2  17        674.76        659.29        14.29 o                         
   3   2  17        585.01        589.49        10.94 o                         
   4   2  17        510.48        512.49        11.81 o                         
   5   2  17        293.41        307.03         8.35 o                         
   6   2  17         49.79         54.24         4.30 o                         
   7   2  17        186.91        193.40         6.76 o                         
   8   2  17        312.35        331.99        16.00 o                         
  -8   3  17         53.46         57.41         5.35 o                         
  -7   3  17        413.99        423.19        19.20 o                         
  -6   3  17        562.96        562.31        17.61 o                         
  -5   3  17        874.42        812.02        22.62 o                         
  -4   3  17       1515.86       1449.38        27.39 o                         
  -3   3  17        605.35        585.63        14.71 o                         
  -2   3  17        622.23        581.98        15.20 o                         
  -1   3  17        974.97        936.71        21.16 o                         
   0   3  17       3988.25       3881.12        60.41 o                         
   1   3  17        955.86        933.02        24.40 o                         
   2   3  17        624.91        578.90        28.35 o                         
   3   3  17        623.67        599.61        11.33 o                         
   4   3  17       1450.54       1476.05        25.17 o                         
   5   3  17        880.47        869.03        16.42 o                         
   6   3  17        538.29        549.19        12.59 o                         
   7   3  17        408.86        427.01        13.28 o                         
   8   3  17         49.62         42.96         5.35 o                         
  -8   4  17         23.79         24.80         7.20 o                         
  -7   4  17       3042.94       3092.73        84.00 o                         
  -6   4  17        259.27        247.36        11.38 o                         
  -5   4  17        250.47        242.39        12.80 o                         
  -4   4  17         96.07         87.25         5.57 o                         
  -3   4  17       1054.48       1059.58        23.19 o                         
  -2   4  17       1036.79       1033.65        18.93 o                         
  -1   4  17       5853.94       5619.44        84.89 o                         
   0   4  17        174.90        190.53         6.43 o                         
   1   4  17       5873.57       5596.63       106.91 o                         
   2   4  17       1031.28       1028.52        24.60 o                         
   3   4  17       1038.54       1059.16        18.94 o                         
   4   4  17        102.19         89.95         4.37 o                         
   5   4  17        262.17        278.78        11.03 o                         
   6   4  17        248.56        258.00        10.18 o                         
   7   4  17       3020.67       3067.84        83.20 o                         
   8   4  17         27.03         25.19         5.60 o                         
  -8   5  17        247.54        255.99        15.20 o                         
  -7   5  17         29.23         32.00         6.40 o                         
  -6   5  17        106.59        104.80         9.60 o                         
  -5   5  17        702.38        677.58        24.80 o                         
  -4   5  17        946.93        942.73        21.21 o                         
  -3   5  17         86.87         78.55         4.30 o                         
  -2   5  17        925.06        894.25        19.07 o                         
  -1   5  17       1314.19       1250.43        22.28 o                         
   0   5  17          0.73          0.55         2.12 o                         
   1   5  17       1296.66       1234.11        41.60 o                         
   2   5  17        922.74        899.94        22.04 o                         
   3   5  17         91.84         90.33         4.91 o                         
   4   5  17        958.62        936.99        18.77 o                         
   5   5  17        692.72        669.34        14.90 o                         
   6   5  17        110.21        104.19         5.50 o                         
   7   5  17         24.53         25.53         4.78 o                         
   8   5  17        245.51        250.53        10.70 o                         
  -7   6  17         90.64         72.80         9.60 o                         
  -6   6  17        774.64        738.38        27.20 o                         
  -5   6  17        394.12        395.19        17.60 o                         
  -4   6  17        265.21        276.44         9.57 o                         
  -3   6  17         70.77         69.91         4.45 o                         
  -2   6  17        821.37        751.65        15.23 o                         
  -1   6  17        494.66        490.87        11.37 o                         
   0   6  17        183.29        187.82         6.61 o                         
   1   6  17        523.95        507.58        32.80 o                         
   2   6  17        846.29        808.31        33.60 o                         
   3   6  17         87.78         90.52         6.19 o                         
   4   6  17        277.00        283.32         8.71 o                         
   5   6  17        417.59        443.79        11.53 o                         
   6   6  17        763.26        733.46        13.74 o                         
   7   6  17         89.12         89.23         7.05 o                         
  -7   7  17        197.57        183.20        12.80 o                         
  -6   7  17        428.19        421.59        19.20 o                         
  -5   7  17         31.08         37.60         7.20 o                         
  -4   7  17        793.46        790.59        18.94 o                         
  -3   7  17       1779.86       1733.63        29.53 o                         
  -2   7  17         87.32         89.19         4.76 o                         
  -1   7  17        996.12        961.65        18.43 o                         
   0   7  17       1223.86       1154.25        21.36 o                         
   1   7  17        995.17        984.32        33.60 o                         
   2   7  17         93.28         99.02         8.80 o                         
   3   7  17       1798.51       1724.28        38.15 o                         
   4   7  17        791.41        743.40        16.46 o                         
   5   7  17         34.16         32.86         3.48 o                         
   6   7  17        412.75        396.13         9.54 o                         
   7   7  17        201.56        198.13         8.42 o                         
  -6   8  17         53.40         52.80         8.00 o                         
  -5   8  17        192.10        206.39        12.80 o                         
  -4   8  17       1402.24       1340.01        33.60 o                         
  -3   8  17        167.41        160.91         6.43 o                         
  -2   8  17         52.34         52.71         4.30 o                         
  -1   8  17        356.11        336.29         9.21 o                         
   0   8  17        132.68        138.76         5.97 o                         
   1   8  17        352.32        350.07        20.00 o                         
   2   8  17         59.41         51.67         8.00 o                         
   3   8  17        163.08        152.63         8.43 o                         
   4   8  17       1416.19       1347.96        21.57 o                         
   5   8  17        192.27        199.26         6.41 o                         
   6   8  17         51.20         44.10         4.13 o                         
  -6   9  17        380.48        395.19        18.40 o                         
  -5   9  17         59.85         76.00         8.80 o                         
  -4   9  17        162.56        162.28         7.92 o                         
  -3   9  17       1344.65       1304.22        25.40 o                         
  -2   9  17        361.46        352.41         9.68 o                         
  -1   9  17       2106.82       2033.63        34.87 o                         
   0   9  17        284.50        265.39         8.41 o                         
   1   9  17       2169.21       2089.78        66.80 o                         
   2   9  17        373.04        355.92        13.20 o                         
   3   9  17       1347.63       1298.17        23.94 o                         
   4   9  17        175.97        173.42         6.15 o                         
   5   9  17         41.75         41.92         3.89 o                         
   6   9  17        359.95        354.39        10.80 o                         
  -5  10  17       1460.73       1458.36        46.40 o                         
  -4  10  17        249.53        249.62        10.18 o                         
  -3  10  17        463.52        469.25        11.99 o                         
  -2  10  17        537.99        554.44        13.17 o                         
  -1  10  17         90.72         91.25         7.29 o                         
   0  10  17       1555.58       1557.70        35.89 o                         
   1  10  17         86.39         82.91         7.05 o                         
   2  10  17        537.24        542.67        16.94 o                         
   3  10  17        492.86        477.99        15.49 o                         
   4  10  17        258.66        263.30        11.50 o                         
   5  10  17       1468.65       1472.07        24.06 o                         
  -4  11  17        227.47        239.44        12.40 o                         
  -3  11  17       1582.64       1655.16        52.80 o                         
  -2  11  17        107.30        113.26         7.86 o                         
  -1  11  17        787.77        765.08        21.41 o                         
   0  11  17        151.24        156.76        13.20 o                         
   1  11  17        777.70        779.08        21.73 o                         
   2  11  17        106.49        118.60         8.43 o                         
   3  11  17       1601.73       1674.69        38.98 o                         
   4  11  17        244.63        245.89        11.50 o                         
  -2  12  17        232.16        239.61        11.27 o                         
  -1  12  17        902.06        935.72        25.13 o                         
   0  12  17        163.77        170.94         9.79 o                         
   1  12  17        876.20        903.33        24.81 o                         
   2  12  17        225.66        235.14        16.40 o                         
   0   0  18       1542.84       1510.36        49.60 o                         
   1   0  18        337.98        397.82        13.85 o                         
   2   0  18        102.97         97.17         5.47 o                         
   3   0  18       9897.25       9810.73       146.57 o                         
   4   0  18       3020.34       2992.95       111.60 o                         
   5   0  18        406.57        413.00        13.64 o                         
   6   0  18          3.46          6.40         3.84 o                         
   7   0  18         19.85         27.20         6.40 o                         
   8   0  18        103.20        122.67         7.05 o                         
  -8   1  18        254.35        255.92        10.18 o                         
  -7   1  18        351.02        359.19        16.80 o                         
  -6   1  18        705.00        733.04        43.60 o                         
  -5   1  18          8.26          3.77         3.50 o                         
  -4   1  18         11.12         10.63         3.84 o                         
  -3   1  18        454.91        431.65        12.74 o                         
  -2   1  18       1103.63       1100.30        20.79 o                         
  -1   1  18       1186.39       1276.55        30.97 o                         
   0   1  18       1999.65       1781.73       203.60 o                         
   1   1  18       1194.90       1272.61        37.60 o                         
   2   1  18       1050.22       1043.90        20.45 o                         
   3   1  18        446.32        440.12        11.12 o                         
   4   1  18         18.06         23.71         3.99 o                         
   5   1  18          7.55          5.73         3.25 o                         
   6   1  18        721.22        718.74        19.13 o                         
   7   1  18        341.90        346.39        16.00 o                         
   8   1  18        252.42        284.71        13.60 o                         
  -8   2  18        194.68        205.33         9.05 o                         
  -7   2  18         64.27         71.20         8.80 o                         
  -6   2  18        247.87        249.06        11.10 o                         
  -5   2  18        825.53        842.30        22.46 o                         
  -4   2  18         91.62         81.29         6.90 o                         
  -3   2  18       2287.44       2230.41        38.43 o                         
  -2   2  18       2868.11       2732.57        45.76 o                         
  -1   2  18       1396.82       1436.21        26.40 o                         
   0   2  18       6583.79       6484.86       145.60 o                         
   1   2  18       1397.60       1469.65        34.38 o                         
   2   2  18       2856.76       2796.57        45.67 o                         
   3   2  18       2293.60       2299.65        32.65 o                         
   4   2  18        112.34        124.38         5.44 o                         
   5   2  18        809.35        848.41        16.84 o                         
   6   2  18        258.01        252.90         9.79 o                         
   7   2  18         63.12         63.20         8.00 o                         
   8   2  18        197.69        204.80        12.80 o                         
  -8   3  18       1265.71       1312.01        29.10 o                         
  -7   3  18        553.48        544.79        22.40 o                         
  -6   3  18       1824.72       1835.06        42.48 o                         
  -5   3  18        120.27        124.17        12.40 o                         
  -4   3  18        277.87        281.39        24.80 o                         
  -3   3  18        719.59        723.22        15.70 o                         
  -2   3  18       2270.16       2134.68       115.32 o                         
  -1   3  18       1967.46       1869.80        37.85 o                         
   0   3  18       3659.50       3481.81       140.41 o                         
   1   3  18       1982.99       1844.50        98.00 o                         
   2   3  18       2256.59       2226.54        57.65 o                         
   3   3  18        704.56        759.27        13.50 o                         
   4   3  18        262.82        265.35         7.82 o                         
   5   3  18        119.01        124.31         5.68 o                         
   6   3  18       1836.90       1936.18        32.27 o                         
   7   3  18        557.89        572.06        18.40 o                         
   8   3  18       1233.84       1255.17        40.80 o                         
  -8   4  18        165.86        184.80        13.60 o                         
  -7   4  18         29.35         29.60         6.40 o                         
  -6   4  18        526.68        478.05        18.40 o                         
  -5   4  18         12.58          7.95         5.60 o                         
  -4   4  18       1660.55       1587.59        50.80 o                         
  -3   4  18       3331.17       3264.57        71.60 o                         
  -2   4  18        880.99        849.74        22.66 o                         
  -1   4  18        155.81        153.55         5.97 o                         
   0   4  18        710.52        649.40        13.66 o                         
   1   4  18        157.77        147.10         8.40 o                         
   2   4  18        937.21        929.51        22.80 o                         
   3   4  18       3271.41       3145.53        68.16 o                         
   4   4  18       1667.52       1660.75        28.11 o                         
   5   4  18         12.47         11.92         3.05 o                         
   6   4  18        513.51        525.75        15.24 o                         
   7   4  18         26.91         29.60         4.78 o                         
   8   4  18        161.04        166.62         8.75 o                         
  -7   5  18        196.75        184.25        11.01 o                         
  -6   5  18       1678.28       1663.16        50.40 o                         
  -5   5  18        295.99        313.59        15.20 o                         
  -4   5  18        230.97        213.46         8.19 o                         
  -3   5  18        156.22        133.37         5.68 o                         
  -2   5  18       1508.50       1419.19        24.91 o                         
  -1   5  18        283.68        273.68         8.00 o                         
   0   5  18       1263.02       1184.61        21.82 o                         
   1   5  18        273.57        275.62        10.18 o                         
   2   5  18       1497.08       1416.36        32.23 o                         
   3   5  18        160.15        151.08         6.30 o                         
   4   5  18        238.98        232.13         8.00 o                         
   5   5  18        292.11        295.49         9.38 o                         
   6   5  18       1677.57       1677.53        29.36 o                         
   7   5  18        198.90        193.25        10.80 o                         
  -7   6  18        213.24        209.59        13.60 o                         
  -6   6  18        159.70        164.00        12.00 o                         
  -5   6  18       1024.29       1019.98        33.60 o                         
  -4   6  18        143.76        150.33         9.60 o                         
  -3   6  18        972.31        928.59        18.00 o                         
  -2   6  18        769.47        765.77        15.36 o                         
  -1   6  18        243.54        234.49         7.53 o                         
   0   6  18       1697.30       1644.24        28.43 o                         
   1   6  18        243.89        237.56         9.57 o                         
   2   6  18        762.83        736.92        19.77 o                         
   3   6  18        970.99        941.16        23.47 o                         
   4   6  18        140.83        135.48         6.30 o                         
   5   6  18       1040.64       1018.77        20.75 o                         
   6   6  18        162.45        149.44         5.75 o                         
   7   6  18        214.49        202.64         9.57 o                         
  -7   7  18        104.97         98.40        11.20 o                         
  -6   7  18        768.17        749.58        28.00 o                         
  -5   7  18        127.67        142.40        10.40 o                         
  -4   7  18        394.74        394.63        12.15 o                         
  -3   7  18        203.89        202.36         6.90 o                         
  -2   7  18        206.49        202.00         7.07 o                         
  -1   7  18         22.34         20.65         3.23 o                         
   0   7  18        844.36        814.74        16.58 o                         
   1   7  18         29.13         22.75         4.21 o                         
   2   7  18        210.45        223.30         9.32 o                         
   3   7  18        198.64        200.17        11.60 o                         
   4   7  18        411.01        412.61        11.20 o                         
   5   7  18        122.71        115.89         5.02 o                         
   6   7  18        760.02        774.11        14.64 o                         
   7   7  18        105.12        109.68         6.59 o                         
  -6   8  18        197.00        211.19        13.60 o                         
  -5   8  18        262.76        259.99        14.40 o                         
  -4   8  18        928.38        869.42        21.21 o                         
  -3   8  18       2604.76       2426.73        39.99 o                         
  -2   8  18       2486.43       2407.70        39.36 o                         
  -1   8  18        188.19        164.70         6.61 o                         
   0   8  18       1321.02       1260.91        23.34 o                         
   1   8  18        184.12        168.89         8.75 o                         
   2   8  18       2431.28       2285.63        50.04 o                         
   3   8  18       2562.14       2396.12        68.00 o                         
   4   8  18        914.01        860.12        18.77 o                         
   5   8  18        250.67        269.10         7.71 o                         
   6   8  18        179.09        177.01         6.55 o                         
  -5   9  18         12.21         13.60         6.40 o                         
  -4   9  18        240.09        232.90         9.32 o                         
  -3   9  18        215.03        194.59         7.20 o                         
  -2   9  18        208.72        199.92         7.20 o                         
  -1   9  18       1339.88       1334.52        24.74 o                         
   0   9  18        831.32        810.02        16.98 o                         
   1   9  18       1341.11       1285.57        31.10 o                         
   2   9  18        191.06        180.17         9.57 o                         
   3   9  18        211.75        199.97        10.14 o                         
   4   9  18        231.07        224.81        10.37 o                         
   5   9  18         16.61         19.98         3.41 o                         
  -5  10  18        185.93        195.20        13.60 o                         
  -4  10  18        444.66        475.66        20.40 o                         
  -3  10  18         49.25         49.06         5.35 o                         
  -2  10  18       1163.95       1191.56        23.06 o                         
  -1  10  18        315.28        289.43        11.84 o                         
   0  10  18         61.68         69.83         7.05 o                         
   1  10  18        324.56        301.11        13.60 o                         
   2  10  18       1180.14       1206.62        29.66 o                         
   3  10  18         56.55         51.30         5.92 o                         
   4  10  18        413.47        462.76        25.20 o                         
   5  10  18        173.10        172.16         8.29 o                         
  -3  11  18         92.67         89.60        10.40 o                         
  -2  11  18        196.04        200.19        10.14 o                         
  -1  11  18        647.70        639.77        21.60 o                         
   0  11  18        350.15        362.70        13.78 o                         
   1  11  18        654.87        666.71        20.03 o                         
   2  11  18        194.23        192.90        10.40 o                         
   3  11  18         89.11         86.69         8.07 o                         
  -2  12  18        936.07        973.79        50.00 o                         
  -1  12  18        142.80        139.63         9.00 o                         
   0  12  18       1059.65       1075.39        28.22 o                         
   1  12  18        141.30        143.32         9.57 o                         
   2  12  18        948.89       1004.27        27.08 o                         
   1   0  19        359.02        383.52        10.54 o                         
   2   0  19       1093.43       1115.95        21.67 o                         
   3   0  19        183.33        171.63         6.81 o                         
   4   0  19        813.90        805.51        21.14 o                         
   5   0  19        979.52        984.40        56.40 o                         
   6   0  19          1.07          6.86         3.84 o                         
   7   0  19        321.30        303.19        16.00 o                         
   8   0  19          2.49         -2.47         3.25 o                         
  -8   1  19         13.48         16.40         4.53 o                         
  -7   1  19         16.75          9.60         5.60 o                         
  -6   1  19        360.47        359.90        13.44 o                         
  -5   1  19        563.27        570.65        22.80 o                         
  -4   1  19        825.55        854.16        22.68 o                         
  -3   1  19       1003.62       1015.69        19.86 o                         
  -2   1  19       1926.66       1937.46        33.67 o                         
  -1   1  19       1243.55       1220.95        23.28 o                         
   0   1  19        168.56        186.60         9.57 o                         
   1   1  19       1187.25       1201.29        63.20 o                         
   2   1  19       1899.93       1933.30        33.54 o                         
   3   1  19        993.07        972.49        19.57 o                         
   4   1  19        865.66        890.57        38.40 o                         
   5   1  19        534.96        532.32        15.94 o                         
   6   1  19        387.80        402.47        14.80 o                         
   7   1  19         17.32         24.00         6.40 o                         
   8   1  19         16.76         23.83         4.42 o                         
  -8   2  19        409.51        414.53        22.40 o                         
  -7   2  19       2173.91       2228.75        65.60 o                         
  -6   2  19        499.69        497.71        16.70 o                         
  -5   2  19         66.81         80.48         7.39 o                         
  -4   2  19        358.47        364.89        13.76 o                         
  -3   2  19         33.37         32.18         3.66 o                         
  -2   2  19        481.73        440.24        11.46 o                         
  -1   2  19        466.17        453.22        11.74 o                         
   0   2  19       2351.63       2312.01        50.68 o                         
   1   2  19        502.03        483.54        15.94 o                         
   2   2  19        480.07        456.57        11.63 o                         
   3   2  19         37.16         41.32         5.21 o                         
   4   2  19        357.70        395.49        12.29 o                         
   5   2  19         67.71         75.97         7.60 o                         
   6   2  19        501.48        508.74        15.15 o                         
   7   2  19       2202.38       2365.54        64.80 o                         
   8   2  19        420.65        423.99        19.20 o                         
  -8   3  19        112.40        110.54         7.29 o                         
  -7   3  19        119.34        125.60        11.20 o                         
  -6   3  19        164.30        167.42        10.29 o                         
  -5   3  19        609.73        581.56        18.78 o                         
  -4   3  19       1119.29       1091.03        28.22 o                         
  -3   3  19        188.83        190.15         9.56 o                         
  -2   3  19        575.10        539.44        15.03 o                         
  -1   3  19       1347.87       1244.06        42.97 o                         
   0   3  19        249.65        245.92        11.10 o                         
   1   3  19       1346.11       1235.06        56.40 o                         
   2   3  19        593.70        582.09        17.86 o                         
   3   3  19        171.41        187.03         6.16 o                         
   4   3  19       1085.04       1105.07        20.55 o                         
   5   3  19        629.31        648.79        13.81 o                         
   6   3  19        179.16        196.31        12.40 o                         
   7   3  19        117.84        114.40         9.60 o                         
   8   3  19        108.37        116.00        10.40 o                         
  -7   4  19         64.51         61.87         7.25 o                         
  -6   4  19         11.40         11.83         4.84 o                         
  -5   4  19       3518.27       3394.94       145.20 o                         
  -4   4  19        264.96        244.21        14.80 o                         
  -3   4  19       1387.89       1366.85        28.85 o                         
  -2   4  19        398.89        396.82        11.88 o                         
  -1   4  19          8.34          6.96         2.70 o                         
   0   4  19       1017.47        930.83        18.29 o                         
   1   4  19         14.45          8.40         3.39 o                         
   2   4  19        393.05        390.36        13.28 o                         
   3   4  19       1376.17       1329.71        21.51 o                         
   4   4  19        270.19        285.10         8.29 o                         
   5   4  19       3503.02       3659.98        69.82 o                         
   6   4  19         14.84         13.12         4.21 o                         
   7   4  19         62.49         66.08         6.22 o                         
  -7   5  19         29.94         35.12         9.60 o                         
  -6   5  19          1.33          5.11         4.72 o                         
  -5   5  19        123.14        107.20         9.60 o                         
  -4   5  19        474.67        501.59        20.00 o                         
  -3   5  19        580.82        611.82        12.92 o                         
  -2   5  19        172.92        173.82         6.47 o                         
  -1   5  19        774.14        783.16        15.83 o                         
   0   5  19         13.84         13.50         2.90 o                         
   1   5  19        745.78        720.24        19.51 o                         
   2   5  19        163.84        151.04         8.40 o                         
   3   5  19        571.68        565.00        17.25 o                         
   4   5  19        441.78        445.86        11.66 o                         
   5   5  19        122.10        114.29        13.20 o                         
   6   5  19          1.82          4.40         3.96 o                         
   7   5  19         32.06         36.00         5.35 o                         
  -7   6  19       1254.08       1200.84        88.40 o                         
  -6   6  19         52.78         50.40         8.00 o                         
  -5   6  19        302.91        302.39        16.00 o                         
  -4   6  19          2.96          6.33         5.20 o                         
  -3   6  19        255.51        266.37        10.36 o                         
  -2   6  19         32.37         28.05         3.37 o                         
  -1   6  19       1084.07       1033.48        19.85 o                         
   0   6  19          3.32          0.80         2.59 o                         
   1   6  19       1115.22       1067.91        25.44 o                         
   2   6  19         28.47         26.15         4.53 o                         
   3   6  19        259.41        260.43        22.80 o                         
   4   6  19          3.48          1.28         2.90 o                         
   5   6  19        298.62        300.04         9.68 o                         
   6   6  19         49.39         50.57         4.57 o                         
   7   6  19       1275.30       1278.61        29.35 o                         
  -6   7  19        189.58        213.59        13.60 o                         
  -5   7  19        415.58        415.99        19.20 o                         
  -4   7  19        637.02        632.71        16.68 o                         
  -3   7  19        177.47        176.98         6.61 o                         
  -2   7  19        553.81        535.35        12.29 o                         
  -1   7  19        348.30        331.86         9.38 o                         
   0   7  19         34.35         36.87         3.83 o                         
   1   7  19        328.84        318.79        11.84 o                         
   2   7  19        559.80        502.89        15.81 o                         
   3   7  19        183.31        181.87         9.00 o                         
   4   7  19        619.60        607.54        14.90 o                         
   5   7  19        418.04        409.36        11.66 o                         
   6   7  19        201.85        211.24         7.12 o                         
  -6   8  19         55.40         61.60         8.80 o                         
  -5   8  19        661.10        671.98        26.40 o                         
  -4   8  19        442.73        440.40        13.85 o                         
  -3   8  19        146.03        130.64         6.30 o                         
  -2   8  19         18.73         24.54         3.52 o                         
  -1   8  19        731.58        717.34        15.59 o                         
   0   8  19         74.18         75.20         5.22 o                         
   1   8  19        708.66        698.12        19.46 o                         
   2   8  19         15.07         16.51         4.21 o                         
   3   8  19        126.28        126.53         8.19 o                         
   4   8  19        450.27        470.65        15.49 o                         
   5   8  19        655.45        650.75        13.11 o                         
   6   8  19         54.16         43.38         4.06 o                         
  -5   9  19        113.98        120.80        11.20 o                         
  -4   9  19        658.67        638.00        17.25 o                         
  -3   9  19        728.31        732.41        19.23 o                         
  -2   9  19       1152.96       1112.51        21.38 o                         
  -1   9  19       1338.11       1263.58        23.81 o                         
   0   9  19          5.93          6.44         3.17 o                         
   1   9  19       1301.36       1236.58        30.23 o                         
   2   9  19       1119.99       1039.52        27.13 o                         
   3   9  19        730.71        750.85        21.16 o                         
   4   9  19        636.47        626.31        14.55 o                         
   5   9  19        115.53        119.66         5.69 o                         
  -4  10  19         48.44         47.08         5.35 o                         
  -3  10  19         46.80         50.80         5.66 o                         
  -2  10  19         20.64         19.53         3.64 o                         
  -1  10  19        285.18        302.05        16.40 o                         
   0  10  19        961.38        986.32        55.20 o                         
   1  10  19        290.27        300.23        12.64 o                         
   2  10  19         24.30         26.66         5.35 o                         
   3  10  19         42.13         45.01         6.15 o                         
   4  10  19         50.27         46.24         6.49 o                         
  -3  11  19         79.08         67.20         9.60 o                         
  -2  11  19        134.81        141.84         8.75 o                         
  -1  11  19        315.10        345.35        13.21 o                         
   0  11  19        258.46        257.63        15.20 o                         
   1  11  19        289.27        304.21        12.97 o                         
   2  11  19        144.77        134.71         8.84 o                         
   3  11  19         78.39         75.91         7.62 o                         
   0  12  19        506.53        510.85        17.19 o                         
   0   0  20       1839.18       1583.16        52.00 o                         
   1   0  20       3161.72       3024.89        49.85 o                         
   2   0  20       3428.05       3409.16        55.20 o                         
   3   0  20        221.31        215.40         7.68 o                         
   4   0  20        412.43        425.48        14.02 o                         
   5   0  20        766.86        748.49        28.80 o                         
   6   0  20        110.94        118.51         8.26 o                         
   7   0  20        813.08        847.18        30.40 o                         
   8   0  20          0.71          5.60         3.96 o                         
  -7   1  20        410.29        435.99        20.00 o                         
  -6   1  20       1456.85       1517.86        38.80 o                         
  -5   1  20        136.98        131.17         8.58 o                         
  -4   1  20        179.17        209.16        10.00 o                         
  -3   1  20        186.66        197.47        14.49 o                         
  -2   1  20        961.66        945.46        19.85 o                         
  -1   1  20        175.40        167.52         7.21 o                         
   0   1  20        449.08        455.42        15.72 o                         
   1   1  20        169.60        163.47         9.57 o                         
   2   1  20        991.59       1002.18        19.85 o                         
   3   1  20        186.65        187.11         7.56 o                         
   4   1  20        184.78        175.75         8.84 o                         
   5   1  20        146.78        158.30         8.26 o                         
   6   1  20       1479.21       1541.41        46.00 o                         
   7   1  20        399.39        432.79        19.20 o                         
  -7   2  20        285.10        292.79        16.00 o                         
  -6   2  20        366.56        407.90        14.94 o                         
  -5   2  20        105.35         95.02         8.12 o                         
  -4   2  20        144.53        160.24        14.40 o                         
  -3   2  20       1298.65       1282.30        25.22 o                         
  -2   2  20       1938.46       1919.67        34.85 o                         
  -1   2  20        199.77        187.67         7.36 o                         
   0   2  20        977.25        954.24        25.73 o                         
   1   2  20        205.18        205.97        17.20 o                         
   2   2  20       1945.27       2031.68        43.43 o                         
   3   2  20       1349.55       1378.64        49.28 o                         
   4   2  20        128.83        124.97         7.50 o                         
   5   2  20        102.47        106.80         7.50 o                         
   6   2  20        370.08        414.31        21.60 o                         
   7   2  20        285.59        283.99        15.20 o                         
  -7   3  20        381.62        394.13        15.53 o                         
  -6   3  20       1701.59       1798.08        62.80 o                         
  -5   3  20        444.82        422.57        15.83 o                         
  -4   3  20        254.98        265.72        16.80 o                         
  -3   3  20       1289.02       1286.32        25.12 o                         
  -2   3  20       1651.23       1612.45        40.43 o                         
  -1   3  20         47.05         34.80         4.09 o                         
   0   3  20        483.83        480.03        16.70 o                         
   1   3  20         47.85         38.70         5.92 o                         
   2   3  20       1693.00       1703.41        38.83 o                         
   3   3  20       1282.01       1319.57        24.80 o                         
   4   3  20        245.78        254.67        10.14 o                         
   5   3  20        440.50        431.08        18.00 o                         
   6   3  20       1689.82       1802.48        38.60 o                         
  -7   4  20         47.78         62.37         7.84 o                         
  -6   4  20         24.94         24.00         5.56 o                         
  -5   4  20       1695.23       1620.76        39.97 o                         
  -4   4  20        299.53        268.22        22.80 o                         
  -3   4  20        785.41        740.36        23.09 o                         
  -2   4  20        796.71        780.17        19.23 o                         
  -1   4  20       1761.58       1656.77        34.19 o                         
   0   4  20        645.86        593.59        23.20 o                         
   1   4  20       1771.01       1598.51       114.00 o                         
   2   4  20        775.66        728.28        32.40 o                         
   3   4  20        757.05        750.83        22.08 o                         
   4   4  20        290.95        312.44         8.75 o                         
   5   4  20       1730.22       1742.77        37.28 o                         
   6   4  20         24.62         26.40         7.20 o                         
   7   4  20         49.92         61.60         8.00 o                         
  -7   5  20        978.08        946.33        44.80 o                         
  -6   5  20       2865.23       2723.02       114.80 o                         
  -5   5  20          8.42          6.25         4.42 o                         
  -4   5  20         63.70         68.00         8.80 o                         
  -3   5  20        252.92        233.82         9.05 o                         
  -2   5  20       1036.27        993.38        19.23 o                         
  -1   5  20        230.53        231.92         7.53 o                         
   0   5  20        515.17        510.92        12.12 o                         
   1   5  20        213.91        218.43         9.32 o                         
   2   5  20       1055.99       1020.02        26.00 o                         
   3   5  20        253.29        236.59        10.14 o                         
   4   5  20         62.54         53.14         4.76 o                         
   5   5  20          6.70          8.21         4.21 o                         
   6   5  20       2898.42       2873.94        57.69 o                         
   7   5  20        982.77        998.22        24.30 o                         
  -6   6  20        344.93        366.39        18.40 o                         
  -5   6  20        182.30        204.00        12.80 o                         
  -4   6  20        236.96        231.99        13.60 o                         
  -3   6  20       1450.18       1452.97        25.54 o                         
  -2   6  20        701.61        692.70        14.77 o                         
  -1   6  20         24.31         24.19         3.37 o                         
   0   6  20       1877.44       1849.14        31.96 o                         
   1   6  20         23.73         19.41         4.80 o                         
   2   6  20        676.35        651.82        18.94 o                         
   3   6  20       1371.22       1376.93        48.80 o                         
   4   6  20        234.42        229.17         8.29 o                         
   5   6  20        187.42        189.72         7.95 o                         
   6   6  20        346.61        354.02        10.42 o                         
  -6   7  20        553.53        554.39        24.00 o                         
  -5   7  20        602.02        577.59        24.00 o                         
  -4   7  20        298.88        285.59        15.20 o                         
  -3   7  20       1063.95       1015.08        19.85 o                         
  -2   7  20        468.51        449.96        11.37 o                         
  -1   7  20        227.10        222.03         7.66 o                         
   0   7  20        734.40        736.44        18.96 o                         
   1   7  20        218.07        205.67         9.62 o                         
   2   7  20        487.17        466.56        20.80 o                         
   3   7  20       1069.46       1027.29        26.00 o                         
   4   7  20        291.28        269.03        11.50 o                         
   5   7  20        626.00        603.91        14.90 o                         
   6   7  20        564.20        570.62        12.30 o                         
  -5   8  20        323.80        336.79        17.60 o                         
  -4   8  20        139.00        131.20        11.20 o                         
  -3   8  20        167.83        168.60         8.19 o                         
  -2   8  20        850.49        816.97        17.05 o                         
  -1   8  20       1373.16       1288.83        24.12 o                         
   0   8  20         97.74         99.64         5.68 o                         
   1   8  20       1346.19       1279.24        31.20 o                         
   2   8  20        876.21        798.82        30.40 o                         
   3   8  20        161.42        151.08         8.75 o                         
   4   8  20        141.39        155.10         9.00 o                         
   5   8  20        311.47        314.86         8.70 o                         
  -5   9  20          6.20          5.60         5.60 o                         
  -4   9  20          5.39          8.80         5.60 o                         
  -3   9  20        114.76        112.29         9.20 o                         
  -2   9  20        113.20        123.98         6.43 o                         
  -1   9  20        490.94        451.65        11.78 o                         
   0   9  20        269.65        273.12         9.05 o                         
   1   9  20        483.23        437.97        15.24 o                         
   2   9  20        128.49        139.22         8.43 o                         
   3   9  20        110.44        111.97         9.20 o                         
   4   9  20          5.09          4.03         3.17 o                         
   5   9  20          6.87          9.73         3.32 o                         
  -4  10  20        498.80        521.59        23.20 o                         
  -3  10  20        981.23        999.47        24.60 o                         
  -2  10  20        463.52        467.72        12.42 o                         
  -1  10  20         15.58         12.50         4.42 o                         
   0  10  20       1291.15       1268.19        31.05 o                         
   1  10  20         17.52         15.62         4.78 o                         
   2  10  20        444.62        484.76        16.38 o                         
   3  10  20        995.87       1010.90        26.83 o                         
   4  10  20        540.66        558.85        18.33 o                         
  -2  11  20        455.88        454.88        15.81 o                         
  -1  11  20         30.05         38.04         5.76 o                         
   0  11  20        617.55        627.46        19.46 o                         
   1  11  20         27.31         28.37         5.66 o                         
   2  11  20        464.77        465.56        16.62 o                         
   1   0  21       1016.71       1031.13        27.13 o                         
   2   0  21       1478.79       1504.72        27.98 o                         
   3   0  21         68.99         80.85         5.47 o                         
   4   0  21        919.97        935.78        24.01 o                         
   5   0  21          5.67          1.92         3.99 o                         
   6   0  21         69.88         64.41         6.92 o                         
   7   0  21        544.99        565.59        23.20 o                         
  -7   1  21         59.86         52.80         8.80 o                         
  -6   1  21        581.68        605.93        25.20 o                         
  -5   1  21        321.53        328.39        14.00 o                         
  -4   1  21        330.72        321.50        14.80 o                         
  -3   1  21        549.84        573.52        14.54 o                         
  -2   1  21       1739.28       1717.28        31.93 o                         
  -1   1  21       1842.49       1825.84        33.14 o                         
   0   1  21        417.67        425.89        22.40 o                         
   1   1  21       1832.43       1905.47        42.71 o                         
   2   1  21       1773.67       1729.96        39.31 o                         
   3   1  21        549.03        563.53        13.72 o                         
   4   1  21        348.55        365.96        25.20 o                         
   5   1  21        337.07        347.15        12.86 o                         
   6   1  21        583.70        589.30        36.80 o                         
   7   1  21         61.02         56.00         8.00 o                         
  -7   2  21         54.09         46.02         6.92 o                         
  -6   2  21         49.00         49.02         6.66 o                         
  -5   2  21       1141.93       1181.92        39.60 o                         
  -4   2  21         70.96         84.48         7.51 o                         
  -3   2  21         34.86         29.18         4.44 o                         
  -2   2  21        346.73        342.35        10.29 o                         
  -1   2  21       2010.93       1983.32        35.91 o                         
   0   2  21        208.77        187.51        10.18 o                         
   1   2  21       2035.78       2108.43        46.29 o                         
   2   2  21        356.83        366.46        13.85 o                         
   3   2  21         42.04         35.80         4.24 o                         
   4   2  21         62.70         58.61         6.15 o                         
   5   2  21       1143.27       1195.46        28.13 o                         
   6   2  21         51.25         64.02        14.80 o                         
   7   2  21         55.26         51.20         8.00 o                         
  -7   3  21          5.47          9.60         5.32 o                         
  -6   3  21        794.50        809.70        23.79 o                         
  -5   3  21         78.68         74.28         7.39 o                         
  -4   3  21       1330.75       1313.68        32.64 o                         
  -3   3  21       1107.02       1084.65        26.62 o                         
  -2   3  21        593.73        569.80        14.39 o                         
  -1   3  21        477.21        469.01        12.89 o                         
   0   3  21       2186.10       1991.70        84.80 o                         
   1   3  21        509.21        499.87        18.80 o                         
   2   3  21        645.78        700.61        20.15 o                         
   3   3  21       1114.57       1126.66        22.28 o                         
   4   3  21       1299.02       1332.17        36.80 o                         
   5   3  21         80.17         77.05         6.72 o                         
   6   3  21        771.11        847.98        32.80 o                         
  -7   4  21       1215.49       1310.29        42.40 o                         
  -6   4  21        741.94        747.17        23.37 o                         
  -5   4  21        123.11        128.45         9.67 o                         
  -4   4  21        200.40        202.91        19.20 o                         
  -3   4  21        124.33        116.70         9.78 o                         
  -2   4  21        351.11        349.39        12.21 o                         
  -1   4  21       1444.70       1338.00        45.73 o                         
   0   4  21        905.91        817.64        23.62 o                         
   1   4  21       1475.22       1348.31        34.80 o                         
   2   4  21        350.56        340.58        34.00 o                         
   3   4  21        125.42        111.32        12.40 o                         
   4   4  21        205.16        225.96         9.79 o                         
   5   4  21        123.40        123.20        11.20 o                         
   6   4  21        726.66        775.98        30.40 o                         
   7   4  21       1190.31       1198.37        40.00 o                         
  -6   5  21        611.42        585.93        26.40 o                         
  -5   5  21        398.68        396.32        15.83 o                         
  -4   5  21        747.38        755.98        28.00 o                         
  -3   5  21         22.00         17.51         3.64 o                         
  -2   5  21        560.02        556.98        15.84 o                         
  -1   5  21        719.02        712.24        15.23 o                         
   0   5  21        631.35        592.77        22.40 o                         
   1   5  21        731.18        714.63        19.51 o                         
   2   5  21        599.97        591.80        17.25 o                         
   3   5  21         20.15         10.28         3.55 o                         
   4   5  21        736.33        763.24        20.34 o                         
   5   5  21        376.06        387.91        14.40 o                         
   6   5  21        636.12        628.78        25.60 o                         
  -6   6  21        632.79        608.91        69.20 o                         
  -5   6  21       1134.99       1115.17        37.60 o                         
  -4   6  21       1103.54       1052.77        35.20 o                         
  -3   6  21         25.67         28.93         3.77 o                         
  -2   6  21        432.75        396.08        10.44 o                         
  -1   6  21        460.19        442.11        11.37 o                         
   0   6  21        301.83        273.26        11.60 o                         
   1   6  21        486.91        470.11        22.80 o                         
   2   6  21        451.76        406.86        14.11 o                         
   3   6  21         18.54         18.13         5.60 o                         
   4   6  21       1102.87       1061.31        27.13 o                         
   5   6  21       1166.39       1135.55        28.00 o                         
   6   6  21        644.07        650.65        15.02 o                         
  -5   7  21         33.17         35.20         7.20 o                         
  -4   7  21        232.29        222.39        13.60 o                         
  -3   7  21        471.07        459.55        11.53 o                         
  -2   7  21       1082.85       1071.05        20.91 o                         
  -1   7  21        240.68        218.79         9.71 o                         
   0   7  21       1923.15       1868.89        32.89 o                         
   1   7  21        252.47        229.81        10.45 o                         
   2   7  21       1092.39       1070.18        27.13 o                         
   3   7  21        461.95        434.96        15.24 o                         
   4   7  21        223.92        210.55        10.45 o                         
   5   7  21         32.94         40.06         4.91 o                         
  -5   8  21        110.57         98.40        11.20 o                         
  -4   8  21        762.48        746.38        28.80 o                         
  -3   8  21          5.46          6.03         3.64 o                         
  -2   8  21        302.40        269.46         8.92 o                         
  -1   8  21        270.94        247.10         8.59 o                         
   0   8  21        425.83        444.23        14.92 o                         
   1   8  21        264.65        251.04        11.02 o                         
   2   8  21        315.15        299.10        11.84 o                         
   3   8  21          5.47         12.80         4.78 o                         
   4   8  21        764.40        757.55        21.73 o                         
   5   8  21        110.28         99.08         5.43 o                         
  -4   9  21        430.41        409.59        20.00 o                         
  -3   9  21         37.03         40.30         5.35 o                         
  -2   9  21       1000.93        977.24        19.99 o                         
  -1   9  21       1640.02       1600.23        29.36 o                         
   0   9  21          5.80          1.20         3.96 o                         
   1   9  21       1655.22       1630.38        59.20 o                         
   2   9  21       1031.03        997.20        26.26 o                         
   3   9  21         36.44         46.09         6.15 o                         
   4   9  21        426.04        413.31        11.63 o                         
  -3  10  21          6.68         10.03         4.21 o                         
  -2  10  21         94.27         92.42         6.27 o                         
  -1  10  21         33.70         33.37         5.35 o                         
   0  10  21         84.95         90.85         7.86 o                         
   1  10  21         37.66         45.76         6.15 o                         
   2  10  21         84.19         90.10         8.07 o                         
   3  10  21          8.61         16.40         5.09 o                         
  -1  11  21        295.37        288.21        12.64 o                         
   0  11  21        541.21        558.31        18.33 o                         
   1  11  21        307.95        327.24        13.54 o                         
   0   0  22       1386.02       1407.97        48.80 o                         
   1   0  22        623.27        612.48        19.46 o                         
   2   0  22        547.40        567.41        14.18 o                         
   3   0  22       6399.23       6448.40       166.93 o                         
   4   0  22        133.44        123.22        11.20 o                         
   5   0  22        980.11       1044.20        48.00 o                         
   6   0  22        256.41        270.64        11.72 o                         
   7   0  22         91.61         99.20        11.20 o                         
  -7   1  22         51.49         65.66        13.60 o                         
  -6   1  22        562.64        569.27        18.64 o                         
  -5   1  22        802.89        813.83        27.60 o                         
  -4   1  22         32.65         34.12         5.76 o                         
  -3   1  22        398.86        404.61        12.97 o                         
  -2   1  22        563.20        553.69        13.86 o                         
  -1   1  22        991.08       1008.16        44.80 o                         
   0   1  22       1311.02       1319.18        50.40 o                         
   1   1  22        985.45        995.41        26.86 o                         
   2   1  22        539.76        540.78        13.74 o                         
   3   1  22        407.57        438.43        11.85 o                         
   4   1  22         30.57         26.08         5.00 o                         
   5   1  22        765.52        773.97        31.20 o                         
   6   1  22        592.37        610.41        18.22 o                         
   7   1  22         44.67         56.80         8.80 o                         
  -7   2  22         93.57         86.55        11.60 o                         
  -6   2  22          7.06          3.42         4.72 o                         
  -5   2  22        429.52        460.32        42.00 o                         
  -4   2  22        181.18        178.63        14.40 o                         
  -3   2  22        984.36        956.43        20.62 o                         
  -2   2  22        783.37        806.26        26.80 o                         
  -1   2  22        861.28        882.74        21.03 o                         
   0   2  22       2181.98       2145.76        48.49 o                         
   1   2  22        898.39        949.33        25.60 o                         
   2   2  22        774.17        856.22        23.74 o                         
   3   2  22        994.89        998.73        20.45 o                         
   4   2  22        183.39        187.72         9.22 o                         
   5   2  22        404.32        430.76        14.79 o                         
   6   2  22          5.54          4.00         4.21 o                         
   7   2  22         92.55         87.20        10.40 o                         
  -7   3  22        471.11        517.22        18.44 o                         
  -6   3  22        628.80        623.59        20.54 o                         
  -5   3  22         86.46         90.49         8.23 o                         
  -4   3  22       1064.56       1035.40        36.40 o                         
  -3   3  22        195.79        185.03        13.33 o                         
  -2   3  22        120.69        113.75         6.74 o                         
  -1   3  22        323.54        314.38        10.23 o                         
   0   3  22        364.92        387.43        15.36 o                         
   1   3  22        331.06        323.42        13.44 o                         
   2   3  22        136.58        139.31         9.60 o                         
   3   3  22        210.99        215.89         8.22 o                         
   4   3  22       1061.58       1098.95        26.19 o                         
   5   3  22         74.90         79.94         6.92 o                         
   6   3  22        628.83        665.58        28.00 o                         
  -6   4  22        239.90        227.94        15.20 o                         
  -5   4  22        123.48        117.50         9.45 o                         
  -4   4  22         79.12         74.71         7.99 o                         
  -3   4  22       1517.09       1469.94        43.65 o                         
  -2   4  22        199.30        206.76         9.33 o                         
  -1   4  22        697.95        657.52        21.86 o                         
   0   4  22          8.77          7.10         4.12 o                         
   1   4  22        683.43        657.86        20.76 o                         
   2   4  22        218.49        223.74        11.34 o                         
   3   4  22       1508.14       1473.30        36.32 o                         
   4   4  22         78.25         77.47         6.72 o                         
   5   4  22        128.31        134.40        12.00 o                         
   6   4  22        234.37        271.19        16.80 o                         
  -6   5  22        491.52        488.46        21.20 o                         
  -5   5  22        135.18        126.25         9.77 o                         
  -4   5  22        504.41        468.52        55.20 o                         
  -3   5  22        210.49        205.22         8.75 o                         
  -2   5  22        976.99        960.70        22.90 o                         
  -1   5  22        228.13        219.01         9.62 o                         
   0   5  22       1273.60       1268.77        42.40 o                         
   1   5  22        226.25        236.79        14.40 o                         
   2   5  22        952.22        930.62        41.20 o                         
   3   5  22        203.82        184.90        13.60 o                         
   4   5  22        521.87        541.59        23.20 o                         
   5   5  22        151.89        136.00        12.00 o                         
   6   5  22        517.30        507.99        23.20 o                         
  -6   6  22          5.53         12.64         5.32 o                         
  -5   6  22        789.06        753.15       100.80 o                         
  -4   6  22        614.68        592.79        24.00 o                         
  -3   6  22        435.33        423.89        15.20 o                         
  -2   6  22        207.17        203.12         8.66 o                         
  -1   6  22       1268.28       1238.13        23.98 o                         
   0   6  22         38.97         34.50         5.35 o                         
   1   6  22       1319.65       1307.52        30.53 o                         
   2   6  22        212.42        202.64         9.89 o                         
   3   6  22        433.83        410.81        14.67 o                         
   4   6  22        609.48        593.24        18.64 o                         
   5   6  22        797.81        824.86        28.00 o                         
   6   6  22          5.93          9.60         6.40 o                         
  -5   7  22         55.67         51.20         8.80 o                         
  -4   7  22        153.40        159.20        12.00 o                         
  -3   7  22         53.31         58.49         5.92 o                         
  -2   7  22         87.01         90.28         5.68 o                         
  -1   7  22         80.50         73.07         5.50 o                         
   0   7  22        574.14        596.01        18.00 o                         
   1   7  22         74.51         62.24         6.49 o                         
   2   7  22         73.50         62.02         6.49 o                         
   3   7  22         59.27         55.90         6.49 o                         
   4   7  22        156.76        150.83         9.22 o                         
   5   7  22         50.94         51.36         5.37 o                         
  -4   8  22         11.31         11.20         6.40 o                         
  -3   8  22       1414.37       1403.12        31.96 o                         
  -2   8  22        585.66        557.62        13.68 o                         
  -1   8  22        163.71        150.14         7.07 o                         
   0   8  22       2667.33       2523.67        54.00 o                         
   1   8  22        152.94        134.78         8.43 o                         
   2   8  22        588.80        562.26        17.51 o                         
   3   8  22       1446.72       1418.23        34.45 o                         
   4   8  22         10.42         13.33         5.00 o                         
  -3   9  22        226.90        240.46        10.45 o                         
  -2   9  22        499.45        488.82        17.15 o                         
  -1   9  22        879.93        896.18        19.20 o                         
   0   9  22       1081.20       1062.75        27.40 o                         
   1   9  22        885.02        914.42        24.87 o                         
   2   9  22        482.10        480.96        16.62 o                         
   3   9  22        236.61        259.20        11.84 o                         
  -2  10  22        342.47        345.93        10.91 o                         
  -1  10  22       1358.82       1403.90        33.88 o                         
   0  10  22        940.41        954.10        36.00 o                         
   1  10  22       1378.15       1378.29        34.19 o                         
   2  10  22        344.57        365.89        23.20 o                         
   1   0  23        364.32        369.45        14.67 o                         
   2   0  23        190.78        181.89         8.37 o                         
   3   0  23        280.84        275.18        10.00 o                         
   4   0  23        196.49        200.43        10.18 o                         
   5   0  23        623.87        600.16        22.40 o                         
   6   0  23        894.36        957.76        57.20 o                         
  -6   1  23        304.41        331.42        14.80 o                         
  -5   1  23        182.96        183.84        17.20 o                         
  -4   1  23        983.89        995.71        60.80 o                         
  -3   1  23        233.91        230.26         8.60 o                         
  -2   1  23       2349.29       2447.67        73.29 o                         
  -1   1  23        924.33        968.08        48.00 o                         
   0   1  23        681.59        712.41        21.73 o                         
   1   1  23        927.93        952.10        32.40 o                         
   2   1  23       2305.52       2366.81        53.06 o                         
   3   1  23        229.53        225.40         8.68 o                         
   4   1  23        977.73       1029.71        56.80 o                         
   5   1  23        187.09        202.29        10.57 o                         
   6   1  23        323.35        337.41        13.44 o                         
  -6   2  23         85.64         98.97         8.58 o                         
  -5   2  23         61.88         61.14         7.39 o                         
  -4   2  23       1596.27       1632.39       134.40 o                         
  -3   2  23        120.10        119.58         6.74 o                         
  -2   2  23        227.44        221.24         8.56 o                         
  -1   2  23        658.78        679.72        42.49 o                         
   0   2  23         10.85         13.87         4.72 o                         
   1   2  23        673.26        691.08        21.41 o                         
   2   2  23        220.97        230.47        11.84 o                         
   3   2  23        121.81        126.64         6.94 o                         
   4   2  23       1577.72       1602.66        39.20 o                         
   5   2  23         58.17         60.03         6.92 o                         
   6   2  23         81.71         89.05         7.86 o                         
  -6   3  23        318.24        346.16        14.94 o                         
  -5   3  23        269.20        274.49        18.40 o                         
  -4   3  23       1804.03       1858.28        92.80 o                         
  -3   3  23         22.88         17.37         3.86 o                         
  -2   3  23       1978.62       1903.22        35.52 o                         
  -1   3  23        432.52        421.40        12.22 o                         
   0   3  23       1690.30       1709.02        41.23 o                         
   1   3  23        410.48        429.56        16.14 o                         
   2   3  23       2011.93       2055.73        48.40 o                         
   3   3  23         23.40         21.71         5.92 o                         
   4   3  23       1845.76       1926.80        41.11 o                         
   5   3  23        262.94        257.63        13.20 o                         
   6   3  23        320.77        375.19        20.80 o                         
  -6   4  23        383.50        431.15        32.00 o                         
  -5   4  23         71.21         82.03         8.23 o                         
  -4   4  23         25.07         14.00         4.93 o                         
  -3   4  23       1002.31        958.82        23.67 o                         
  -2   4  23        205.65        202.41         8.25 o                         
  -1   4  23        952.83        928.55        32.94 o                         
   0   4  23       1132.00       1088.36        29.78 o                         
   1   4  23        979.24        996.36        34.00 o                         
   2   4  23        189.06        174.78        10.51 o                         
   3   4  23       1003.90       1005.46        27.56 o                         
   4   4  23         30.84         31.63         5.35 o                         
   5   4  23         78.79         84.80        11.20 o                         
   6   4  23        379.47        420.79        22.40 o                         
  -6   5  23         98.72         96.23         9.45 o                         
  -5   5  23        185.60        174.98        11.21 o                         
  -4   5  23        679.02        658.59        26.00 o                         
  -3   5  23         33.74         31.09         4.48 o                         
  -2   5  23       1337.48       1262.51        62.57 o                         
  -1   5  23          6.23          5.69         3.32 o                         
   0   5  23        891.34        856.10        48.40 o                         
   1   5  23          7.10          5.47         4.72 o                         
   2   5  23       1271.80       1246.68        44.80 o                         
   3   5  23         42.59         45.60         8.80 o                         
   4   5  23        655.02        702.38        28.80 o                         
   5   5  23        179.61        195.20        14.40 o                         
   6   5  23         99.96        104.00        12.00 o                         
  -5   6  23         24.68         25.32         6.06 o                         
  -4   6  23         30.65         34.40         8.00 o                         
  -3   6  23         35.87         43.67         5.35 o                         
  -2   6  23         45.48         40.42         5.35 o                         
  -1   6  23         94.46        104.13         5.97 o                         
   0   6  23          2.10         -1.20         3.60 o                         
   1   6  23         94.42        109.85         7.86 o                         
   2   6  23         41.78         40.44         5.92 o                         
   3   6  23         34.61         32.80         7.20 o                         
   4   6  23         22.13         24.00         7.20 o                         
   5   6  23         24.08         27.20         8.00 o                         
  -5   7  23        181.94        182.40        13.60 o                         
  -4   7  23       1108.17       1095.97        37.60 o                         
  -3   7  23         12.05          7.54         3.84 o                         
  -2   7  23       1142.14       1089.70        21.84 o                         
  -1   7  23          3.92          0.63         3.05 o                         
   0   7  23        675.64        658.88        38.40 o                         
   1   7  23          5.10          7.60         4.40 o                         
   2   7  23       1107.30       1092.07        27.96 o                         
   3   7  23         10.81          5.55         4.21 o                         
   4   7  23       1109.48       1088.92        28.83 o                         
   5   7  23        176.15        193.60        14.40 o                         
  -4   8  23         23.18         20.80         7.20 o                         
  -3   8  23        145.71        143.49         8.19 o                         
  -2   8  23        188.74        193.43         7.82 o                         
  -1   8  23        639.58        626.87        15.91 o                         
   0   8  23       1044.99       1035.01        26.83 o                         
   1   8  23        637.95        642.51        25.60 o                         
   2   8  23        180.34        192.15        10.45 o                         
   3   8  23        149.11        153.07        21.20 o                         
   4   8  23         28.98         28.44         5.92 o                         
  -3   9  23        260.24        276.67        11.59 o                         
  -2   9  23       1137.24       1095.75        22.30 o                         
  -1   9  23        517.01        502.43        13.35 o                         
   0   9  23        488.97        490.44        17.20 o                         
   1   9  23        511.38        511.31        20.40 o                         
   2   9  23       1094.89       1075.75        28.53 o                         
   3   9  23        259.22        273.07        12.41 o                         
  -1  10  23        191.24        201.53        10.70 o                         
   0  10  23        178.36        198.43        10.70 o                         
   1  10  23        194.46        205.74        10.93 o                         
   0   0  24        187.96        259.99        17.60 o                         
   1   0  24       2529.89       2643.46        57.96 o                         
   2   0  24        292.92        310.40        11.31 o                         
   3   0  24        114.46        130.88         7.24 o                         
   4   0  24        275.29        285.51        12.68 o                         
   5   0  24        241.90        236.40        17.60 o                         
   6   0  24        621.33        621.03        19.79 o                         
  -6   1  24         75.11         95.56         8.84 o                         
  -5   1  24         96.76        124.92         9.76 o                         
  -4   1  24        188.35        167.00        10.05 o                         
  -3   1  24        225.61        226.72         8.86 o                         
  -2   1  24       1126.58       1110.54        23.23 o                         
  -1   1  24         20.26         28.43         5.92 o                         
   0   1  24        706.39        772.37        44.80 o                         
   1   1  24         22.18         21.20         5.66 o                         
   2   1  24       1129.92       1148.49        32.40 o                         
   3   1  24        219.99        221.31         8.68 o                         
   4   1  24        194.37        192.20        10.80 o                         
   5   1  24         99.71        117.74        14.80 o                         
   6   1  24         62.83         66.75         7.50 o                         
  -6   2  24         82.30         86.42         8.58 o                         
  -5   2  24         15.89         23.90         5.92 o                         
  -4   2  24        271.17        267.37        12.58 o                         
  -3   2  24       1642.99       1674.64        35.00 o                         
  -2   2  24         10.95         13.19         3.61 o                         
  -1   2  24        124.59        151.76        10.35 o                         
   0   2  24         61.15         70.59         8.40 o                         
   1   2  24        122.57        160.23        10.36 o                         
   2   2  24         12.51          6.80         5.09 o                         
   3   2  24       1697.98       1799.27        32.34 o                         
   4   2  24        277.03        269.81        11.72 o                         
   5   2  24         14.26         20.29         5.18 o                         
   6   2  24         79.34         78.52         7.86 o                         
  -6   3  24         86.43         84.79         8.72 o                         
  -5   3  24        579.42        598.94        20.70 o                         
  -4   3  24        628.69        602.73        32.00 o                         
  -3   3  24        330.82        327.71        10.78 o                         
  -2   3  24        430.38        450.02        12.96 o                         
  -1   3  24          6.23          5.32         3.61 o                         
   0   3  24        266.68        285.20        18.80 o                         
   1   3  24          6.93          9.89         5.18 o                         
   2   3  24        448.13        466.57        17.08 o                         
   3   3  24        308.44        302.39        18.40 o                         
   4   3  24        632.67        649.29        24.00 o                         
   5   3  24        607.00        640.73        18.79 o                         
   6   3  24         90.27        104.80        12.80 o                         
  -5   4  24        700.79        689.73        26.80 o                         
  -4   4  24        108.44        115.48         9.45 o                         
  -3   4  24         27.59         27.76         4.23 o                         
  -2   4  24         51.72         47.09         4.94 o                         
  -1   4  24       1772.06       1692.23        32.34 o                         
   0   4  24        474.27        490.92        18.20 o                         
   1   4  24       1768.32       1708.66        42.02 o                         
   2   4  24         50.49         41.91         6.92 o                         
   3   4  24         27.28         29.60         8.00 o                         
   4   4  24        111.46         95.20        12.00 o                         
   5   4  24        717.70        782.38        32.00 o                         
  -5   5  24        167.27        158.28        10.90 o                         
  -4   5  24        401.69        393.36        26.00 o                         
  -3   5  24        183.34        161.58         7.81 o                         
  -2   5  24        758.59        724.68        33.59 o                         
  -1   5  24        122.60        109.56         7.72 o                         
   0   5  24        737.59        675.26        31.20 o                         
   1   5  24        122.26        109.75        18.80 o                         
   2   5  24        747.54        746.66        24.00 o                         
   3   5  24        194.64        177.60        13.60 o                         
   4   5  24        394.19        438.39        21.60 o                         
   5   5  24        150.08        152.00        13.60 o                         
  -5   6  24         46.90         48.65        10.80 o                         
  -4   6  24        674.63        639.99        23.60 o                         
  -3   6  24       1275.05       1247.17        28.85 o                         
  -2   6  24         33.74         37.13         5.35 o                         
  -1   6  24         87.98         81.97         7.05 o                         
   0   6  24          1.83          5.60         5.60 o                         
   1   6  24         84.42         86.40        10.40 o                         
   2   6  24         28.98         38.11         6.66 o                         
   3   6  24       1218.41       1177.57        42.40 o                         
   4   6  24        675.35        694.38        28.80 o                         
   5   6  24         48.17         41.60         8.80 o                         
  -4   7  24        252.41        239.99        15.20 o                         
  -3   7  24        242.52        249.81        10.70 o                         
  -2   7  24         37.58         43.96         4.76 o                         
  -1   7  24        425.65        404.92        12.29 o                         
   0   7  24        255.62        292.79        16.80 o                         
   1   7  24        417.99        399.46        16.00 o                         
   2   7  24         30.12         25.36         7.60 o                         
   3   7  24        238.40        235.12        11.84 o                         
   4   7  24        254.79        241.59        16.00 o                         
  -3   8  24        103.49         97.51         7.62 o                         
  -2   8  24        139.07        151.28         7.36 o                         
  -1   8  24        906.41        828.76        19.05 o                         
   0   8  24        128.02        125.52         8.65 o                         
   1   8  24        881.59        797.55        23.17 o                         
   2   8  24        135.25        137.25        12.80 o                         
   3   8  24        102.37         93.07        11.60 o                         
  -2   9  24        202.63        197.03         8.41 o                         
  -1   9  24        174.71        186.04         8.24 o                         
   0   9  24        185.75        200.91        10.93 o                         
   1   9  24        182.26        197.66        10.93 o                         
   2   9  24        201.16        205.57        11.27 o                         
   1   0  25        676.33        686.65        22.04 o                         
   2   0  25         24.09         21.14         5.76 o                         
   3   0  25        302.11        298.02        17.62 o                         
   4   0  25       1356.40       1446.28        48.40 o
[truncated: 23,329 more chars]
